# Supplementary material for: Dietary nitrogen alters codon bias and genome composition in parasitic microorganisms
Source: Genome Biol. 2016 Nov 15;17:226. doi: 10.1186/s13059-016-1087-9 (PMC5109750; doi:10.1186/s13059-016-1087-9)
Supplement: Additional file 3: — Sheet 1: Accession numbers and corresponding orthogroups for all kinetoplastid species used in this analysis. Sheet 2: Accession numbers for the genes required for arginine and amino sugar metabolism in the Mollicutes. Sheet 3: The model was run on the dataset of orthologous genes (as described in the “Inference of orthogroups and construction of multiple sequence alignments” section in the “Methods”) and it was also run separately on all complete coding sequences. A complete coding sequence was considered as any coding sequence with start and stop codons whose length was divisible by 3 and longer than 30 nucleotides. This sheet shows the parameters obtained for each of the LN, MN and HN groups for both the Mollicutes and kinetoplastid parasites. Highlighted in yellow are the parameters obtained for the original two-parameter model that only considers selection acting on nitrogen content in coding sequences and mutation bias. Highlighted in green are the values obtained for the three-parameter model, which also considers selection acting on translational efficiency (tAI). The model parameters that produce the highest log likelihood values and the lowest AIC values are the best fit to the observed data. Sheet 4: Genome locations, nitrogen use and aligned sequences for Mollicutes 5S, 16S and 23S rRNA. Total nitrogen used in rRNA per 70S ribosome is given in the top left corner. Sheet 5: Genome locations, nitrogen use and aligned sequences for kinetoplastid 5.8S, 18S, 23S alpha and 23S beta rRNA. Total nitrogen used in rRNA per 80S ribosome is given in the top left corner. Sheet 6: Accession numbers for the genes required for arginine and amino sugar metabolism in the Mollicutes. (XLSX 639 kb) [file 13059_2016_1087_MOESM3_ESM.xlsx]

## Sheet: Sheet 1
Group	LN Kinetoplastid parasites				MN Kinetoplastid parasites					HN Kinetoplastid parasites
Species	P. EM1	P. francai	P. HART1	P. serpens	T. brucei	T. congolense	T. cruzi	T. grayi	T. vivax	L. braziliensis	L. donovani	L. infantum	L. major	L. mexicana	L. tarentolae
Kinetoplastid_OG_1	Pem.60.1000	Pfr.29.1160	Pha.8.2640	Pse.952.1000	Tb927.1.4230	TcIL3000_1_1730	TcCLB.506529.300	Tgr.372.1010	TvY486_0101860	LbrM.12.0740	LdBPK_120661.1			LmxM.12.0867
Kinetoplastid_OG_2	Pem.37.1020	Pfr.26.1440		Pse.172.1010	Tb927.5.1360			Tgr.968.1020	TvY486_1015530	LbrM.23.1820	LdBPK_231980.1	LinJ.23.1980	LmjF.23.1580	LmxM.23.1580	LtaP23.1990
Kinetoplastid_OG_3	Pem.21.1060	Pfr.12.1080	Pha.8.2300	Pse.215.1060	Tb927.7.1900	TcIL3000_7_1340		Tgr.188.1020		LbrM.26.0060	LdBPK_260050.1	LinJ.26.0050	LmjF.26.0040	LmxM.26.0040	LtaP26.0050
Kinetoplastid_OG_4	Pem.55.1040	Pfr.4.5560	Pha.5.6100	Pse.82.1180	Tb927.11.9440	TcIL3000.11.9860	TcCLB.511589.40	Tgr.352.1010		LbrM.35.3340	LdBPK_363270.1	LinJ.36.3270	LmjF.36.3120	LmxM.36.3120	LtaP36.3200
Kinetoplastid_OG_5	Pem.55.1110	Pfr.4.5510	Pha.5.6030	Pse.82.1120	Tb927.11.9510	TcIL3000.11.9980	TcCLB.511589.110	Tgr.352.1100		LbrM.35.3410	LdBPK_363340.1	LinJ.36.3340	LmjF.36.3190	LmxM.36.3190	LtaP36.3280
Kinetoplastid_OG_6	Pem.15.2340	Pfr.12.2770	Pha.12.2560	Pse.154.1060			TcCLB.503571.19	Tgr.390.1050	TvY486_0803420	LbrM.10.0760	LdBPK_100670.1	LinJ.10.0670	LmjF.10.0620	LmxM.10.0620	LtaP10.1040
Kinetoplastid_OG_7	Pem.55.1030	Pfr.4.5570	Pha.5.6110	Pse.82.1190	Tb927.11.9430	TcIL3000.11.9850	TcCLB.511589.29			LbrM.35.3330	LdBPK_363260.1	LinJ.36.3260	LmjF.36.3110	LmxM.36.3110	LtaP36.3190
Kinetoplastid_OG_8		Pfr.13.2370	Pha.12.1840	Pse.502.1010	Tb927.9.4820	TcIL3000_0_21040	TcCLB.511585.220			LbrM.01.0770	LdBPK_010830.1	LinJ.01.0830	LmjF.01.0810	LmxM.01.0810	LtaP01.0770
Kinetoplastid_OG_9	Pem.6.2720	Pfr.5.4050	Pha.1.5420		Tb927.7.3160			Tgr.45.1070	TvY486_0703030	LbrM.22.1010	LdBPK_220930.1	LinJ.22.0930	LmjF.22.1110	LmxM.22.1110	LtaP22.1070
Kinetoplastid_OG_10	Pem.6.3050	Pfr.5.3760	Pha.1.5720	Pse.50.1100	Tb927.6.740			Tgr.206.1060	TvY486_0600250	LbrM.22.1400	LdBPK_221350.1	LinJ.22.1350	LmjF.22.1500	LmxM.22.1500	LtaP22.1480
Kinetoplastid_OG_11	Pem.5.2860	Pfr.7.2990	Pha.3.7030	Pse.514.1010	Tb927.6.2600	TcIL3000_6_2080	TcCLB.509965.140	Tgr.173.1010	TvY486_0602100	LbrM.30.1700	LdBPK_301660.1	LinJ.30.1660		LmxM.29.1625	LtaP30.1680
Kinetoplastid_OG_12	Pem.1.4590	Pfr.2.4360	Pha.2.5140	Pse.240.1100	Tb927.4.440			Tgr.824.1030	TvY486_0400140		LdBPK_044260.1			LmxM.33.4320	LtaP17.0940
Kinetoplastid_OG_13	Pem.55.1090	Pfr.4.5520	Pha.5.6050	Pse.82.1130	Tb927.11.9490	TcIL3000.11.9960	TcCLB.511589.90	Tgr.352.1080		LbrM.35.3390	LdBPK_363320.1	LinJ.36.3320	LmjF.36.3170	LmxM.36.3170	LtaP36.3250
Kinetoplastid_OG_14	Pem.2.3700		Pha.3.2850	Pse.11.1140	Tb927.11.6830		TcCLB.506775.50		TvY486_1107180	LbrM.11.0070	LdBPK_110380.1	LinJ.11.0380	LmjF.11.0380	LmxM.11.0380
Kinetoplastid_OG_15	Pem.5.2870	Pfr.7.3000	Pha.3.7020	Pse.514.1020	Tb927.6.2590		TcCLB.509965.144	Tgr.173.1020	TvY486_0602090	LbrM.30.1690	LdBPK_301650.1	LinJ.30.1650		LmxM.29.1622	LtaP30.1670
Kinetoplastid_OG_16	Pem.55.1020	Pfr.4.5580	Pha.5.6120	Pse.82.1200	Tb927.11.9420	TcIL3000.11.9840	TcCLB.511589.10	Tgr.591.1020		LbrM.35.3320	LdBPK_363250.1	LinJ.36.3250	LmjF.36.3100	LmxM.36.3100	LtaP36.3180
Kinetoplastid_OG_17	Pem.1.4600	Pfr.2.4370	Pha.2.5130	Pse.240.1090	Tb927.4.430	TcIL3000_4_120		Tgr.261.1000	TvY486_0400130		LdBPK_044280.1			LmxM.33.4340	LtaP27.1650
Kinetoplastid_OG_18	Pem.24.1010		Pha.10.3750	Pse.462.1010	Tb927.3.2490	TcIL3000_3_1530		Tgr.369.1060	TvY486_0301870	LbrM.25.2000	LdBPK_252520.1	LinJ.25.2520	LmjF.25.2410	LmxM.25.2410	LtaP25.2550
Kinetoplastid_OG_19	Pem.39.1070	Pfr.12.2270		Pse.74.1140		TcIL3000_0_02360	TcCLB.507747.210	Tgr.543.1040	TvY486_0700150	LbrM.26.1500	LdBPK_261460.1	LinJ.26.1460	LmjF.26.1480	LmxM.26.1480	LtaP26.1410
Kinetoplastid_OG_20	Pem.59.1010	Pfr.22.1240	Pha.3.3950		Tb927.9.6310		TcCLB.506579.10	Tgr.156.1030	TvY486_0902340	LbrM.15.0930	LdBPK_150950.1	LinJ.15.0950	LmjF.15.0890	LmxM.15.0890	LtaP15.0910
Kinetoplastid_OG_21	Pem.19.1070	Pfr.15.1340	Pha.10.1270		Tb927.5.2290			Tgr.293.1050	TvY486_0501670	LbrM.17.0940			LmjF.17.0920	LmxM.17.0920	LtaP17.1090
Kinetoplastid_OG_22	Pem.29.1170		Pha.16.1230	Pse.79.1180	Tb927.8.4950	TcIL3000_8_4720	TcCLB.511215.70	Tgr.227.1000	TvY486_0804460	LbrM.16.1530	LdBPK_161570.1				LtaP35.0020
Kinetoplastid_OG_23	Pem.3.3250	Pfr.1.2600	Pha.11.1840	Pse.114.1000	Tb927.10.12400	TcIL3000_10_10620			TvY486_1012100		LdBPK_270650.1	LinJ.27.0650	LmjF.27.0790	LmxM.27.0790	LtaP27.0810
Kinetoplastid_OG_24	Pem.16.1680	Pfr.1.5880	Pha.6.1010	Pse.193.1010	Tb927.2.4210		TcCLB.507547.90	Tgr.285.1070	TvY486_0039220	LbrM.27.1920	LdBPK_072500.1				LtaP27.1860
Kinetoplastid_OG_25	Pem.6.1290	Pfr.20.1650	Pha.2.1290	Pse.39.1160	Tb927.11.3530	TcIL3000.11.3470		Tgr.1214.1000	TvY486_1103640	LbrM.13.1070	LdBPK_131200.1	LinJ.13.1200	LmjF.13.1300	LmxM.13.1300	LtaP13.1190
Kinetoplastid_OG_26	Pem.5.1270	Pfr.7.1580		Pse.339.1020	Tb927.6.4830			Tgr.6.1140	TvY486_0604200	LbrM.30.3540	LdBPK_303550.1			LmxM.29.3490	LtaP30.3540
Kinetoplastid_OG_27	Pem.3.4680	Pfr.1.1270	Pha.11.3270		Tb927.4.1390			Tgr.11.1160	TvY486_0401060	LbrM.24.1470	LdBPK_241450.1	LinJ.24.1450	LmjF.24.1410	LmxM.24.1410
Kinetoplastid_OG_28	Pem.9.2340	Pfr.9.2400		Pse.4.1300	Tb927.8.6830	TcIL3000_8_6740		Tgr.205.1030	TvY486_0806440	LbrM.24.1450	LdBPK_241470.1	LinJ.24.1470	LmjF.24.1430	LmxM.24.1430	LtaP24.1540
Kinetoplastid_OG_29	Pem.4.3250	Pfr.4.3860	Pha.5.2100	Pse.196.1070	Tb927.9.10310		TcCLB.509551.30	Tgr.535.1030	TvY486_0904600		LdBPK_354490.1			LmxM.34.4430	LtaPcontig321-1
Kinetoplastid_OG_30	Pem.25.1270	Pfr.4.3390	Pha.5.2560	Pse.429.1040			TcCLB.506885.124	Tgr.624.1020	TvY486_0904020	LbrM.34.4930	LdBPK_355030.1	LinJ.35.5030	LmjF.35.4990	LmxM.34.4990	LtaP35.4960
Kinetoplastid_OG_31	Pem.55.1050	Pfr.4.5550	Pha.5.6090	Pse.82.1170	Tb927.11.9450	TcIL3000.11.9920	TcCLB.511589.50	Tgr.352.1020		LbrM.35.3350	LdBPK_363280.1	LinJ.36.3280	LmjF.36.3130	LmxM.36.3130	LtaP36.3210
Kinetoplastid_OG_32	Pem.55.1060		Pha.5.6080	Pse.82.1160	Tb927.11.9460	TcIL3000.11.9930	TcCLB.511589.60			LbrM.35.3360	LdBPK_363290.1	LinJ.36.3290	LmjF.36.3140	LmxM.36.3140	LtaP36.3220
Kinetoplastid_OG_33	Pem.55.1120	Pfr.4.5500	Pha.5.6020	Pse.82.1110	Tb927.11.9520	TcIL3000.11.9990	TcCLB.511589.120	Tgr.352.1110		LbrM.35.3420	LdBPK_363350.1	LinJ.36.3350	LmjF.36.3200	LmxM.36.3200	LtaP36.3290
Kinetoplastid_OG_34	Pem.12.2770	Pfr.3.2200		Pse.133.1050	Tb927.6.1290	TcIL3000_0_44440		Tgr.176.1030		LbrM.33.1890	LdBPK_331720.1	LinJ.33.1720	LmjF.33.1620	LmxM.32.1620	LtaP33.1780
Kinetoplastid_OG_35		Pfr.1.3490	Pha.13.1290	Pse.984.1000	Tb927.11.2530		TcCLB.504153.190		TvY486_1102590	LbrM.33.2780	LdBPK_332640.1	LinJ.33.2640	LmjF.33.2510	LmxM.32.2510	LtaP33.2740
Kinetoplastid_OG_36	Pem.115.1000		Pha.8.2600	Pse.1744.1000	Tb927.1.4310		TcCLB.506529.250		TvY486_0101905	LbrM.12.0790	LdBPK_120720.1	LinJ.12.0720	LmjF.12.1120	LmxM.12.1120
Kinetoplastid_OG_37	Pem.49.1310	Pfr.11.3060	Pha.22.1160	Pse.593.1000	Tb927.5.1710			Tgr.2284.1000	TvY486_0501210		LdBPK_150330.1		LmjF.15.0280		LtaP15.0320
Kinetoplastid_OG_38	Pem.20.1900	Pfr.6.3690	Pha.7.1980		Tb927.7.4340	TcIL3000_7_3530	TcCLB.504213.20	Tgr.439.1000	TvY486_0704410	LbrM.14.0420	LdBPK_140420.1	LinJ.14.0420	LmjF.14.0410	LmxM.14.0410	LtaP14.0390
Kinetoplastid_OG_39	Pem.28.1180	Pfr.13.1430	Pha.1.9970	Pse.166.1040			TcCLB.510163.20	Tgr.928.1020	TvY486_1114060	LbrM.09.1020	LdBPK_091020.1		LmjF.09.0970	LmxM.09.0970	LtaP17.0920
Kinetoplastid_OG_40	Pem.11.2590	Pfr.11.1060	Pha.8.2880		Tb927.10.1510	TcIL3000_10_1310	TcCLB.509247.30		TvY486_1001510	LbrM.21.0890	LdBPK_210880.1	LinJ.21.0880	LmjF.21.0800	LmxM.21.0800	LtaP21.0820
Kinetoplastid_OG_41	Pem.42.1310	Pfr.12.3160	Pha.12.2950	Pse.238.1100			TcCLB.506685.10	Tgr.133.1000	TvY486_0802910	LbrM.10.0040	LdBPK_100020.1	LinJ.10.0020	LmjF.10.0040	LmxM.10.0040	LtaP10.0010
Kinetoplastid_OG_42	Pem.3.3270		Pha.11.1870	Pse.702.1010	Tb927.11.1330		TcCLB.503893.90	Tgr.456.1060		LbrM.27.0830	LdBPK_270600.1	LinJ.27.0600		LmxM.27.0745	LtaP27.0760
Kinetoplastid_OG_43	Pem.3.4060	Pfr.1.1880	Pha.11.2600	Pse.255.1100	Tb927.7.5680	TcIL3000_7_4670	TcCLB.507559.80		TvY486_0705830	LbrM.06.1050	LdBPK_061110.1	LinJ.06.1110	LmjF.06.1070	LmxM.06.1070	LtaP06.1050
Kinetoplastid_OG_44	Pem.2.1610	Pfr.3.4200		Pse.983.1020	Tb927.5.3260		TcCLB.507809.110	Tgr.391.1010	TvY486_0502690	LbrM.08.0470	LdBPK_080420.1	LinJ.08.0420	LmjF.08.0410	LmxM.08.0410	LtaP08.0380
Kinetoplastid_OG_45	Pem.1.2970	Pfr.2.2840	Pha.2.6850	Pse.161.1050	Tb927.3.4820	TcIL3000_0_42610	TcCLB.510325.40	Tgr.37.1150	TvY486_0304150	LbrM.29.2250				LmxM.08_29.2280	LtaP29.2430
Kinetoplastid_OG_46	Pem.8.3310	Pfr.3.6880	Pha.4.7350	Pse.14.1310	Tb927.11.7240	TcIL3000_0_45610		Tgr.107.1070	TvY486_1107730	LbrM.28.0060	LdBPK_280050.1	LinJ.28.0050	LmjF.28.0050	LmxM.28.0050	LtaP28.0050
Kinetoplastid_OG_47	Pem.8.2740	Pfr.3.6350	Pha.4.6770	Pse.21.1010	Tb927.11.7960			Tgr.62.1200	TvY486_1108690	LbrM.28.0820	LdBPK_280840.1	LinJ.28.0840	LmjF.28.0780	LmxM.28.0780	LtaP28.0820
Kinetoplastid_OG_48	Pem.8.2280	Pfr.3.5930	Pha.4.6310	Pse.104.1140	Tb927.11.9360		TcCLB.505965.30	Tgr.10.1120	TvY486_1109890	LbrM.28.1420	LdBPK_281430.1	LinJ.28.1430	LmjF.28.1320	LmxM.28.1320	LtaP28.1390
Kinetoplastid_OG_49	Pem.65.1100	Pfr.23.1690		Pse.89.1070			TcCLB.506591.130	Tgr.924.1000	TvY486_0807270	LbrM.31.0090	LdBPK_310100.1	LinJ.31.0100	LmjF.31.0090	LmxM.30.0090	LtaP31.0090
Kinetoplastid_OG_50	Pem.65.1030	Pfr.23.1630	Pha.14.1970	Pse.89.1150	Tb927.4.3830		TcCLB.509951.20	Tgr.96.1040		LbrM.31.0290	LdBPK_310190.1	LinJ.31.0190	LmjF.31.0180	LmxM.30.0180	LtaP31.0190
Kinetoplastid_OG_51		Pfr.23.1350	Pha.14.1670	Pse.442.1010			TcCLB.509895.20	Tgr.422.1020	TvY486_0807570	LbrM.31.0810	LdBPK_310670.1	LinJ.31.0670	LmjF.31.0640	LmxM.30.0640	LtaP31.0660
Kinetoplastid_OG_52		Pfr.23.1160	Pha.14.1460	Pse.401.1000	Tb927.11.10060		TcCLB.510719.60		TvY486_1110870	LbrM.31.1280	LdBPK_311070.1	LinJ.31.1070	LmjF.31.1070	LmxM.30.1070	LtaP31.1020
Kinetoplastid_OG_53	Pem.64.1060	Pfr.22.1030	Pha.3.3710	Pse.181.1020	Tb927.1.1670		TcCLB.511421.200	Tgr.8.1030	TvY486_0100350	LbrM.31.2430	LdBPK_312230.1	LinJ.31.2230	LmjF.31.2170	LmxM.30.2170	LtaP31.2610
Kinetoplastid_OG_54		Pfr.16.1760	Pha.6.4580	Pse.536.1010	Tb927.4.4980		TcCLB.509011.70		TvY486_0404330		LdBPK_312570.1	LinJ.31.2570	LmjF.31.2480	LmxM.30.2480	LtaP31.2920
Kinetoplastid_OG_55	Pem.58.1030	Pfr.16.2120	Pha.29.1110	Pse.88.1130			TcCLB.504835.10	Tgr.66.1040	TvY486_0404590	LbrM.31.3580	LdBPK_313270.1	LinJ.31.3270	LmjF.31.3140	LmxM.30.3140	LtaP31.3630
Kinetoplastid_OG_56	Pem.55.1080	Pfr.4.5530	Pha.5.6060	Pse.82.1140	Tb927.11.9480	TcIL3000.11.9950	TcCLB.511589.80	Tgr.352.1070		LbrM.35.3380	LdBPK_363310.1	LinJ.36.3310	LmjF.36.3160	LmxM.36.3160	LtaP36.3240
Kinetoplastid_OG_57	Pem.4.1300	Pfr.4.4880	Pha.5.5380	Pse.168.1040	Tb927.11.9600		TcCLB.511589.220	Tgr.932.1000		LbrM.35.4120	LdBPK_364080.1	LinJ.36.4080	LmjF.36.3890	LmxM.36.3890	LtaP36.4000
Kinetoplastid_OG_58	Pem.36.1130	Pfr.27.1380	Pha.9.3650	Pse.1003.1000	Tb927.8.5280	TcIL3000_8_5120		Tgr.918.1010	TvY486_0804860	LbrM.26.2190	LdBPK_262280.1	LinJ.26.2280	LmjF.26.2270	LmxM.26.2270	LtaP26.2420
Kinetoplastid_OG_59	Pem.2.2090	Pfr.3.3760	Pha.4.3840		Tb927.5.3070	TcIL3000_5_3400	TcCLB.510173.110		TvY486_0502470	LbrM.21.2090	LdBPK_081130.1	LinJ.08.1130		LmxM.08.1215	LtaP08.0970
Kinetoplastid_OG_60	Pem.55.1150	Pfr.4.5470	Pha.5.5990	Pse.82.1080	Tb927.11.9560	TcIL3000.11.10030	TcCLB.511589.170			LbrM.35.3450	LdBPK_363380.1	LinJ.36.3380	LmjF.36.3230	LmxM.36.3230	LtaP36.3320
Kinetoplastid_OG_61	Pem.24.1600	Pfr.18.1740	Pha.10.3160	Pse.795.1020	Tb927.3.1870	TcIL3000_3_1000			TvY486_0301150	LbrM.25.2480	LdBPK_251870.1	LinJ.25.1870	LmjF.25.1790	LmxM.25.1790	LtaP25.1880
Kinetoplastid_OG_62	Pem.12.2890	Pfr.3.2100		Pse.583.1030	Tb927.2.1850		TcCLB.510257.120	Tgr.212.1060	TvY486_0200240	LbrM.33.1990	LdBPK_331820.1	LinJ.33.1820	LmjF.33.1720	LmxM.32.1720	LtaP33.1880
Kinetoplastid_OG_63	Pem.3.2290	Pfr.1.3480		Pse.797.1030	Tb927.11.2520	TcIL3000.11.2340	TcCLB.504153.180	Tgr.61.1020	TvY486_1102580	LbrM.33.2790	LdBPK_332650.1	LinJ.33.2650	LmjF.33.2520	LmxM.32.2520	LtaP33.2750
Kinetoplastid_OG_64	Pem.25.1580	Pfr.4.3070		Pse.203.1120			TcCLB.510353.30	Tgr.175.1040	TvY486_0503890	LbrM.05.0040	LdBPK_050040.1	LinJ.05.0040	LmjF.05.0040	LmxM.05.0040	LtaP05.0050
Kinetoplastid_OG_65	Pem.60.1160	Pfr.29.1030	Pha.8.2780		Tb927.1.3860	TcIL3000_0_01670	TcCLB.506529.490	Tgr.166.1080	TvY486_0101680	LbrM.12.0520	LdBPK_120520.1	LinJ.12.0520	LmjF.12.0560	LmxM.12.0560	LtaP12.0580
Kinetoplastid_OG_66		Pfr.22.1610	Pha.3.4380	Pse.153.1100	Tb927.9.5260		TcCLB.508277.190	Tgr.72.1180	TvY486_0901870	LbrM.15.1410	LdBPK_151460.1	LinJ.15.1460	LmjF.15.1410	LmxM.15.1410	LtaP15.1350
Kinetoplastid_OG_67	Pem.23.1240	Pfr.24.1460		Pse.867.1000	Tb927.7.4020	TcIL3000_7_3230		Tgr.1185.1020	TvY486_0704030	LbrM.14.0870	LdBPK_140960.1	LinJ.14.0960	LmjF.14.0900	LmxM.14.0900	LtaP14.0870
Kinetoplastid_OG_68	Pem.15.1010	Pfr.14.1010	Pha.4.2140	Pse.156.1000	Tb927.11.6720		TcCLB.506773.120	Tgr.549.1010		LbrM.11.0180	LdBPK_110590.1	LinJ.11.0590	LmjF.11.0480	LmxM.11.0480	LtaP11.0520
Kinetoplastid_OG_69	Pem.19.1330		Pha.10.1020	Pse.706.1020	Tb927.8.820			Tgr.1841.1000	TvY486_0800280	LbrM.17.0700	LdBPK_170780.1	LinJ.17.0780	LmjF.17.0640	LmxM.17.0640	LtaP17.0760
Kinetoplastid_OG_70	Pem.56.1110		Pha.10.1470	Pse.712.1000			TcCLB.511305.10	Tgr.713.1010	TvY486_0005970	LbrM.17.1260	LdBPK_171250.1	LinJ.17.1250	LmjF.17.1150	LmxM.17.1150	LtaP17.1300
Kinetoplastid_OG_71	Pem.7.1010	Pfr.1.6470		Pse.16.1190	Tb927.2.6130		TcCLB.507105.70	Tgr.358.1050		LbrM.33.3540	LdBPK_333410.1	LinJ.33.3410	LmjF.33.3260	LmxM.32.3260	LtaP33.3520
Kinetoplastid_OG_72	Pem.35.1310	Pfr.25.1360	Pha.15.1830		Tb927.5.3840			Tgr.298.1000	TvY486_0503290	LbrM.16.0420	LdBPK_160420.1	LinJ.16.0420	LmjF.16.0410	LmxM.16.0410
Kinetoplastid_OG_73	Pem.35.1400	Pfr.25.1430	Pha.15.1730	Pse.687.1020	Tb927.5.3830	TcIL3000_5_4300			TvY486_0503270	LbrM.16.0550	LdBPK_160540.1	LinJ.16.0540	LmjF.16.0530	LmxM.16.0530	LtaP16.0510
Kinetoplastid_OG_74	Pem.35.1420	Pfr.25.1480	Pha.15.1670		Tb927.5.3800	TcIL3000_5_4250		Tgr.672.1000	TvY486_0503230	LbrM.16.0600	LdBPK_160590.1	LinJ.16.0590	LmjF.16.0590	LmxM.16.0590	LtaP16.0560
Kinetoplastid_OG_75	Pem.15.2010	Pfr.12.2510	Pha.12.2250	Pse.229.1010	Tb927.8.4360	TcIL3000_8_4080		Tgr.528.1010	TvY486_0803770	LbrM.10.1030	LdBPK_101000.1				LtaP10.1320
Kinetoplastid_OG_76	Pem.3.3640	Pfr.1.2230	Pha.11.2220	Pse.179.1030	Tb927.3.620	TcIL3000_0_07370	TcCLB.506713.30		TvY486_0300020	LbrM.27.0060	LdBPK_270050.1		LmjF.27.0050	LmxM.27.0050	LtaP27.0050
Kinetoplastid_OG_77	Pem.3.2420	Pfr.1.3370	Pha.13.1070	Pse.80.1010	Tb927.11.2370			Tgr.218.1010	TvY486_1102360	LbrM.27.1830	LdBPK_271590.1	LinJ.27.1590	LmjF.27.1690	LmxM.27.1690	LtaP27.1760
Kinetoplastid_OG_78	Pem.4.2120	Pfr.4.1820	Pha.5.4350	Pse.43.1010	Tb927.10.13160			Tgr.109.1100	TvY486_1012740	LbrM.18.1010	LdBPK_180960.1	LinJ.18.0960	LmjF.18.0960	LmxM.18.0960	LtaP18.0950
Kinetoplastid_OG_79	Pem.17.1120	Pfr.3.1120	Pha.4.1160	Pse.110.1100	Tb927.8.2060			Tgr.287.1000	TvY486_0801570	LbrM.23.0130	LdBPK_230130.1	LinJ.23.0130	LmjF.23.0120	LmxM.23.0120	LtaP23.0130
Kinetoplastid_OG_80	Pem.26.1150	Pfr.5.3230	Pha.1.6330	Pse.260.1040	Tb927.1.1930			Tgr.189.1000	TvY486_0100900	LbrM.20.5280	LdBPK_201140.1	LinJ.20.1140	LmjF.20.1120	LmxM.20.1120	LtaP20.1100
Kinetoplastid_OG_81	Pem.6.2960	Pfr.5.3840	Pha.1.5630	Pse.50.1010	Tb927.7.3410	TcIL3000_7_2650		Tgr.281.1020		LbrM.22.1290	LdBPK_221260.1	LinJ.22.1260	LmjF.22.1410	LmxM.22.1410	LtaP22.1380
Kinetoplastid_OG_82	Pem.6.3010	Pfr.5.3780	Pha.1.5680	Pse.50.1060			TcCLB.508323.100	Tgr.972.1020	TvY486_0703340	LbrM.22.1340	LdBPK_221310.1	LinJ.22.1310	LmjF.22.1460	LmxM.22.1460	LtaP22.1440
Kinetoplastid_OG_83	Pem.33.1240	Pfr.14.2090	Pha.19.1380	Pse.220.1020	Tb927.5.920		TcCLB.503467.20	Tgr.253.1010	TvY486_0500480	LbrM.34.1080	LdBPK_351180.1	LinJ.35.1180	LmjF.35.1170	LmxM.34.1170	LtaP35.1250
Kinetoplastid_OG_84	Pem.2.1210	Pfr.3.4530	Pha.4.4760	Pse.98.1060	Tb927.5.3510			Tgr.131.1020	TvY486_0502915	LbrM.08.0010	LdBPK_080010.1	LinJ.08.0010	LmjF.08.0010	LmxM.08.0010	LtaP08.0010
Kinetoplastid_OG_85	Pem.2.1260	Pfr.3.4500	Pha.4.4730		Tb927.5.3560	TcIL3000_5_3990	TcCLB.507811.60	Tgr.1003.1030		LbrM.08.0030	LdBPK_080030.1	LinJ.08.0030	LmjF.08.0030	LmxM.08.0030	LtaP08.0030
Kinetoplastid_OG_86	Pem.8.1810	Pfr.3.5490		Pse.164.1030	Tb927.11.9080	TcIL3000.11.9430		Tgr.10.1240	TvY486_1109590	LbrM.28.2050	LdBPK_282000.1	LinJ.28.2000	LmjF.28.1880	LmxM.28.1880	LtaP28.1930
Kinetoplastid_OG_87		Pfr.9.1790	Pha.1.2570	Pse.283.1050	Tb927.11.5570		TcCLB.508647.140	Tgr.362.1080	TvY486_1105760	LbrM.24.0920	LdBPK_240930.1	LinJ.24.0930	LmjF.24.0910	LmxM.24.0910	LtaP24.1000
Kinetoplastid_OG_88	Pem.9.2050	Pfr.9.2100	Pha.1.2150	Pse.182.1110	Tb927.11.5820		TcCLB.503487.70	Tgr.1587.1020	TvY486_0002060	LbrM.24.1210	LdBPK_241220.1	LinJ.24.1220	LmjF.24.1190	LmxM.24.1190	LtaP24.1310
Kinetoplastid_OG_89	Pem.16.1440	Pfr.1.5650	Pha.8.4900	Pse.266.1000		TcIL3000_0_53430		Tgr.684.1020	TvY486_0201360	LbrM.27.2210	LdBPK_271950.1	LinJ.27.1950	LmjF.27.2030		LtaPcontig60-1
Kinetoplastid_OG_90		Pfr.1.6080	Pha.6.1220	Pse.372.1040	Tb927.2.3910		TcCLB.511109.120		TvY486_0200930	LbrM.33.3000	LdBPK_332860.1	LinJ.33.2860	LmjF.33.2720	LmxM.32.2720	LtaP33.2950
Kinetoplastid_OG_91	Pem.16.1910	Pfr.1.6090		Pse.372.1050	Tb927.2.3800			Tgr.596.1000	TvY486_0200900	LbrM.33.3010	LdBPK_332870.1	LinJ.33.2870	LmjF.33.2730	LmxM.32.2730	LtaP33.2970
Kinetoplastid_OG_92	Pem.3.4930	Pfr.1.1060	Pha.11.3520	Pse.33.1250	Tb927.7.4760		TcCLB.507521.80	Tgr.799.1040		LbrM.06.0090	LdBPK_060110.1	LinJ.06.0110	LmjF.06.0110	LmxM.06.0110	LtaP06.0080
Kinetoplastid_OG_93	Pem.5.3600	Pfr.7.3780	Pha.3.6220		Tb927.6.2250	TcIL3000_0_37860			TvY486_0601770	LbrM.30.0920	LdBPK_300850.1	LinJ.30.0850	LmjF.30.0800	LmxM.29.0800	LtaP30.0910
Kinetoplastid_OG_94	Pem.5.3510	Pfr.7.3690	Pha.3.6310	Pse.63.1130	Tb927.6.2380		TcCLB.509965.340	Tgr.97.1140	TvY486_0601870	LbrM.30.1040	LdBPK_300980.1	LinJ.30.0980	LmjF.30.0920	LmxM.29.0920	LtaP30.1030
Kinetoplastid_OG_95	Pem.5.3150	Pfr.7.3240	Pha.3.6720		Tb927.6.2770			Tgr.541.1010	TvY486_0602260	LbrM.30.1410	LdBPK_301350.1	LinJ.30.1350	LmjF.30.1280	LmxM.29.1280	LtaP30.1400
Kinetoplastid_OG_96	Pem.5.3090	Pfr.7.3200		Pse.592.1010	Tb927.6.2810		TcCLB.511753.100	Tgr.181.1080	TvY486_0602290	LbrM.30.1450	LdBPK_301390.1	LinJ.30.1390	LmjF.30.1330	LmxM.29.1330	LtaP30.1440
Kinetoplastid_OG_97	Pem.5.1250	Pfr.7.1560	Pha.3.8650	Pse.147.1000	Tb927.6.4930	TcIL3000_6_4350	TcCLB.506945.170	Tgr.6.1110	TvY486_0604260	LbrM.30.3560		LinJ.30.3590	LmjF.30.3530	LmxM.29.3530	LtaP30.3570
Kinetoplastid_OG_98	Pem.1.4770	Pfr.2.4500		Pse.361.1020		TcIL3000_10_3670		Tgr.100.1110	TvY486_1004480	LbrM.35.0160	LdBPK_360100.1	LinJ.36.0100	LmjF.36.0090	LmxM.36.0090	LtaP36.0080
Kinetoplastid_OG_99	Pem.1.5570	Pfr.2.5200		Pse.18.1200	Tb927.10.5450	TcIL3000_10_4600		Tgr.23.1060	TvY486_1005480	LbrM.35.1190	LdBPK_361120.1	LinJ.36.1120	LmjF.36.1060	LmxM.36.1060
Kinetoplastid_OG_100	Pem.9.2940	Pfr.9.3000	Pha.1.1150		Tb927.8.6070	TcIL3000_8_5860	TcCLB.511071.130	Tgr.791.1000		LbrM.24.2260	LdBPK_242270.1	LinJ.24.2270	LmjF.24.2180	LmxM.24.2180	LtaP24.2340
Kinetoplastid_OG_101	Pem.7.1760	Pfr.1.7150		Pse.118.1070	Tb927.9.13520			Tgr.129.1060	TvY486_0906750	LbrM.34.2280	LdBPK_352380.1	LinJ.35.2380	LmjF.35.2330	LmxM.34.2330	LtaP35.2360
Kinetoplastid_OG_102	Pem.7.2120	Pfr.1.7530		Pse.271.1070	Tb927.9.13050		TcCLB.508465.140	Tgr.272.1080	TvY486_0906420	LbrM.34.2590	LdBPK_352740.1	LinJ.35.2740	LmjF.35.2700	LmxM.34.2700	LtaP35.2710
Kinetoplastid_OG_103	Pem.2.3200	Pfr.10.1560		Pse.13.1070	Tb927.11.15830	TcIL3000.11.15760	TcCLB.511545.100	Tgr.311.1010		LbrM.32.2890	LdBPK_322790.1	LinJ.32.2790	LmjF.32.2650	LmxM.31.2650	LtaP32.2850
Kinetoplastid_OG_104	Pem.2.2540	Pfr.3.3330		Pse.42.1010	Tb927.11.16700	TcIL3000.11.16600	TcCLB.507089.230	Tgr.512.1010	TvY486_1117690	LbrM.32.3630	LdBPK_323540.1	LinJ.32.3540	LmjF.32.3340	LmxM.31.3340
Kinetoplastid_OG_105	Pem.38.1140	Pfr.4.6170	Pha.9.3320	Pse.803.1000			TcCLB.504423.30	Tgr.673.1030	TvY486_0900770	LbrM.26.1880	LdBPK_261960.1	LinJ.26.1960	LmjF.26.1960	LmxM.26.1960	LtaP26.2100
Kinetoplastid_OG_106	Pem.5.4410	Pfr.7.4490	Pha.3.5410		Tb927.7.210		TcCLB.506411.30	Tgr.393.1030	TvY486_0700050	LbrM.26.1630	LdBPK_261590.1	LinJ.26.1590	LmjF.26.1610	LmxM.26.1610	LtaP26.1640
Kinetoplastid_OG_107	Pem.47.1280	Pfr.19.2040		Pse.333.1030	Tb927.4.3890		TcCLB.505123.4	Tgr.616.1040	TvY486_0403610	LbrM.31.0360	LdBPK_310260.1	LinJ.31.0260	LmjF.31.0250	LmxM.30.0250	LtaP31.0270
Kinetoplastid_OG_108	Pem.48.1140	Pfr.31.1110	Pha.21.1140	Pse.274.1050			TcCLB.509011.20	Tgr.497.1020	TvY486_0806890	LbrM.31.2950	LdBPK_312680.1	LinJ.31.2680	LmjF.31.2610	LmxM.30.2610	LtaP31.3030
Kinetoplastid_OG_109		Pfr.16.1850	Pha.21.1210	Pse.918.1000	Tb927.8.7280		TcCLB.510593.20	Tgr.999.1010	TvY486_0806810	LbrM.31.3080	LdBPK_312820.1	LinJ.31.2820	LmjF.31.2730	LmxM.30.2730	LtaP31.3190
Kinetoplastid_OG_110	Pem.4.1320	Pfr.4.4860	Pha.5.5360	Pse.168.1020	Tb927.11.9590		TcCLB.511589.200	Tgr.932.1020	TvY486_1110190		LdBPK_364100.1	LinJ.36.4100	LmjF.36.3910	LmxM.36.3910	LtaP36.4020
Kinetoplastid_OG_111	Pem.18.1880	Pfr.8.3530		Pse.169.1060	Tb927.10.9670	TcIL3000_10_8680	TcCLB.504147.310	Tgr.38.1010	TvY486_1009500	LbrM.35.4540	LdBPK_364500.1	LinJ.36.4500	LmjF.36.4290	LmxM.36.4290
Kinetoplastid_OG_112	Pem.13.2160	Pfr.8.2140	Pha.7.4230	Pse.1.1450		TcIL3000_10_7740		Tgr.1694.1000	TvY486_1008800		LdBPK_366100.1	LinJ.36.6100	LmjF.36.5845	LmxM.36.5845	LtaP36.5990
Kinetoplastid_OG_113	Pem.11.2010	Pfr.1.4320	Pha.8.3480	Pse.90.1000	Tb927.10.740	TcIL3000_10_600		Tgr.445.1000	TvY486_1000730	LbrM.21.1570	LdBPK_211580.1	LinJ.21.1580	LmjF.21.1330	LmxM.21.1330partial	LtaP21.1520
Kinetoplastid_OG_114	Pem.2.2070	Pfr.3.3780	Pha.4.3860		Tb927.5.3030		TcCLB.510173.60	Tgr.2189.1000	TvY486_0502410	LbrM.08.0960	LdBPK_081100.1	LinJ.08.1100	LmjF.08.1190	LmxM.08.1190
Kinetoplastid_OG_115	Pem.55.1130	Pfr.4.5490	Pha.5.6010	Pse.82.1100	Tb927.11.9530	TcIL3000.11.10000	TcCLB.511589.130			LbrM.35.3430	LdBPK_363360.1	LinJ.36.3360	LmjF.36.3210	LmxM.36.3210	LtaP36.3300
Kinetoplastid_OG_116	Pem.12.2880	Pfr.3.2110	Pha.1.4940	Pse.133.1150	Tb927.2.1820		TcCLB.510257.130	Tgr.212.1050	TvY486_0200210	LbrM.33.1980	LdBPK_331810.1	LinJ.33.1810	LmjF.33.1710	LmxM.32.1710	LtaP33.1870
Kinetoplastid_OG_117	Pem.12.2800	Pfr.3.2170	Pha.1.4850	Pse.133.1080	Tb927.2.1730		TcCLB.510259.30	Tgr.576.1020	TvY486_0200176	LbrM.33.1920	LdBPK_331750.1	LinJ.33.1750	LmjF.33.1650	LmxM.32.1650	LtaP33.1800
Kinetoplastid_OG_118	Pem.3.1900	Pfr.1.3830	Pha.13.1660		Tb927.11.2880	TcIL3000.11.2630		Tgr.228.1070	TvY486_1102930	LbrM.33.2420	LdBPK_332260.1	LinJ.33.2260	LmjF.33.2140	LmxM.32.2140	LtaP33.2340
Kinetoplastid_OG_119	Pem.3.2120	Pfr.1.3630	Pha.13.1430	Pse.27.1220	Tb927.11.2660		TcCLB.504153.320	Tgr.917.1000	TvY486_1102720	LbrM.33.2660	LdBPK_332510.1	LinJ.33.2510	LmjF.33.2380	LmxM.32.2380	LtaP33.2600
Kinetoplastid_OG_120	Pem.1.3410	Pfr.2.3270	Pha.2.6380	Pse.61.1150			TcCLB.419417.4	Tgr.175.1020	TvY486_0503920	LbrM.05.0030	LdBPK_050030.1	LinJ.05.0030	LmjF.05.0030	LmxM.05.0030	LtaP05.0040
Kinetoplastid_OG_121	Pem.25.1630	Pfr.4.3030	Pha.5.3000	Pse.203.1060			TcCLB.508205.10	Tgr.175.1110	TvY486_0503810	LbrM.05.0080	LdBPK_050080.1	LinJ.05.0080	LmjF.05.0080	LmxM.05.0080	LtaP05.0090
Kinetoplastid_OG_122	Pem.25.1620	Pfr.4.3040	Pha.5.2990	Pse.203.1070			TcCLB.508205.20	Tgr.175.1100	TvY486_0503820	LbrM.05.0140	LdBPK_050140.1	LinJ.05.0140	LmjF.05.0140	LmxM.05.0140	LtaP05.0150
Kinetoplastid_OG_123	Pem.25.1830	Pfr.4.2800	Pha.5.3250	Pse.135.1040	Tb927.10.10380	TcIL3000_10_8860	TcCLB.484299.4	Tgr.67.1150			LdBPK_050360.1	LinJ.05.0360	LmjF.05.0360	LmxM.05.0360	LtaP05.0370
Kinetoplastid_OG_124	Pem.4.3030	Pfr.4.2660	Pha.5.3410	Pse.152.1150	Tb927.5.470		TcCLB.509885.70		TvY486_0500070	LbrM.05.0490	LdBPK_050480.1	LinJ.05.0480	LmjF.05.0480	LmxM.05.0480	LtaP05.0490
Kinetoplastid_OG_125	Pem.4.2510	Pfr.4.2170	Pha.5.4030	Pse.504.1000	Tb927.7.6930	TcIL3000_7_5590	TcCLB.508387.130	Tgr.640.1020	TvY486_0706660	LbrM.05.1060	LdBPK_051060.1	LinJ.05.1060	LmjF.05.1060		LtaP05.1140
Kinetoplastid_OG_126	Pem.4.2530	Pfr.4.2190	Pha.5.4010	Pse.504.1020	Tb927.7.6910	TcIL3000_7_5570	TcCLB.508387.160		TvY486_0706630	LbrM.05.1080	LdBPK_051080.1	LinJ.05.1080	LmjF.05.1080		LtaP05.1160
Kinetoplastid_OG_127	Pem.60.1180	Pfr.29.1010	Pha.8.2800	Pse.224.1020	Tb927.1.3830	TcIL3000_0_29570	TcCLB.506529.508	Tgr.166.1040	TvY486_0101660	LbrM.12.0490	LdBPK_120490.1	LinJ.12.0490	LmjF.12.0530	LmxM.12.0530
Kinetoplastid_OG_128	Pem.60.1110	Pfr.29.1080	Pha.8.2720	Pse.527.1020	Tb927.1.3950	TcIL3000_1_1620		Tgr.1576.1000	TvY486_0101720	LbrM.12.0630	LdBPK_120580.1	LinJ.12.0580	LmjF.12.0630	LmxM.12.0630	LtaP12.0650
Kinetoplastid_OG_129	Pem.17.1670	Pfr.13.2080	Pha.1.9190	Pse.12.1120	Tb927.9.7020	TcIL3000_9_2330	TcCLB.506625.150	Tgr.101.1090	TvY486_0902670		LdBPK_040090.1	LinJ.04.0090	LmjF.04.0080	LmxM.04.0080	LtaP04.0090
Kinetoplastid_OG_130	Pem.27.1620	Pfr.13.2180	Pha.1.9090	Pse.267.1020	Tb927.9.7180			Tgr.381.1030	TvY486_0902790	LbrM.04.0320	LdBPK_040270.1	LinJ.04.0270	LmjF.04.0280	LmxM.04.0280	LtaP04.0260
Kinetoplastid_OG_131	Pem.21.1730	Pfr.12.1710	Pha.8.1620	Pse.97.1020	Tb927.7.1030	TcIL3000_7_740		Tgr.1138.1020	TvY486_0700860	LbrM.26.0910		LinJ.26.0870	LmjF.26.0900	LmxM.26.0900	LtaP26.0820
Kinetoplastid_OG_132	Pem.39.1090	Pfr.12.2250	Pha.8.1090	Pse.74.1110	Tb927.7.500	TcIL3000_0_18070	TcCLB.506287.9	Tgr.1004.1020	TvY486_0700200	LbrM.26.1470	LdBPK_261430.1	LinJ.26.1430	LmjF.26.1450	LmxM.26.1450	LtaP26.1380
Kinetoplastid_OG_133	Pem.46.1380	Pfr.21.1360	Pha.39.1020	Pse.41.1040	Tb927.8.980		TcCLB.508569.80	Tgr.1043.1010	TvY486_0800460	LbrM.04.0010	LdBPK_070930.1	LinJ.07.0930	LmjF.07.0805	LmxM.07.0805	LtaP07.0850
Kinetoplastid_OG_134	Pem.46.1160	Pfr.21.1540	Pha.26.1100	Pse.130.1060	Tb927.8.700		TcCLB.508567.80	Tgr.639.1010	TvY486_0800160	LbrM.07.1070	LdBPK_071170.1	LinJ.07.1170	LmjF.07.1020	LmxM.07.1020	LtaP07.1080
Kinetoplastid_OG_135		Pfr.21.1660	Pha.33.1070	Pse.20.1300	Tb927.8.570		TcCLB.510855.40	Tgr.484.1030	TvY486_0800040	LbrM.07.1200	LdBPK_071300.1	LinJ.07.1300	LmjF.07.1120	LmxM.07.1120	LtaP07.1210
Kinetoplastid_OG_136	Pem.46.1030	Pfr.21.1670	Pha.74.1000	Pse.20.1310	Tb927.8.560		TcCLB.510855.20	Tgr.484.1020	TvY486_0800030	LbrM.07.1210	LdBPK_071310.1	LinJ.07.1310	LmjF.07.1130	LmxM.07.1130	LtaP07.1220
Kinetoplastid_OG_137	Pem.49.1170	Pfr.11.3170	Pha.22.1320	Pse.36.1180	Tb927.5.1660		TcCLB.506739.200	Tgr.500.1040	TvY486_0501150	LbrM.15.0160	LdBPK_150170.1	LinJ.15.0170	LmjF.15.0170	LmxM.15.0170	LtaP15.0160
Kinetoplastid_OG_138	Pem.44.1030	Pfr.22.1370	Pha.3.4070	Pse.176.1090	Tb927.9.5900	TcIL3000_9_1990		Tgr.755.1030	TvY486_0902180	LbrM.15.1050	LdBPK_151070.1	LinJ.15.1070	LmjF.15.1010	LmxM.15.1010	LtaP15.1030
Kinetoplastid_OG_139	Pem.44.1310	Pfr.22.1650	Pha.3.4420		Tb927.9.5170	TcIL3000_9_1690	TcCLB.508277.140	Tgr.72.1130	TvY486_0901820	LbrM.15.1450	LdBPK_151510.1	LinJ.15.1510	LmjF.15.1460	LmxM.15.1460	LtaP15.1400
Kinetoplastid_OG_140	Pem.20.1740	Pfr.6.3540		Pse.2.1550	Tb927.7.4490		TcCLB.506605.70	Tgr.1074.1000		LbrM.14.0230	LdBPK_140230.1	LinJ.14.0230	LmjF.14.0230	LmxM.14.0230	LtaP14.0220
Kinetoplastid_OG_141	Pem.17.1310	Pfr.3.1300		Pse.200.1040	Tb927.10.7110	TcIL3000_10_6100		Tgr.721.1020	TvY486_1007450	LbrM.14.1540	LdBPK_141450.1	LinJ.14.1450	LmjF.14.1360	LmxM.14.1360	LtaP14.1420
Kinetoplastid_OG_142	Pem.22.1710	Pfr.13.2950	Pha.12.1220	Pse.17.1330	Tb927.9.3590		TcCLB.506893.80	Tgr.410.1060	TvY486_0901160	LbrM.01.0140	LdBPK_010110.1	LinJ.01.0110	LmjF.01.0110	LmxM.01.0110	LtaP01.0110
Kinetoplastid_OG_143	Pem.22.1450	Pfr.13.2710		Pse.17.1030	Tb927.9.4080		TcCLB.506829.90	Tgr.1216.1000	TvY486_0901410	LbrM.01.0510	LdBPK_010480.1	LinJ.01.0480	LmjF.01.0460	LmxM.01.0460	LtaP01.0470
Kinetoplastid_OG_144	Pem.22.1180	Pfr.13.2400	Pha.12.1800	Pse.587.1000	Tb927.9.4680	TcIL3000_9_1560	TcCLB.511585.190	Tgr.42.1090	TvY486_0901660	LbrM.01.0740	LdBPK_010790.1			LmxM.01.0770	LtaP01.0740
Kinetoplastid_OG_145	Pem.43.1380	Pfr.13.1650		Pse.431.1030	Tb927.11.12770		TcCLB.511555.60	Tgr.78.1040		LbrM.09.0820	LdBPK_090790.1	LinJ.09.0790	LmjF.09.0740	LmxM.09.0740	LtaP09.0770
Kinetoplastid_OG_146	Pem.15.1170	Pfr.14.1160		Pse.1059.1000	Tb927.11.6560		TcCLB.510101.480	Tgr.117.1050	TvY486_1106930	LbrM.11.0500	LdBPK_110720.1	LinJ.11.0720	LmjF.11.0710	LmxM.11.0710	LtaP11.0720
Kinetoplastid_OG_147	Pem.15.1420		Pha.4.2620	Pse.123.1060	Tb927.11.6280	TcIL3000.11.6820	TcCLB.510101.140	Tgr.365.1050	TvY486_1106650		LdBPK_111000.1	LinJ.11.1000	LmjF.11.1000	LmxM.11.1000	LtaP11.0970
Kinetoplastid_OG_148	Pem.7.2910	Pfr.1.8290	Pha.6.3500		Tb927.11.12600		TcCLB.508777.90	Tgr.1615.1000	TvY486_1113520	LbrM.09.0670	LdBPK_090640.1	LinJ.09.0640	LmjF.09.0590	LmxM.09.0590	LtaP09.0600
Kinetoplastid_OG_149	Pem.7.2870	Pfr.1.8250	Pha.6.3460	Pse.55.1160	Tb927.11.12650		TcCLB.508777.140	Tgr.234.1060		LbrM.09.0720	LdBPK_090690.1	LinJ.09.0690	LmjF.09.0640	LmxM.09.0640	LtaP09.0650
Kinetoplastid_OG_150	Pem.1.1070	Pfr.2.1050	Pha.2.8780		Tb927.3.5580			Tgr.13.1170	TvY486_0304990	LbrM.29.0070	LdBPK_290060.1	LinJ.29.0060	LmjF.29.0060	LmxM.08_29.0060	LtaP29.0060
Kinetoplastid_OG_151	Pem.19.1350	Pfr.15.1570	Pha.6.5650	Pse.219.1070	Tb927.7.6810			Tgr.435.1010	TvY486_0706540	LbrM.17.0650	LdBPK_170730.1	LinJ.17.0730	LmjF.17.0750	LmxM.17.0750	LtaP17.0700
Kinetoplastid_OG_152		Pfr.15.1290	Pha.10.1310	Pse.405.1020	Tb927.5.2320		TcCLB.511311.80		TvY486_0501700	LbrM.17.1090	LdBPK_171080.1	LinJ.17.1080	LmjF.17.0980	LmxM.17.0980	LtaP17.1130
Kinetoplastid_OG_153	Pem.57.1100	Pfr.15.2140		Pse.65.1120	Tb927.5.2600		TcCLB.511303.30	Tgr.30.1150	TvY486_0501980	LbrM.17.1330	LdBPK_171410.1	LinJ.17.1410	LmjF.17.1310	LmxM.17.1310	LtaP17.1440
Kinetoplastid_OG_154	Pem.57.1210	Pfr.15.2240	Pha.6.4940		Tb927.5.2730		TcCLB.507047.70	Tgr.143.1090	TvY486_0502100	LbrM.17.1570	LdBPK_171540.1	LinJ.17.1540	LmjF.17.1420	LmxM.17.1420	LtaP17.1560
Kinetoplastid_OG_155	Pem.57.1220	Pfr.15.2250	Pha.6.4930	Pse.366.1010	Tb927.5.2740		TcCLB.507047.60	Tgr.143.1120	TvY486_0502110	LbrM.17.1600	LdBPK_171570.1	LinJ.17.1570	LmjF.17.1450	LmxM.17.1450	LtaP17.1590
Kinetoplastid_OG_156	Pem.2.3930	Pfr.10.2290	Pha.3.2590	Pse.100.1090	Tb927.11.7150		TcCLB.506777.60	Tgr.185.1010	TvY486_1107490	LbrM.19.0190	LdBPK_110130.1	LinJ.11.0130	LmjF.11.0130	LmxM.11.0130	LtaP11.0140
Kinetoplastid_OG_157	Pem.2.3920	Pfr.10.2280	Pha.3.2600	Pse.100.1080	Tb927.11.7140		TcCLB.506777.50	Tgr.185.1000	TvY486_1107470	LbrM.19.0180	LdBPK_110140.1	LinJ.11.0140	LmjF.11.0140	LmxM.11.0140	LtaP11.0150
Kinetoplastid_OG_158	Pem.2.3860	Pfr.10.2220	Pha.3.2670	Pse.100.1020			TcCLB.503613.60	Tgr.547.1040	TvY486_1107390	LbrM.19.0110	LdBPK_110210.1	LinJ.11.0210	LmjF.11.0210	LmxM.11.0210	LtaP11.0220
Kinetoplastid_OG_159	Pem.11.2490	Pfr.11.1150	Pha.8.2960	Pse.327.1040			TcCLB.506457.30	Tgr.385.1030	TvY486_1001390	LbrM.21.0990	LdBPK_210980.1	LinJ.21.0980	LmjF.21.0845	LmxM.21.0845	LtaP21.0940
Kinetoplastid_OG_160	Pem.39.1000	Pfr.12.2320	Pha.8.1000	Pse.230.1000	Tb927.10.1270	TcIL3000_10_1060		Tgr.457.1040	TvY486_1001250	LbrM.21.1110	LdBPK_211100.1	LinJ.21.1100	LmjF.21.0885	LmxM.21.0885	LtaP21.1060
Kinetoplastid_OG_161	Pem.37.1000	Pfr.26.1460	Pha.33.1060	Pse.1085.1010	Tb927.2.5830		TcCLB.511189.84	Tgr.1083.1030	TvY486_0703800	LbrM.33.3410	LdBPK_333280.1	LinJ.33.3280	LmjF.33.3130	LmxM.32.3130	LtaP33.3380
Kinetoplastid_OG_162	Pem.16.2260	Pfr.1.6400	Pha.6.1550	Pse.16.1050	Tb927.2.5930			Tgr.1476.1000	TvY486_0202010	LbrM.33.3430	LdBPK_333310.1	LinJ.33.3310	LmjF.33.3160	LmxM.32.3160	LtaP33.3410
Kinetoplastid_OG_163	Pem.35.1050	Pfr.25.1060		Pse.62.1120	Tb927.5.3940	TcIL3000_5_4480	TcCLB.506947.60		TvY486_0503390	LbrM.16.0060	LdBPK_160060.1	LinJ.16.0060	LmjF.16.0050	LmxM.16.0050	LtaP16.0060
Kinetoplastid_OG_164	Pem.35.1080	Pfr.25.1080		Pse.62.1090	Tb927.5.3900	TcIL3000_5_4430	TcCLB.506947.20	Tgr.606.1040	TvY486_0503360	LbrM.16.0090	LdBPK_160090.1	LinJ.16.0090	LmjF.16.0080	LmxM.16.0080
Kinetoplastid_OG_165	Pem.35.1200	Pfr.25.1230	Pha.15.1960	Pse.437.1040	Tb927.8.5780	TcIL3000_8_5570			TvY486_0805290	LbrM.16.0240	LdBPK_160240.1	LinJ.16.0240	LmjF.16.0230	LmxM.16.0230	LtaP16.0230
Kinetoplastid_OG_166	Pem.35.1390	Pfr.25.1450	Pha.15.1710	Pse.687.1000	Tb927.5.3810	TcIL3000_5_4260			TvY486_0503240	LbrM.16.0570	LdBPK_160560.1	LinJ.16.0560	LmjF.16.0550	LmxM.16.0550	LtaP16.0530
Kinetoplastid_OG_167	Pem.35.1490	Pfr.25.1550	Pha.15.1570		Tb927.5.3730			Tgr.2417.1000	TvY486_0503160	LbrM.16.0650	LdBPK_160660.1	LinJ.16.0660	LmjF.16.0660	LmxM.16.0660	LtaP16.0630
Kinetoplastid_OG_168	Pem.29.1110	Pfr.19.1100	Pha.16.1170	Pse.79.1110	Tb927.8.4880		TcCLB.508837.180	Tgr.476.1030	TvY486_0804330	LbrM.16.1600	LdBPK_161640.1	LinJ.16.1640	LmjF.16.1540	LmxM.16.1540	LtaP16.1610
Kinetoplastid_OG_169	Pem.42.1290	Pfr.12.3140	Pha.12.2930	Pse.238.1070			TcCLB.506685.30	Tgr.133.1020	TvY486_0003360	LbrM.10.0060	LdBPK_100040.1	LinJ.10.0040	LmjF.10.0060	LmxM.10.0060	LtaP10.0030
Kinetoplastid_OG_170	Pem.15.1970	Pfr.12.2470		Pse.229.1050	Tb927.8.4400	TcIL3000_8_4140	TcCLB.506865.30	Tgr.1327.1000	TvY486_0803820	LbrM.10.1060	LdBPK_101040.1	LinJ.10.1040	LmjF.10.0960	LmxM.10.0960	LtaP10.1360
Kinetoplastid_OG_171	Pem.3.1300	Pfr.11.1760	Pha.13.2220	Pse.9.1130	Tb927.10.15000	TcIL3000_10_12850	TcCLB.506211.20	Tgr.159.1060	TvY486_1014410	LbrM.19.0660	LdBPK_190340.1	LinJ.19.0340	LmjF.19.0340	LmxM.19.0340	LtaP19.0310
Kinetoplastid_OG_172	Pem.3.1140	Pfr.11.1910	Pha.13.2390	Pse.25.1220		TcIL3000_10_13040	TcCLB.507963.10	Tgr.172.1040	TvY486_1014620		LdBPK_190520.1	LinJ.19.0520	LmjF.19.0520	LmxM.19.0520	LtaP19.0500
Kinetoplastid_OG_173	Pem.26.1610	Pfr.5.3600	Pha.1.5900	Pse.178.1000	Tb927.1.2980		TcCLB.506363.30	Tgr.92.1050	TvY486_0101290	LbrM.20.5960	LdBPK_201770.1	LinJ.20.1770	LmjF.20.1600	LmxM.20.1600	LtaP20.1740
Kinetoplastid_OG_174	Pem.3.3650	Pfr.1.2220	Pha.11.2230	Pse.179.1020	Tb927.3.640		TcCLB.506713.20	Tgr.328.1090	TvY486_0300034	LbrM.27.0080	LdBPK_270070.1	LinJ.27.0070	LmjF.27.0070	LmxM.27.0070	LtaP27.0070
Kinetoplastid_OG_175	Pem.3.3630	Pfr.1.2240	Pha.11.2210	Pse.179.1040	Tb927.11.920	TcIL3000.11.840	TcCLB.506925.340	Tgr.18.1200	TvY486_1100770	LbrM.27.0330	LdBPK_270330.1	LinJ.27.0330	LmjF.27.0320	LmxM.27.0320	LtaP27.0310
Kinetoplastid_OG_176	Pem.3.3540	Pfr.1.2330	Pha.11.2130	Pse.179.1130	Tb927.11.1010		TcCLB.506925.470	Tgr.18.1090	TvY486_1100880		LdBPK_270420.1	LinJ.27.0420	LmjF.27.0410	LmxM.27.0410	LtaP27.0410
Kinetoplastid_OG_177	Pem.3.3210	Pfr.1.2650	Pha.11.1790	Pse.114.1050	Tb927.11.1410	TcIL3000_0_44960		Tgr.91.1050	TvY486_1101380	LbrM.27.0920	LdBPK_270700.1	LinJ.27.0700	LmjF.27.0850	LmxM.27.0850	LtaP27.0870
Kinetoplastid_OG_178	Pem.3.2430	Pfr.1.3360	Pha.13.1060	Pse.80.1000	Tb927.11.2340			Tgr.218.1040	TvY486_1102320	LbrM.27.1820	LdBPK_271580.1	LinJ.27.1580	LmjF.27.1680	LmxM.27.1680	LtaP27.1750
Kinetoplastid_OG_179	Pem.4.2430	Pfr.4.2110	Pha.5.4100	Pse.217.1070	Tb927.2.3180	TcIL3000_2_400			TvY486_0200730	LbrM.18.0020	LdBPK_180010.1	LinJ.18.0010	LmjF.18.0010	LmxM.18.0010	LtaP18.0010
Kinetoplastid_OG_180	Pem.4.2280	Pfr.4.1970	Pha.5.4220	Pse.194.1080	Tb927.10.13660	TcIL3000_10_13820	TcCLB.507993.200	Tgr.194.1040		LbrM.18.0160	LdBPK_180140.1	LinJ.18.0140	LmjF.18.0140	LmxM.18.0140	LtaP18.0140
Kinetoplastid_OG_181	Pem.4.1610	Pfr.4.1330		Pse.370.1020	Tb927.10.13770		TcCLB.507993.89	Tgr.708.1000	TvY486_1013340	LbrM.18.0280	LdBPK_180260.1	LinJ.18.0260	LmjF.18.0260	LmxM.18.0260	LtaP18.0270
Kinetoplastid_OG_182	Pem.4.2020	Pfr.4.1700		Pse.43.1130	Tb927.10.13280		TcCLB.506357.130	Tgr.16.1130	TvY486_1012870	LbrM.18.0910	LdBPK_180820.1	LinJ.18.0820	LmjF.18.0820	LmxM.18.0820	LtaP18.0830
Kinetoplastid_OG_183	Pem.5.3000	Pfr.7.3130		Pse.377.1040	Tb927.6.2880	TcIL3000_6_2380	TcCLB.511753.30		TvY486_0602360	LbrM.30.1550	LdBPK_301510.1	LinJ.30.1510	LmjF.30.1450	LmxM.29.1450	LtaP30.1540
Kinetoplastid_OG_184	Pem.45.1210	Pfr.3.1830	Pha.4.1930	Pse.740.1010	Tb927.8.2670			Tgr.458.1050	TvY486_1015410	LbrM.23.1000	LdBPK_231080.1	LinJ.23.1080	LmjF.23.0890	LmxM.23.0890	LtaP23.1170
Kinetoplastid_OG_185	Pem.37.1120	Pfr.33.1060		Pse.314.1090	Tb927.5.1230	TcIL3000_5_1170	TcCLB.509767.150		TvY486_0500870	LbrM.23.1690	LdBPK_231850.1	LinJ.23.1850	LmjF.23.1450	LmxM.23.1450	LtaP23.1860
Kinetoplastid_OG_186	Pem.37.1060	Pfr.33.1000	Pha.3.8920	Pse.172.1050	Tb927.5.1330		TcCLB.509767.44	Tgr.180.1020	TvY486_1015500	LbrM.23.1780	LdBPK_231940.1	LinJ.23.1940	LmjF.23.1540	LmxM.23.1540	LtaP23.1950
Kinetoplastid_OG_187	Pem.37.1040		Pha.3.8900	Pse.172.1030	Tb927.5.1350		TcCLB.509767.20	Tgr.968.1030	TvY486_1015520	LbrM.23.1800	LdBPK_231960.1	LinJ.23.1960	LmjF.23.1560	LmxM.23.1560	LtaP23.1970
Kinetoplastid_OG_188	Pem.2.7270	Pfr.5.3020	Pha.1.6600	Pse.424.1030	Tb927.1.1620		TcCLB.504247.20	Tgr.235.1020	TvY486_0100740	LbrM.20.5050	LdBPK_200880.1	LinJ.20.0880	LmjF.20.0870	LmxM.20.0870	LtaP20.0850
Kinetoplastid_OG_189	Pem.3.4150	Pfr.1.1770		Pse.247.1000	Tb927.7.5600	TcIL3000_0_30800	TcCLB.509155.10	Tgr.1367.1000	TvY486_0705690	LbrM.06.0960	LdBPK_061010.1	LinJ.06.1010	LmjF.06.0980	LmxM.06.0980	LtaP06.0950
Kinetoplastid_OG_190	Pem.6.2490	Pfr.5.4310	Pha.1.5200	Pse.71.1010	Tb927.7.2110	TcIL3000_7_2460		Tgr.1662.1000	TvY486_0701840	LbrM.22.0120	LdBPK_220010.1	LinJ.22.0010	LmjF.22.0120	LmxM.22.0120	LtaP22.0120
Kinetoplastid_OG_191	Pem.52.1190	Pfr.18.1160	Pha.24.1220	Pse.46.1130	Tb927.7.2630	TcIL3000_7_1940	TcCLB.506859.160	Tgr.217.1020	TvY486_0702510	LbrM.22.0650	LdBPK_220640.1	LinJ.22.0640			LtaP22.0770
Kinetoplastid_OG_192	Pem.6.2820	Pfr.5.3960	Pha.1.5510	Pse.390.1020	Tb927.7.3290		TcCLB.510533.130	Tgr.347.1020	TvY486_0703130	LbrM.22.1130	LdBPK_221070.1	LinJ.22.1070	LmjF.22.1250	LmxM.22.1250	LtaP22.1200
Kinetoplastid_OG_193	Pem.6.3020	Pfr.5.3770	Pha.1.5690	Pse.50.1070	Tb927.7.3460	TcIL3000_0_26660	TcCLB.508323.110	Tgr.972.1030	TvY486_0703350		LdBPK_221320.1	LinJ.22.1320	LmjF.22.1470	LmxM.22.1470	LtaP22.1450
Kinetoplastid_OG_194	Pem.31.1180	Pfr.14.2590	Pha.4.7750		Tb927.10.10770	TcIL3000_10_9060	TcCLB.410943.10	Tgr.33.1150	TvY486_1010520	LbrM.34.0480	LdBPK_350450.1	LinJ.35.0450	LmjF.35.0460	LmxM.34.0460	LtaP35.0620
Kinetoplastid_OG_195	Pem.33.1440	Pfr.14.2290	Pha.19.1140	Pse.75.1060	Tb927.5.670		TcCLB.461165.10	Tgr.938.1000		LbrM.34.0860	LdBPK_350890.1	LinJ.35.0890	LmjF.35.0870	LmxM.34.0870	LtaP35.0990
Kinetoplastid_OG_196	Pem.33.1430	Pfr.14.2280	Pha.19.1160	Pse.75.1070	Tb927.5.680			Tgr.938.1010	TvY486_0500200	LbrM.34.0870	LdBPK_350900.1	LinJ.35.0900	LmjF.35.0880	LmxM.34.0880	LtaP35.1000
Kinetoplastid_OG_197		Pfr.3.4110	Pha.4.4220	Pse.413.1010	Tb927.5.3170		TcCLB.507809.30	Tgr.151.1070	TvY486_0502575	LbrM.08.0540	LdBPK_080520.1	LinJ.08.0520	LmjF.08.0510	LmxM.08.0510	LtaP08.0490
Kinetoplastid_OG_198	Pem.1.2230	Pfr.2.2110		Pse.6.1390	Tb927.3.3900		TcCLB.503685.30	Tgr.34.1010	TvY486_0303220	LbrM.29.1390	LdBPK_291400.1	LinJ.29.1400	LmjF.29.1310	LmxM.08_29.1310	LtaP29.1470
Kinetoplastid_OG_199	Pem.41.1320	Pfr.23.1540		Pse.410.1070	Tb927.4.3900			Tgr.616.1020	TvY486_0403630	LbrM.29.1870	LdBPK_292020.1	LinJ.29.2020	LmjF.29.1900	LmxM.08_29.1900	LtaP29.2030
Kinetoplastid_OG_200	Pem.1.3360	Pfr.2.3210	Pha.2.6420		Tb927.3.2950	TcIL3000_3_1860		Tgr.81.1010	TvY486_0302290	LbrM.29.2870	LdBPK_292920.1	LinJ.29.2920	LmjF.29.2810	LmxM.08_29.2810	LtaP29.3020
Kinetoplastid_OG_201	Pem.8.3350	Pfr.3.6910	Pha.4.7390	Pse.14.1350	Tb927.11.7214		TcCLB.510381.70	Tgr.107.1010	TvY486_1107630	LbrM.28.0020	LdBPK_280010.1	LinJ.28.0010	LmjF.28.0010	LmxM.28.0010	LtaP28.0010
Kinetoplastid_OG_202	Pem.8.3240		Pha.4.7270	Pse.14.1240	Tb927.11.7360		TcCLB.506779.160	Tgr.930.1020	TvY486_1107900	LbrM.28.0230	LdBPK_280220.1	LinJ.28.0220	LmjF.28.0220	LmxM.28.0220	LtaP28.0230
Kinetoplastid_OG_203	Pem.8.3090	Pfr.3.6710	Pha.4.7130	Pse.14.1090	Tb927.11.8330	TcIL3000.11.8880	TcCLB.509595.20	Tgr.44.1000		LbrM.28.0420	LdBPK_280350.1	LinJ.28.0350	LmjF.28.0410	LmxM.28.0410	LtaP28.0420
Kinetoplastid_OG_204	Pem.8.2360	Pfr.3.6000		Pse.21.1410	Tb927.11.8380			Tgr.120.1080	TvY486_1109190	LbrM.28.1340	LdBPK_281350.1	LinJ.28.1350	LmjF.28.1240	LmxM.28.1240	LtaP28.1310
Kinetoplastid_OG_205	Pem.8.2170	Pfr.3.5810		Pse.19.1310	Tb927.11.8730	TcIL3000.11.9050	TcCLB.506251.50	Tgr.728.1030	TvY486_1108210	LbrM.28.1620	LdBPK_281580.1	LinJ.28.1580	LmjF.28.1460	LmxM.28.1460	LtaP28.1520
Kinetoplastid_OG_206	Pem.8.2090	Pfr.3.5730	Pha.4.6130	Pse.19.1220	Tb927.11.8800		TcCLB.506929.30	Tgr.41.1050	TvY486_1108130	LbrM.28.1720	LdBPK_281680.1	LinJ.28.1680	LmjF.28.1550	LmxM.28.1550	LtaP28.1610
Kinetoplastid_OG_207	Pem.8.1680	Pfr.3.5370	Pha.4.5690		Tb927.11.8920		TcCLB.511801.30	Tgr.363.1030		LbrM.28.2210	LdBPK_282160.1	LinJ.28.2160	LmjF.28.2020	LmxM.28.2020	LtaP28.2090
Kinetoplastid_OG_208	Pem.8.1630	Pfr.3.5320		Pse.95.1080	Tb927.11.8870	TcIL3000.11.9180	TcCLB.511801.60	Tgr.363.1080		LbrM.28.2270	LdBPK_282220.1	LinJ.28.2220	LmjF.28.2080	LmxM.28.2080	LtaP28.2150
Kinetoplastid_OG_209	Pem.8.1620	Pfr.3.5310	Pha.4.5610	Pse.95.1090	Tb927.11.8860		TcCLB.511801.70	Tgr.363.1090		LbrM.28.2280	LdBPK_282230.1	LinJ.28.2230	LmjF.28.2090	LmxM.28.2090	LtaP28.2160
Kinetoplastid_OG_210	Pem.8.1330	Pfr.3.5070	Pha.4.5310	Pse.48.1070	Tb927.11.11640		TcCLB.507527.30	Tgr.288.1040	TvY486_1112670	LbrM.28.2580	LdBPK_282550.1	LinJ.28.2550	LmjF.28.2385	LmxM.28.2385	LtaP28.2450
Kinetoplastid_OG_211	Pem.9.1220	Pfr.9.1260	Pha.1.3150	Pse.60.1190	Tb927.11.5020		TcCLB.507669.50	Tgr.51.1040		LbrM.24.0300	LdBPK_240290.1	LinJ.24.0290	LmjF.24.0300	LmxM.24.0300	LtaP24.0290
Kinetoplastid_OG_212	Pem.9.1690	Pfr.9.1750	Pha.1.2630		Tb927.11.5540		TcCLB.508647.180	Tgr.362.1040	TvY486_1105720	LbrM.24.0880	LdBPK_240890.1	LinJ.24.0890	LmjF.24.0870	LmxM.24.0870	LtaP24.0950
Kinetoplastid_OG_213	Pem.9.1710	Pfr.9.1770	Pha.1.2600	Pse.283.1070	Tb927.11.5550		TcCLB.508647.170	Tgr.362.1060	TvY486_1105740	LbrM.24.0900	LdBPK_240910.1	LinJ.24.0910	LmjF.24.0890	LmxM.24.0890	LtaP24.0970
Kinetoplastid_OG_214	Pem.16.1730	Pfr.1.5910	Pha.6.1040		Tb927.2.4140	TcIL3000_2_650	TcCLB.507547.50	Tgr.806.1000	TvY486_0201080	LbrM.33.2870	LdBPK_332730.1	LinJ.33.2730	LmjF.33.2590	LmxM.32.2590	LtaP33.2820
Kinetoplastid_OG_215	Pem.16.1750	Pfr.1.5920	Pha.6.1060	Pse.193.1100	Tb927.2.4130	TcIL3000_2_640	TcCLB.507547.40	Tgr.806.1020	TvY486_0201070	LbrM.33.2880	LdBPK_332740.1	LinJ.33.2740	LmjF.33.2600	LmxM.32.2600	LtaP33.2830
Kinetoplastid_OG_216	Pem.14.1830	Pfr.17.1740	Pha.10.2130		Tb927.11.630		TcCLB.506925.40	Tgr.58.1100	TvY486_1100480	LbrM.25.2130	LdBPK_250630.1	LinJ.25.0630	LmjF.25.0620	LmxM.25.0620	LtaP25.0660
Kinetoplastid_OG_217	Pem.14.1210	Pfr.17.1080	Pha.10.2780		Tb927.3.1150		TcCLB.509455.50	Tgr.203.1020	TvY486_0300540	LbrM.25.1090	LdBPK_251430.1	LinJ.25.1430	LmjF.25.1390	LmxM.25.1390	LtaP25.1430
Kinetoplastid_OG_218	Pem.3.4910		Pha.11.3510	Pse.33.1230	Tb927.7.4780	TcIL3000_7_3950	TcCLB.507521.60	Tgr.799.1020		LbrM.06.0110	LdBPK_060130.1	LinJ.06.0130	LmjF.06.0130	LmxM.06.0130	LtaP06.0100
Kinetoplastid_OG_219	Pem.6.2040	Pfr.7.1080	Pha.2.2090		Tb927.11.4380	TcIL3000.11.4440		Tgr.653.1010	TvY486_1104500	LbrM.13.0320	LdBPK_130390.1	LinJ.13.0390	LmjF.13.0500	LmxM.13.0500	LtaP13.0380
Kinetoplastid_OG_220	Pem.6.1600	Pfr.20.1350	Pha.2.1600		Tb927.11.3880		TcCLB.506733.50	Tgr.89.1010	TvY486_1104100	LbrM.13.0760	LdBPK_130840.1	LinJ.13.0840	LmjF.13.0950	LmxM.13.0950	LtaP13.0850
Kinetoplastid_OG_221	Pem.5.4290	Pfr.7.4390	Pha.3.5520	Pse.272.1000	Tb927.6.1480	TcIL3000_6_930	TcCLB.505807.90	Tgr.387.1060	TvY486_0600900	LbrM.30.0110	LdBPK_300100.1	LinJ.30.0100	LmjF.30.0100	LmxM.29.0100	LtaP30.0160
Kinetoplastid_OG_222	Pem.5.4230	Pfr.7.4330	Pha.3.5570	Pse.92.1080	Tb927.6.1570		TcCLB.505807.180	Tgr.329.1110	TvY486_0600970	LbrM.30.0180	LdBPK_300170.1	LinJ.30.0170	LmjF.30.0180	LmxM.29.0180	LtaP30.0230
Kinetoplastid_OG_223	Pem.5.4130	Pfr.7.4240	Pha.3.5660	Pse.92.1170	Tb927.6.1680		TcCLB.509443.20	Tgr.524.1030	TvY486_0601090	LbrM.30.0270	LdBPK_300260.1	LinJ.30.0260	LmjF.30.0260	LmxM.29.0260	LtaP30.0320
Kinetoplastid_OG_224	Pem.5.3980	Pfr.7.4090	Pha.3.5820	Pse.32.1010	Tb927.6.1870	TcIL3000_6_1470		Tgr.446.1040	TvY486_0601320	LbrM.30.0530	LdBPK_300460.1	LinJ.30.0460	LmjF.30.0450	LmxM.29.0450	LtaP30.0520
Kinetoplastid_OG_225	Pem.5.3590	Pfr.7.3770	Pha.3.6230	Pse.63.1050			TcCLB.503835.10	Tgr.125.1030	TvY486_0601780	LbrM.30.0930	LdBPK_300860.1	LinJ.30.0860	LmjF.30.0805	LmxM.29.0805	LtaP30.0920
Kinetoplastid_OG_226	Pem.5.3490	Pfr.7.3670	Pha.3.6340		Tb927.6.2400		TcCLB.509965.319	Tgr.97.1080	TvY486_0601880	LbrM.30.1060	LdBPK_301000.1	LinJ.30.1000	LmjF.30.0940	LmxM.29.0940	LtaP30.1050
Kinetoplastid_OG_227	Pem.5.2740	Pfr.7.2890	Pha.3.7140	Pse.521.1010	Tb927.6.3100		TcCLB.511751.60	Tgr.63.1090	TvY486_0602590	LbrM.17.0910	LdBPK_301770.1	LinJ.30.1770	LmjF.30.1770	LmxM.29.1770	LtaP30.1800
Kinetoplastid_OG_228	Pem.5.2730	Pfr.7.2880	Pha.3.7150	Pse.521.1020	Tb927.6.3110		TcCLB.511751.50	Tgr.63.1100		LbrM.17.0900	LdBPK_301780.1	LinJ.30.1780	LmjF.30.1780	LmxM.29.1780	LtaP30.1810
Kinetoplastid_OG_229	Pem.5.2720	Pfr.7.2870	Pha.3.7160		Tb927.6.3120	TcIL3000_6_2670	TcCLB.511751.40	Tgr.63.1110	TvY486_0602610	LbrM.17.0890	LdBPK_301790.1	LinJ.30.1790	LmjF.30.1790	LmxM.29.1790	LtaP30.1820
Kinetoplastid_OG_230	Pem.5.2330	Pfr.7.2490	Pha.3.7600	Pse.478.1020	Tb927.6.3570		TcCLB.506941.80	Tgr.2.1080	TvY486_0603060	LbrM.30.2230	LdBPK_302290.1	LinJ.30.2290	LmjF.30.2280	LmxM.29.2280	LtaP30.2310
Kinetoplastid_OG_231		Pfr.7.2480	Pha.3.7610	Pse.478.1010	Tb927.6.3580	TcIL3000_6_3170	TcCLB.506941.90	Tgr.2.1100	TvY486_0603070	LbrM.30.2240	LdBPK_302300.1	LinJ.30.2300	LmjF.30.2290	LmxM.29.2290	LtaP30.2330
Kinetoplastid_OG_232	Pem.5.2280	Pfr.7.2460	Pha.3.7630	Pse.175.1000	Tb927.6.3610		TcCLB.506941.130	Tgr.2.1130	TvY486_0603100	LbrM.30.2270	LdBPK_302330.1	LinJ.30.2330	LmjF.30.2320	LmxM.29.2320	LtaP30.2360
Kinetoplastid_OG_233	Pem.5.2270	Pfr.7.2450		Pse.175.1010	Tb927.6.3630	TcIL3000_6_3180	TcCLB.506941.150	Tgr.2.1150	TvY486_0603120	LbrM.30.2300	LdBPK_302360.1	LinJ.30.2360	LmjF.30.2350	LmxM.29.2350	LtaP30.2390
Kinetoplastid_OG_234	Pem.5.2000	Pfr.7.2190	Pha.3.7920		Tb927.6.3980		TcCLB.511737.50	Tgr.135.1190	TvY486_0603450	LbrM.30.2660	LdBPK_302700.1	LinJ.30.2700	LmjF.30.2700	LmxM.29.2700	LtaP30.2690
Kinetoplastid_OG_235	Pem.5.1680	Pfr.7.1940	Pha.3.8210	Pse.29.1070	Tb927.6.4390	TcIL3000_6_3820		Tgr.47.1150	TvY486_0603810	LbrM.30.3050	LdBPK_303100.1		LmjF.30.3060	LmxM.29.3060	LtaP30.3070
Kinetoplastid_OG_236	Pem.5.1090	Pfr.7.1400	Pha.3.8820	Pse.69.1190	Tb927.6.5110	TcIL3000_6_4570		Tgr.49.1020	TvY486_0604420	LbrM.30.3750	LdBPK_303770.1	LinJ.30.3770	LmjF.30.3710	LmxM.29.3710	LtaP30.3750
Kinetoplastid_OG_237	Pem.1.4810	Pfr.2.4520	Pha.2.4960			TcIL3000_10_3690	TcCLB.510963.20	Tgr.100.1090	TvY486_1004500	LbrM.35.0180	LdBPK_360120.1	LinJ.36.0120	LmjF.36.0110	LmxM.36.0110	LtaP36.0100
Kinetoplastid_OG_238		Pfr.2.4900	Pha.2.4550	Pse.656.1000	Tb927.10.5070	TcIL3000_10_4240	TcCLB.510293.70	Tgr.430.1070	TvY486_1005130	LbrM.35.0760	LdBPK_360700.1	LinJ.36.0700	LmjF.36.0640	LmxM.36.0640	LtaP36.0660
Kinetoplastid_OG_239	Pem.1.5540	Pfr.2.5170	Pha.2.4240	Pse.18.1170	Tb927.10.5400			Tgr.23.1020	TvY486_1005440	LbrM.35.1150	LdBPK_361080.1	LinJ.36.1080	LmjF.36.1020	LmxM.36.1020	LtaP36.1020
Kinetoplastid_OG_240	Pem.1.6090	Pfr.2.5680	Pha.2.3710	Pse.5.1100	Tb927.10.6050		TcCLB.506167.50	Tgr.267.1050	TvY486_1005990	LbrM.35.1780	LdBPK_361700.1	LinJ.36.1700	LmjF.36.1630	LmxM.36.1630	LtaP36.1610
Kinetoplastid_OG_241	Pem.1.6290	Pfr.2.5880	Pha.2.3510	Pse.5.1320	Tb927.10.6330	TcIL3000_10_5400	TcCLB.507641.190	Tgr.145.1090	TvY486_1006290	LbrM.35.2090	LdBPK_361980.1	LinJ.36.1980	LmjF.36.1900	LmxM.36.1900	LtaP36.1880
Kinetoplastid_OG_242	Pem.1.6790	Pfr.2.6360	Pha.2.3000	Pse.108.1060			TcCLB.503637.10	Tgr.398.1070	TvY486_1006860	LbrM.35.2610	LdBPK_362530.1	LinJ.36.2530	LmjF.36.2400	LmxM.36.2400	LtaP36.2470
Kinetoplastid_OG_243	Pem.1.6810	Pfr.2.6380		Pse.108.1090			TcCLB.503637.30	Tgr.398.1050	TvY486_1006890	LbrM.35.2630	LdBPK_362550.1	LinJ.36.2550	LmjF.36.2420	LmxM.36.2420	LtaP36.2490
Kinetoplastid_OG_244	Pem.1.6870	Pfr.2.6450	Pha.2.2890	Pse.108.1170	Tb927.10.7050	TcIL3000_10_6050	TcCLB.510181.60		TvY486_1006980	LbrM.35.2710	LdBPK_362630.1	LinJ.36.2630	LmjF.36.2500	LmxM.36.2500	LtaP36.2570
Kinetoplastid_OG_245	Pem.9.2370	Pfr.9.2430	Pha.1.1730	Pse.4.1330	Tb927.8.1680	TcIL3000_8_1520	TcCLB.511395.70	Tgr.913.1010	TvY486_0801090	LbrM.24.1480	LdBPK_241440.1	LinJ.24.1440	LmjF.24.1400	LmxM.24.1400	LtaP24.1500
Kinetoplastid_OG_246	Pem.9.2190	Pfr.9.2260		Pse.4.1140	Tb927.8.6620		TcCLB.506399.60	Tgr.20.1080	TvY486_0806230	LbrM.24.1640	LdBPK_241650.1	LinJ.24.1650	LmjF.24.1580	LmxM.24.1580	LtaP24.1710
Kinetoplastid_OG_247	Pem.9.2810	Pfr.9.2850	Pha.1.1270		Tb927.8.6200		TcCLB.511067.10	Tgr.849.1000	TvY486_0805800	LbrM.24.2100	LdBPK_242100.1	LinJ.24.2100	LmjF.24.2020	LmxM.24.2020	LtaP24.2200
Kinetoplastid_OG_248	Pem.17.2180	Pfr.16.1060	Pha.17.1570	Pse.54.1130	Tb927.10.1890		TcCLB.506493.90	Tgr.43.1070	TvY486_1001860				LmjF.21.0120	LmxM.21.0120	LtaP21.0130
Kinetoplastid_OG_249	Pem.33.1180	Pfr.14.2020		Pse.220.1080	Tb927.5.1180		TcCLB.508805.100	Tgr.910.1010	TvY486_0500820	LbrM.34.1160	LdBPK_351250.1	LinJ.35.1250	LmjF.35.1240	LmxM.34.1240	LtaP35.1320
Kinetoplastid_OG_250	Pem.74.1020	Pfr.14.1810	Pha.50.1010	Pse.57.1170	Tb927.5.1140			Tgr.509.1040	TvY486_0500750	LbrM.34.1390	LdBPK_351480.1	LinJ.35.1480	LmjF.35.1470	LmxM.34.1470	LtaP35.1530
Kinetoplastid_OG_251	Pem.7.1160	Pfr.1.6620	Pha.6.1830	Pse.16.1350	Tb927.9.14300			Tgr.83.1130	TvY486_0907200	LbrM.34.1560	LdBPK_351650.1	LinJ.35.1650	LmjF.35.1650	LmxM.34.1650	LtaP35.1700
Kinetoplastid_OG_252	Pem.7.1130	Pfr.1.6590	Pha.6.1800	Pse.16.1320	Tb927.9.14280			Tgr.83.1180	TvY486_0907170	LbrM.34.1530	LdBPK_351620.1	LinJ.35.1620	LmjF.35.1620	LmxM.34.1620	LtaP35.1670
Kinetoplastid_OG_253	Pem.7.2170	Pfr.1.7580	Pha.6.2800		Tb927.9.13010		TcCLB.508465.70	Tgr.1974.1000	TvY486_0906380	LbrM.34.2660	LdBPK_352810.1	LinJ.35.2810	LmjF.35.2760	LmxM.34.2760	LtaP35.2780
Kinetoplastid_OG_254	Pem.4.3950	Pfr.4.4520	Pha.5.1390	Pse.191.1010		TcIL3000_9_4800	TcCLB.507011.10	Tgr.21.1200	TvY486_0905520		LdBPK_353680.1	LinJ.35.3680	LmjF.35.3630	LmxM.34.3630	LtaP35.3680
Kinetoplastid_OG_255	Pem.4.3330	Pfr.4.3950		Pse.201.1010	Tb927.9.10500		TcCLB.506147.140	Tgr.86.1080	TvY486_0904720	LbrM.34.4300	LdBPK_354390.1	LinJ.35.4390	LmjF.35.4320	LmxM.34.4320	LtaP35.4360
Kinetoplastid_OG_256	Pem.10.1120	Pfr.6.1120	Pha.9.1140		Tb927.10.14320	TcIL3000_10_12190		Tgr.24.1020	TvY486_1013780	LbrM.32.0200	LdBPK_320140.1	LinJ.32.0140	LmjF.32.0140	LmxM.31.0140	LtaP32.0140
Kinetoplastid_OG_257	Pem.10.1130	Pfr.6.1130	Pha.9.1150	Pse.241.1010	Tb927.10.14330	TcIL3000_10_12200	TcCLB.506527.10	Tgr.24.1030	TvY486_1013790	LbrM.32.0210	LdBPK_320150.1	LinJ.32.0150	LmjF.32.0150	LmxM.31.0150	LtaP32.0150
Kinetoplastid_OG_258	Pem.10.1380	Pfr.6.1370	Pha.9.1380	Pse.31.1220	Tb927.10.14570	TcIL3000_10_12460	TcCLB.506213.90		TvY486_1014030	LbrM.32.0490	LdBPK_320430.1	LinJ.32.0430	LmjF.32.0420	LmxM.31.0420	LtaP32.0450
Kinetoplastid_OG_259	Pem.10.1760	Pfr.6.1690	Pha.9.1720	Pse.296.1050		TcIL3000_0_08150	TcCLB.508385.30		TvY486_1114900	LbrM.32.0910	LdBPK_320870.1	LinJ.32.0870	LmjF.32.0820	LmxM.31.0820	LtaP32.0890
Kinetoplastid_OG_260	Pem.10.2350	Pfr.6.2210	Pha.9.2320		Tb927.11.14630	TcIL3000.11.14900	TcCLB.504051.20		TvY486_1115360	LbrM.32.1560	LdBPK_321460.1	LinJ.32.1460	LmjF.32.1400	LmxM.31.1400	LtaP32.1490
Kinetoplastid_OG_261	Pem.10.2860	Pfr.6.2650	Pha.9.2830	Pse.539.1010	Tb927.11.15100		TcCLB.509157.120	Tgr.28.1160	TvY486_1115920	LbrM.32.2100	LdBPK_322020.1	LinJ.32.2020	LmjF.32.1910	LmxM.31.1910	LtaP32.2040
Kinetoplastid_OG_262	Pem.10.2870	Pfr.6.2660	Pha.9.2840	Pse.539.1000	Tb927.11.15110	TcIL3000.11.15270	TcCLB.509157.110	Tgr.28.1150	TvY486_1115930	LbrM.32.2110	LdBPK_322030.1	LinJ.32.2030	LmjF.32.1920	LmxM.31.1920	LtaP32.2060
Kinetoplastid_OG_263	Pem.2.3590		Pha.3.2950	Pse.150.1070	Tb927.11.15400		TcCLB.509267.10	Tgr.52.1000	TvY486_1116190	LbrM.32.2380	LdBPK_322310.1	LinJ.32.2310	LmjF.32.2160	LmxM.31.2160	LtaP32.2340
Kinetoplastid_OG_264	Pem.2.3310	Pfr.10.1670	Pha.3.3220	Pse.68.1120	Tb927.11.15730		TcCLB.507041.10	Tgr.877.1010	TvY486_1116560	LbrM.32.2760	LdBPK_322670.1	LinJ.32.2670	LmjF.32.2530	LmxM.31.2530	LtaP32.2730
Kinetoplastid_OG_265	Pem.2.2360	Pfr.3.3500	Pha.4.3540	Pse.94.1170	Tb927.11.16460	TcIL3000.11.16370	TcCLB.511529.140	Tgr.3.1280	TvY486_1117400	LbrM.32.3940	LdBPK_323850.1	LinJ.32.3850	LmjF.32.3700	LmxM.31.3700	LtaP32.3870
Kinetoplastid_OG_266	Pem.2.2180	Pfr.3.3660	Pha.4.3740	Pse.148.1050	Tb927.11.16260		TcCLB.511527.9	Tgr.3.1050		LbrM.32.4170	LdBPK_324080.1	LinJ.32.4080	LmjF.32.3930	LmxM.31.3930	LtaP32.4100
Kinetoplastid_OG_267	Pem.36.1470	Pfr.27.1020	Pha.9.4130	Pse.207.1070	Tb927.9.1400			Tgr.161.1110	TvY486_0900060	LbrM.26.2540	LdBPK_262640.1	LinJ.26.2640	LmjF.26.2610	LmxM.26.2610	LtaP26.2770
Kinetoplastid_OG_268	Pem.36.1430	Pfr.27.1090	Pha.9.4050		Tb927.9.1560	TcIL3000_0_32330	TcCLB.510347.50	Tgr.1490.1000	TvY486_0900160	LbrM.26.2460	LdBPK_262550.1	LinJ.26.2550	LmjF.26.2520	LmxM.26.2520	LtaP26.2670
Kinetoplastid_OG_269	Pem.36.1420	Pfr.27.1100	Pha.9.4040	Pse.379.1000	Tb927.9.1570		TcCLB.510347.60	Tgr.1490.1010	TvY486_0900170	LbrM.26.2450	LdBPK_262540.1	LinJ.26.2540	LmjF.26.2510	LmxM.26.2510	LtaP26.2660
Kinetoplastid_OG_270	Pem.2.5010	Pfr.5.1070	Pha.1.8970	Pse.64.1090	Tb927.4.3170		TcCLB.504055.50	Tgr.119.1110		LbrM.20.1040	LdBPK_341140.1	LinJ.34.1140	LmjF.34.1070	LmxM.33.1070	LtaP34.1260
Kinetoplastid_OG_271		Pfr.5.1180	Pha.1.8860	Pse.955.1020	Tb927.4.3020		TcCLB.506265.100	Tgr.486.1030	TvY486_0402870	LbrM.20.1240	LdBPK_341290.1	LinJ.34.1290	LmjF.34.1190	LmxM.33.1190	LtaP34.1410
Kinetoplastid_OG_272	Pem.1.4290	Pfr.2.4090	Pha.2.5480	Pse.109.1070	Tb927.4.690		TcCLB.509597.4		TvY486_0400410	LbrM.20.3660	LdBPK_343860.1	LinJ.34.3860	LmjF.34.4030	LmxM.33.4030	LtaP34.4000
Kinetoplastid_OG_273	Pem.65.1150		Pha.14.2090	Pse.89.1020	Tb927.7.280	TcIL3000_7_80	TcCLB.506413.80	Tgr.749.1060	TvY486_0700020	LbrM.31.0050	LdBPK_310060.1	LinJ.31.0060	LmjF.31.0050	LmxM.30.0050	LtaP31.0050
Kinetoplastid_OG_274	Pem.65.1050	Pfr.23.1650	Pha.14.1990	Pse.89.1120	Tb927.4.3810		TcCLB.509951.49	Tgr.96.1070	TvY486_0403520	LbrM.31.0270	LdBPK_310170.1	LinJ.31.0170	LmjF.31.0160	LmxM.30.0160	LtaP31.0170
Kinetoplastid_OG_275	Pem.65.1040	Pfr.23.1640	Pha.14.1980	Pse.89.1140	Tb927.4.3820		TcCLB.509951.30	Tgr.96.1050	TvY486_0403540	LbrM.31.0280	LdBPK_310180.1	LinJ.31.0180	LmjF.31.0170	LmxM.30.0170	LtaP31.0180
Kinetoplastid_OG_276		Pfr.23.1590	Pha.14.1940	Pse.89.1190	Tb927.4.4110	TcIL3000_10_13870			TvY486_0807630	LbrM.31.0320	LdBPK_310220.1	LinJ.31.0220	LmjF.31.0210		LtaP31.0230
Kinetoplastid_OG_277	Pem.47.1130	Pfr.23.1390	Pha.14.1720		Tb927.4.4050		TcCLB.508927.20	Tgr.579.1020	TvY486_0807800	LbrM.31.0700	LdBPK_310560.1	LinJ.31.0560	LmjF.31.0540	LmxM.30.0540	LtaP31.0560
Kinetoplastid_OG_278	Pem.104.1000	Pfr.19.1650	Pha.20.1410	Pse.117.1030	Tb927.10.15170	TcIL3000_10_12950		Tgr.407.1060	TvY486_1014540	LbrM.31.1210	LdBPK_311010.1	LinJ.31.1010	LmjF.31.1010	LmxM.30.1010	LtaP31.0960
Kinetoplastid_OG_279	Pem.48.1300	Pfr.32.1090	Pha.6.4700	Pse.1006.1010			TcCLB.510597.20	Tgr.1559.1010	TvY486_0806740	LbrM.31.3230	LdBPK_312970.1	LinJ.31.2970	LmjF.31.2870	LmxM.30.2870	LtaP31.3350
Kinetoplastid_OG_280	Pem.48.1320	Pfr.32.1060	Pha.6.4730	Pse.1262.1000	Tb927.4.5200		TcCLB.510597.40	Tgr.888.1030	TvY486_0806720	LbrM.31.3260	LdBPK_313000.1	LinJ.31.3000	LmjF.31.2900	LmxM.30.2900	LtaP31.3380
Kinetoplastid_OG_281	Pem.58.1080	Pfr.16.2090	Pha.21.1500	Pse.88.1080	Tb927.8.7020		TcCLB.507389.70	Tgr.66.1170	TvY486_0806540		LdBPK_313210.1	LinJ.31.3210	LmjF.31.3090	LmxM.30.3090	LtaP31.3570
Kinetoplastid_OG_282	Pem.58.1000	Pfr.16.2140	Pha.29.1070	Pse.88.1170			TcCLB.510971.60	Tgr.66.1010	TvY486_0006180	LbrM.31.3610	LdBPK_313300.1	LinJ.31.3300	LmjF.31.3160	LmxM.30.3160	LtaP31.3660
Kinetoplastid_OG_283	Pem.12.1280	Pfr.30.1180	Pha.1.3450		Tb927.5.4080		TcCLB.507941.40	Tgr.2369.1000	TvY486_0503490	LbrM.33.0040	LdBPK_330040.1	LinJ.33.0040	LmjF.33.0040	LmxM.32.0040	LtaP33.0060
Kinetoplastid_OG_284	Pem.12.1730	Pfr.3.3110		Pse.49.1150	Tb927.10.11170	TcIL3000_10_9410	TcCLB.507711.160	Tgr.12.1300	TvY486_1010810	LbrM.33.0560	LdBPK_330570.1	LinJ.33.0570	LmjF.33.0550	LmxM.32.0550
Kinetoplastid_OG_285		Pfr.3.2350	Pha.1.4650	Pse.400.1000	Tb927.11.6960	TcIL3000.11.7560	TcCLB.506775.160	Tgr.88.1070	TvY486_1107250	LbrM.33.1680	LdBPK_331500.1	LinJ.33.1500	LmjF.33.1410	LmxM.32.1410	LtaP33.1580
Kinetoplastid_OG_286	Pem.1.7200	Pfr.2.6800	Pha.2.2520	Pse.34.1220	Tb927.10.7280		TcCLB.509537.10	Tgr.134.1140	TvY486_1007120	LbrM.35.3050	LdBPK_362970.1	LinJ.36.2970	LmjF.36.2830	LmxM.36.2830	LtaP36.2900
Kinetoplastid_OG_287	Pem.55.1000		Pha.5.6140	Pse.82.1220	Tb927.11.9390	TcIL3000.11.9800	TcCLB.511587.120	Tgr.591.1050		LbrM.35.3300	LdBPK_363230.1	LinJ.36.3230	LmjF.36.3080	LmxM.36.3080	LtaP36.3160
Kinetoplastid_OG_288	Pem.55.1190	Pfr.4.5430		Pse.82.1040	Tb927.11.10150		TcCLB.510719.150	Tgr.174.1030	TvY486_1110990	LbrM.35.3510	LdBPK_363440.1	LinJ.36.3440	LmjF.36.3280	LmxM.36.3280	LtaP36.3380
Kinetoplastid_OG_289	Pem.55.1350	Pfr.4.5240	Pha.5.5760	Pse.129.1140	Tb927.11.9990		TcCLB.503675.10	Tgr.415.1000		LbrM.35.3680	LdBPK_363610.1	LinJ.36.3610	LmjF.36.3450	LmxM.36.3450	LtaP36.3550
Kinetoplastid_OG_290	Pem.4.1220	Pfr.4.4970	Pha.5.5470	Pse.168.1150	Tb927.11.9690		TcCLB.504017.20	Tgr.921.1010	TvY486_1110330	LbrM.35.4020	LdBPK_363970.1	LinJ.36.3970	LmjF.36.3780	LmxM.36.3780	LtaP36.3900
Kinetoplastid_OG_291	Pem.4.1260	Pfr.4.4930	Pha.5.5430	Pse.168.1100	Tb927.11.9630		TcCLB.511589.250	Tgr.626.1010	TvY486_1110270	LbrM.35.4080	LdBPK_364040.1	LinJ.36.4040	LmjF.36.3850	LmxM.36.3850	LtaP36.3960
Kinetoplastid_OG_292	Pem.4.1290	Pfr.4.4890	Pha.5.5390	Pse.168.1050	Tb927.11.9610		TcCLB.511589.230	Tgr.1360.1010		LbrM.35.4110	LdBPK_364070.1	LinJ.36.4070	LmjF.36.3880	LmxM.36.3880	LtaP36.3990
Kinetoplastid_OG_293	Pem.4.1430	Pfr.4.4750	Pha.5.5230	Pse.816.1000	Tb927.11.10270		TcCLB.510719.290	Tgr.887.1010	TvY486_1111130	LbrM.35.4260	LdBPK_364220.1	LinJ.36.4220	LmjF.36.4020	LmxM.36.4020	LtaP36.4140
Kinetoplastid_OG_294	Pem.18.1800	Pfr.8.3440	Pha.7.2770		Tb927.10.9780	TcIL3000_10_8570	TcCLB.504147.150	Tgr.38.1140		LbrM.35.4640	LdBPK_364620.1	LinJ.36.4620	LmjF.36.4400	LmxM.36.4400	LtaP36.4530
Kinetoplastid_OG_295	Pem.18.1600	Pfr.8.3270	Pha.7.2970	Pse.398.1060	Tb927.10.9970	TcIL3000_10_8390		Tgr.299.1060	TvY486_1009850	LbrM.35.4870	LdBPK_364850.1	LinJ.36.4850	LmjF.36.4620	LmxM.36.4620	LtaP36.4740
Kinetoplastid_OG_296	Pem.18.1590	Pfr.8.3260	Pha.7.2980	Pse.398.1050	Tb927.10.9990	TcIL3000_10_8370		Tgr.299.1080	TvY486_1009870	LbrM.35.4880	LdBPK_364860.1	LinJ.36.4860	LmjF.36.4630	LmxM.36.4630	LtaP36.4750
Kinetoplastid_OG_297	Pem.13.2440	Pfr.8.2400	Pha.7.3940		Tb927.10.9260	TcIL3000_10_8030	TcCLB.504137.90	Tgr.232.1080	TvY486_1009150	LbrM.35.5850	LdBPK_365820.1	LinJ.36.5820	LmjF.36.5580	LmxM.36.5580	LtaP36.5730
Kinetoplastid_OG_298	Pem.13.2140		Pha.7.4260	Pse.1.1470	Tb927.10.8930	TcIL3000_10_7700		Tgr.475.1030	TvY486_1008760	LbrM.35.6170	LdBPK_366130.1	LinJ.36.6130	LmjF.36.5870	LmxM.36.5870	LtaP36.6020
Kinetoplastid_OG_299	Pem.13.2300	Pfr.8.2260	Pha.7.4080	Pse.1.1310	Tb927.10.7680	TcIL3000_10_6570			TvY486_1007520	LbrM.35.6700	LdBPK_366650.1	LinJ.36.6650	LmjF.36.6370	LmxM.36.6370	LtaP36.6570
Kinetoplastid_OG_300	Pem.2.2110	Pfr.3.3740	Pha.4.3820	Pse.58.1250	Tb927.5.3090	TcIL3000_5_3450	TcCLB.510173.130	Tgr.811.1000	TvY486_0502490	LbrM.21.2110	LdBPK_081190.1	LinJ.08.1190		LmxM.08.1222	LtaP08.0990
Kinetoplastid_OG_301	Pem.55.1140	Pfr.4.5480	Pha.5.6000	Pse.82.1090	Tb927.11.9540	TcIL3000.11.10010	TcCLB.511589.150			LbrM.35.3440	LdBPK_363370.1	LinJ.36.3370	LmjF.36.3220	LmxM.36.3220	LtaP36.3310
Kinetoplastid_OG_302	Pem.13.2680	Pfr.8.2610	Pha.7.3710		Tb927.11.10610		TcCLB.506673.20	Tgr.5.1040	TvY486_1111510	LbrM.35.5550	LdBPK_365530.1	LinJ.36.5530	LmjF.36.5300	LmxM.36.5300	LtaP36.5420
Kinetoplastid_OG_303	Pem.11.1350	Pfr.1.4930	Pha.8.4100	Pse.399.1010	Tb927.2.2400	TcIL3000_0_43290	TcCLB.503511.10	Tgr.977.1010	TvY486_0200430	LbrM.02.0270	LdBPK_020210.1	LinJ.02.0210	LmjF.02.0240	LmxM.02.0240	LtaP02.0170
Kinetoplastid_OG_304	Pem.24.1400	Pfr.18.1940	Pha.10.3350	Pse.47.1100	Tb927.3.2050		TcCLB.504047.50	Tgr.276.1040	TvY486_0301380	LbrM.25.1540	LdBPK_252060.1	LinJ.25.2060	LmjF.25.1980	LmxM.25.1980	LtaP25.2100
Kinetoplastid_OG_305	Pem.20.1460	Pfr.6.3320	Pha.7.1480	Pse.2.1270		TcIL3000_0_22620	TcCLB.510529.10	Tgr.1182.1020	TvY486_0702870	LbrM.03.0160	LdBPK_030140.1	LinJ.03.0140	LmjF.03.0150	LmxM.03.0150	LtaP03.0140
Kinetoplastid_OG_306	Pem.20.1450	Pfr.6.3310	Pha.7.1470		Tb927.10.3170	TcIL3000_10_2630	TcCLB.504867.20	Tgr.82.1040	TvY486_1003160	LbrM.03.0170	LdBPK_030150.1	LinJ.03.0150	LmjF.03.0160	LmxM.03.0160	LtaP03.0150
Kinetoplastid_OG_307	Pem.20.1420	Pfr.6.3270	Pha.7.1420	Pse.2.1210	Tb927.10.3210	TcIL3000_10_2660		Tgr.82.1010	TvY486_1003190	LbrM.03.0210	LdBPK_030190.1	LinJ.03.0190	LmjF.03.0200	LmxM.03.0200	LtaP03.0190
Kinetoplastid_OG_308	Pem.20.1270	Pfr.6.3130		Pse.2.1060	Tb927.10.3350	TcIL3000_10_2790	TcCLB.510309.20	Tgr.4.1280	TvY486_0001210	LbrM.03.0370	LdBPK_030390.1	LinJ.03.0390	LmjF.03.0410	LmxM.03.0410	LtaP03.0380
Kinetoplastid_OG_309	Pem.20.1210	Pfr.6.3060	Pha.7.1220		Tb927.10.3470	TcIL3000_10_2860	TcCLB.510311.20	Tgr.4.1210	TvY486_1003450	LbrM.28.1460	LdBPK_030460.1	LinJ.03.0460	LmjF.03.0480	LmxM.03.0480	LtaP03.0440
Kinetoplastid_OG_310	Pem.20.1160	Pfr.6.3010	Pha.7.1140		Tb927.10.3510	TcIL3000_10_2900	TcCLB.510311.60	Tgr.4.1170	TvY486_1003490	LbrM.03.0440	LdBPK_030510.1	LinJ.03.0510	LmjF.03.0530	LmxM.03.0530	LtaP03.0490
Kinetoplastid_OG_311	Pem.12.2810	Pfr.3.2160	Pha.1.4860	Pse.133.1090	Tb927.2.1740	TcIL3000_0_48790	TcCLB.510259.24	Tgr.576.1030	TvY486_0200178	LbrM.33.1930	LdBPK_331760.1	LinJ.33.1760	LmjF.33.1660	LmxM.32.1660	LtaP33.1810
Kinetoplastid_OG_312	Pem.3.1640	Pfr.1.4050	Pha.13.1900	Pse.99.1070	Tb927.11.3190		TcCLB.510431.80	Tgr.242.1010	TvY486_1103270	LbrM.33.2040	LdBPK_331880.1	LinJ.33.1880	LmjF.33.1780	LmxM.32.1780	LtaP33.1930
Kinetoplastid_OG_313	Pem.3.1610	Pfr.1.4070	Pha.13.1930	Pse.99.1040	Tb927.11.3150		TcCLB.510431.130	Tgr.242.1060	TvY486_1103220	LbrM.33.2080	LdBPK_331920.1	LinJ.33.1920	LmjF.33.1820	LmxM.32.1820	LtaP33.1970
Kinetoplastid_OG_314	Pem.3.1690	Pfr.1.4020	Pha.13.1850	Pse.99.1120	Tb927.11.3090		TcCLB.510431.200	Tgr.364.1030	TvY486_1103140	LbrM.33.2170	LdBPK_332000.1	LinJ.33.2000	LmjF.33.1895	LmxM.32.1895	LtaP33.2070
Kinetoplastid_OG_315	Pem.3.1750	Pfr.1.3980	Pha.13.1790	Pse.99.1170	Tb927.11.3020	TcIL3000_0_48710	TcCLB.510431.260	Tgr.950.1010	TvY486_1103080	LbrM.33.2220	LdBPK_332050.1	LinJ.33.2050	LmjF.33.1940	LmxM.32.1940	LtaP33.2120
Kinetoplastid_OG_316	Pem.2.4240	Pfr.10.2560	Pha.3.2300	Pse.188.1080	Tb927.11.4640		TcCLB.506227.130	Tgr.424.1060	TvY486_1104730	LbrM.33.2290	LdBPK_332130.1	LinJ.33.2130	LmjF.33.2010	LmxM.32.2010	LtaP33.2200
Kinetoplastid_OG_317	Pem.2.6730	Pfr.5.2550	Pha.1.7120	Pse.258.1030	Tb927.11.2950	TcIL3000.11.2690		Tgr.1193.1000	TvY486_1103010	LbrM.33.2320	LdBPK_332160.1	LinJ.33.2160	LmjF.33.2040	LmxM.32.2040	LtaP33.2240
Kinetoplastid_OG_318	Pem.3.1970	Pfr.1.3780	Pha.13.1590	Pse.27.1050	Tb927.11.2800	TcIL3000.11.2550	TcCLB.506811.90	Tgr.453.1060	TvY486_1102890	LbrM.33.2500	LdBPK_332340.1	LinJ.33.2340	LmjF.33.2210	LmxM.32.2210	LtaP33.2420
Kinetoplastid_OG_319	Pem.3.2010	Pfr.1.3740	Pha.13.1550	Pse.27.1100	Tb927.9.3400	TcIL3000_9_990	TcCLB.511577.50	Tgr.735.1000		LbrM.33.2550	LdBPK_332390.1	LinJ.33.2390	LmjF.33.2260	LmxM.32.2260	LtaP33.2470
Kinetoplastid_OG_320	Pem.3.2050	Pfr.1.3700	Pha.13.1500	Pse.27.1140	Tb927.11.2740	TcIL3000.11.2490	TcCLB.506811.170	Tgr.490.1010	TvY486_1102810	LbrM.33.2570	LdBPK_332410.1	LinJ.33.2410	LmjF.33.2280	LmxM.32.2280	LtaP33.2500
Kinetoplastid_OG_321	Pem.3.2060	Pfr.1.3690	Pha.13.1490	Pse.27.1150	Tb927.11.2730	TcIL3000_0_38310	TcCLB.506811.190	Tgr.915.1000	TvY486_1102800	LbrM.33.2590	LdBPK_332430.1	LinJ.33.2430	LmjF.33.2300	LmxM.32.2300	LtaP33.2520
Kinetoplastid_OG_322	Pem.3.2080	Pfr.1.3670	Pha.13.1470	Pse.27.1180	Tb927.11.2710	TcIL3000.11.2470	TcCLB.506811.210	Tgr.915.1020	TvY486_1102760	LbrM.33.2610	LdBPK_332450.1	LinJ.33.2450	LmjF.33.2320	LmxM.32.2320	LtaP33.2540
Kinetoplastid_OG_323	Pem.3.2110	Pfr.1.3640	Pha.13.1440	Pse.27.1210	Tb927.11.2670	TcIL3000_0_24460	TcCLB.504153.330	Tgr.917.1010	TvY486_1102730		LdBPK_332500.1	LinJ.33.2500	LmjF.33.2370	LmxM.32.2370	LtaP33.2590
Kinetoplastid_OG_324	Pem.3.2150	Pfr.1.3600	Pha.13.1400		Tb927.11.2630	TcIL3000.11.2380	TcCLB.504153.290	Tgr.61.1170	TvY486_1102690	LbrM.33.2690	LdBPK_332540.1	LinJ.33.2540	LmjF.33.2410	LmxM.32.2410	LtaP33.2630
Kinetoplastid_OG_325	Pem.3.2260	Pfr.1.3500	Pha.13.1300	Pse.984.1010	Tb927.11.2540	TcIL3000.11.2370	TcCLB.504153.200	Tgr.61.1060	TvY486_1102610	LbrM.33.2770	LdBPK_332630.1	LinJ.33.2630	LmjF.33.2500	LmxM.32.2500	LtaP33.2730
Kinetoplastid_OG_326	Pem.25.1650	Pfr.4.2990	Pha.5.3050	Pse.203.1010		TcIL3000_5_5000	TcCLB.510351.130	Tgr.2019.1000	TvY486_0503750	LbrM.05.0120	LdBPK_050120.1	LinJ.05.0120	LmjF.05.0120	LmxM.05.0120	LtaP05.0130
Kinetoplastid_OG_327	Pem.25.1710	Pfr.4.2940		Pse.1456.1000	Tb927.5.4310	TcIL3000_5_4930	TcCLB.510351.70	Tgr.830.1010	TvY486_0503690	LbrM.05.0200	LdBPK_050200.1	LinJ.05.0200	LmjF.05.0200	LmxM.05.0200	LtaP05.0210
Kinetoplastid_OG_328	Pem.25.1730	Pfr.4.2910	Pha.5.3140	Pse.412.1070	Tb927.10.10650	TcIL3000_10_8960	TcCLB.504625.60	Tgr.67.1000	TvY486_1010390	LbrM.05.0220	LdBPK_050230.1	LinJ.05.0230	LmjF.05.0230	LmxM.05.0230	LtaP05.0240
Kinetoplastid_OG_329	Pem.25.1760	Pfr.4.2870	Pha.5.3170	Pse.412.1030	Tb927.10.10610	TcIL3000_10_8930	TcCLB.504625.99	Tgr.67.1060	TvY486_1010350	LbrM.05.0270	LdBPK_050280.1	LinJ.05.0280	LmjF.05.0280	LmxM.05.0280	LtaP05.0300
Kinetoplastid_OG_330	Pem.25.1810	Pfr.4.2820	Pha.5.3230	Pse.135.1020	Tb927.10.10400	TcIL3000_10_8880	TcCLB.504507.10	Tgr.67.1130	TvY486_1010300	LbrM.05.0330	LdBPK_050340.1	LinJ.05.0340	LmjF.05.0340	LmxM.05.0340	LtaP05.0350
Kinetoplastid_OG_331	Pem.25.1820	Pfr.4.2810	Pha.5.3240	Pse.135.1030	Tb927.10.10390	TcIL3000_10_8870		Tgr.67.1140	TvY486_1010290	LbrM.05.0350	LdBPK_050350.1	LinJ.05.0350	LmjF.05.0350	LmxM.05.0350	LtaP05.0360
Kinetoplastid_OG_332	Pem.4.3010	Pfr.4.2640	Pha.5.3440	Pse.297.1000	Tb927.7.7410	TcIL3000_7_6040	TcCLB.510609.50	Tgr.603.1050	TvY486_0707010	LbrM.05.0530	LdBPK_050520.1	LinJ.05.0520	LmjF.05.0520	LmxM.05.0520	LtaP05.0510
Kinetoplastid_OG_333	Pem.4.2800	Pfr.4.2440	Pha.5.3690	Pse.30.1180	Tb927.7.7130	TcIL3000_7_5820		Tgr.611.1020	TvY486_0706788	LbrM.05.0730	LdBPK_050750.1	LinJ.05.0750	LmjF.05.0750	LmxM.05.0750	LtaP05.0770
Kinetoplastid_OG_334	Pem.4.2670	Pfr.4.2310	Pha.5.3860	Pse.30.1050	Tb927.7.6960	TcIL3000_0_44030	TcCLB.508387.100	Tgr.1983.1000	TvY486_0706680	LbrM.05.0910	LdBPK_050930.1	LinJ.05.0930	LmjF.05.0930	LmxM.05.0930	LtaP05.1000
Kinetoplastid_OG_335	Pem.4.2470	Pfr.4.2140	Pha.5.4070	Pse.217.1030	Tb927.5.490	TcIL3000_5_110	TcCLB.509885.60	Tgr.2636.1000	TvY486_0500090	LbrM.05.1010	LdBPK_051010.1	LinJ.05.1010	LmjF.05.1010	LmxM.05.1010	LtaP05.1090
Kinetoplastid_OG_336	Pem.4.2500	Pfr.4.2160	Pha.5.4040	Pse.217.1000	Tb927.5.520	TcIL3000_5_200	TcCLB.509885.30	Tgr.1833.1010	TvY486_0500120	LbrM.05.1040	LdBPK_051040.1	LinJ.05.1040	LmjF.05.1040	LmxM.05.1040	LtaP05.1120
Kinetoplastid_OG_337	Pem.43.1020	Pfr.13.2010	Pha.1.9300	Pse.12.1200	Tb927.6.1260	TcIL3000_6_820	TcCLB.507603.40	Tgr.176.1060	TvY486_0600770	LbrM.12.0040	LdBPK_120030.1	LinJ.12.0003	LmjF.12.0030	LmxM.12.0030	LtaP12.0030
Kinetoplastid_OG_338	Pem.43.1030	Pfr.13.2000	Pha.1.9310	Pse.12.1210	Tb927.6.1250	TcIL3000_6_810	TcCLB.507603.50	Tgr.176.1070	TvY486_0600760	LbrM.12.0050	LdBPK_120040.1	LinJ.12.0004	LmjF.12.0040	LmxM.12.0040	LtaP12.0040
Kinetoplastid_OG_339	Pem.43.1080	Pfr.13.1960	Pha.1.9360	Pse.12.1260	Tb927.6.1210	TcIL3000_0_27570	TcCLB.507603.70	Tgr.176.1110	TvY486_0600720	LbrM.12.0110	LdBPK_120080.1	LinJ.12.0011	LmjF.12.0080	LmxM.12.0080	LtaP12.0100
Kinetoplastid_OG_340	Pem.43.1090	Pfr.13.1950	Pha.1.9370	Pse.12.1270	Tb927.6.1200	TcIL3000_6_730	TcCLB.507603.80	Tgr.176.1120	TvY486_0600710	LbrM.12.0120	LdBPK_120090.1	LinJ.12.0012	LmjF.12.0090	LmxM.12.0090	LtaP12.0110
Kinetoplastid_OG_341	Pem.43.1100	Pfr.13.1940	Pha.1.9380	Pse.12.1280	Tb927.6.1190	TcIL3000_6_720	TcCLB.507603.100	Tgr.1298.1020	TvY486_0600700	LbrM.12.0130	LdBPK_120100.1	LinJ.12.0013	LmjF.12.0100	LmxM.12.0100	LtaP12.0120
Kinetoplastid_OG_342	Pem.43.1150	Pfr.13.1890	Pha.1.9450	Pse.12.1350	Tb927.6.1120		TcCLB.507603.170	Tgr.904.1020	TvY486_0600630	LbrM.12.0200	LdBPK_120160.1	LinJ.12.0160	LmjF.12.0180	LmxM.12.0180	LtaP12.0200
Kinetoplastid_OG_343	Pem.43.1180	Pfr.13.1860		Pse.12.1400	Tb927.6.1090		TcCLB.507603.200	Tgr.1847.1000	TvY486_0404490	LbrM.12.0230	LdBPK_120190.1	LinJ.12.0190	LmjF.12.0210	LmxM.12.0210	LtaP12.0230
Kinetoplastid_OG_344	Pem.22.1090	Pfr.13.2320	Pha.12.1890	Pse.772.1010	Tb927.1.3390		TcCLB.506529.669		TvY486_0101570	LbrM.12.0440	LdBPK_120370.1	LinJ.12.0370	LmjF.12.0410	LmxM.12.0410	LtaP12.0430
Kinetoplastid_OG_345	Pem.60.1190		Pha.8.2810	Pse.224.1010	Tb927.1.3820	TcIL3000_0_29580	TcCLB.506529.516	Tgr.166.1030	TvY486_0101650	LbrM.12.0480	LdBPK_120480.1	LinJ.12.0480	LmjF.12.0520	LmxM.12.0520
Kinetoplastid_OG_346	Pem.60.1170	Pfr.29.1020	Pha.8.2790	Pse.224.1030	Tb927.1.3800	TcIL3000_0_29590	TcCLB.506529.530	Tgr.166.1010	TvY486_0101630	LbrM.12.0500	LdBPK_120500.1	LinJ.12.0500	LmjF.12.0540	LmxM.12.0540	LtaP12.0560
Kinetoplastid_OG_347		Pfr.29.1120	Pha.8.2680	Pse.466.1030	Tb927.1.4140	TcIL3000_1_1690	TcCLB.506529.330	Tgr.372.1090	TvY486_0101820	LbrM.12.0680	LdBPK_120630.1	LinJ.12.0630	LmjF.12.0680	LmxM.12.0680	LtaP12.0700
Kinetoplastid_OG_348	Pem.72.1020	Pfr.29.1210	Pha.8.2590	Pse.842.1000	Tb927.1.4370	TcIL3000_0_30900	TcCLB.506529.200	Tgr.427.1030	TvY486_0101920	LbrM.12.0840	LdBPK_120760.1	LinJ.12.0760	LmjF.12.1160	LmxM.12.1160	LtaP12.0970
Kinetoplastid_OG_349	Pem.72.1010	Pfr.29.1220	Pha.8.2580	Pse.842.1010	Tb927.1.4380	TcIL3000_0_30910	TcCLB.506529.190	Tgr.427.1040	TvY486_0101930	LbrM.12.0850	LdBPK_120770.1	LinJ.12.0770	LmjF.12.1170	LmxM.12.1170	LtaP12.0980
Kinetoplastid_OG_350	Pem.12.1090	Pfr.29.1340	Pha.8.2490	Pse.531.1000	Tb927.1.4690		TcCLB.506529.50	Tgr.1258.1010	TvY486_0102070	LbrM.20.6060	LdBPK_120850.1	LinJ.12.0850	LmjF.12.1270	LmxM.12.1270	LtaP12.1080
Kinetoplastid_OG_351	Pem.12.1040	Pfr.29.1390	Pha.8.2440	Pse.268.1040	Tb927.1.4740		TcCLB.507997.70	Tgr.280.1000		LbrM.20.6020	LdBPK_120900.1	LinJ.12.0900	LmjF.12.1310	LmxM.12.1310	LtaP12.1120
Kinetoplastid_OG_352	Pem.12.1030	Pfr.29.1400	Pha.8.2430	Pse.268.1050	Tb927.1.4760	TcIL3000_1_1970	TcCLB.507997.60	Tgr.280.1010	TvY486_0102130	LbrM.20.6010	LdBPK_120910.1	LinJ.12.0910	LmjF.12.1320	LmxM.12.1320	LtaP12.1130
Kinetoplastid_OG_353	Pem.17.1660	Pfr.13.2070	Pha.1.9200	Pse.12.1130	Tb927.9.7000	TcIL3000_9_2320	TcCLB.506625.140	Tgr.101.1080	TvY486_0902660	LbrM.04.0120	LdBPK_040080.1	LinJ.04.0080	LmjF.04.0070	LmxM.04.0070	LtaP04.0080
Kinetoplastid_OG_354	Pem.32.1570	Pfr.9.3140	Pha.3.1640	Pse.328.1080	Tb927.9.7550	TcIL3000_0_18960	TcCLB.503855.30	Tgr.103.1070	TvY486_0902900	LbrM.04.0500	LdBPK_040440.1	LinJ.04.0440	LmjF.04.0460	LmxM.04.0460	LtaP04.0440
Kinetoplastid_OG_355	Pem.32.1510	Pfr.9.3200	Pha.3.1550	Pse.518.1010	Tb927.9.7720	TcIL3000_9_2650	TcCLB.504033.180	Tgr.197.1100	TvY486_0903000	LbrM.04.0600	LdBPK_040540.1	LinJ.04.0540	LmjF.04.0550	LmxM.04.0550	LtaP04.0540
Kinetoplastid_OG_356	Pem.32.1470	Pfr.9.3240	Pha.3.1510	Pse.557.1030	Tb927.9.7770	TcIL3000_9_2680		Tgr.197.1050	TvY486_0903050	LbrM.04.0630	LdBPK_040570.1	LinJ.04.0570	LmjF.04.0580	LmxM.04.0580	LtaP04.0570
Kinetoplastid_OG_357	Pem.32.1320	Pfr.9.3420		Pse.679.1020	Tb927.9.8210	TcIL3000_9_2880	TcCLB.510241.120	Tgr.801.1010	TvY486_0903270		LdBPK_040820.1	LinJ.04.0820	LmjF.04.0820	LmxM.04.0820	LtaP04.0790
Kinetoplastid_OG_358	Pem.32.1270	Pfr.9.3470	Pha.3.1250	Pse.753.1000	Tb927.9.8350	TcIL3000_0_55990	TcCLB.504255.30	Tgr.323.1050	TvY486_0903320		LdBPK_040890.1	LinJ.04.0890	LmjF.04.0890	LmxM.04.0890	LtaP04.0860
Kinetoplastid_OG_359	Pem.32.1200	Pfr.9.3540	Pha.3.1170	Pse.106.1020	Tb927.9.8450	TcIL3000_9_2920	TcCLB.510243.50	Tgr.79.1130	TvY486_0903390	LbrM.04.0960	LdBPK_040960.1	LinJ.04.0960	LmjF.04.0960	LmxM.04.0960	LtaP04.0920
Kinetoplastid_OG_360	Pem.32.1160	Pfr.9.3580	Pha.3.1130	Pse.106.1070	Tb927.9.8520	TcIL3000_9_2960	TcCLB.510243.80	Tgr.79.1170	TvY486_0903420	LbrM.04.1000	LdBPK_041000.1	LinJ.04.1000	LmjF.04.0990	LmxM.04.0990	LtaP04.0960
Kinetoplastid_OG_361	Pem.32.1140	Pfr.9.3610	Pha.3.1120	Pse.106.1100	Tb927.9.8550	TcIL3000_9_2980	TcCLB.510243.110	Tgr.53.1000	TvY486_0903440	LbrM.04.1020	LdBPK_041020.1	LinJ.04.1020	LmjF.04.1010	LmxM.04.1010	LtaP04.0980
Kinetoplastid_OG_362	Pem.32.1040	Pfr.9.3710	Pha.3.1030	Pse.305.1020	Tb927.9.8780	TcIL3000_9_3090	TcCLB.506649.100	Tgr.53.1160	TvY486_0903610	LbrM.04.1210	LdBPK_041210.1	LinJ.04.1210	LmjF.04.1190	LmxM.04.1190	LtaP04.1160
Kinetoplastid_OG_363	Pem.21.1050	Pfr.12.1070	Pha.8.2310	Pse.215.1050	Tb927.7.270	TcIL3000_7_70	TcCLB.506413.70	Tgr.2222.1000	TvY486_0700010	LbrM.26.0030	LdBPK_260020.1	LinJ.26.0020	LmjF.26.0010		LtaP26.0020
Kinetoplastid_OG_364	Pem.21.1100		Pha.8.2260	Pse.215.1100	Tb927.7.1800	TcIL3000_7_1270	TcCLB.508207.64	Tgr.188.1090	TvY486_0701660	LbrM.26.0110	LdBPK_260110.1	LinJ.26.0110			LtaP26.0120
Kinetoplastid_OG_365	Pem.21.1130	Pfr.12.1140	Pha.8.2230	Pse.876.1000	Tb927.7.1770	TcIL3000_0_32560	TcCLB.508207.80	Tgr.188.1120	TvY486_0701630	LbrM.26.0140	LdBPK_260130.1	LinJ.26.0130	LmjF.26.0150	LmxM.26.0150	LtaP26.0140
Kinetoplastid_OG_366	Pem.21.1180	Pfr.12.1200	Pha.8.2180	Pse.546.1030	Tb927.7.1670		TcCLB.508207.180	Tgr.284.1060	TvY486_0701510	LbrM.26.0270	LdBPK_260230.1	LinJ.26.0230	LmjF.26.0240	LmxM.26.0240	LtaP26.0230
Kinetoplastid_OG_367	Pem.123.1010	Pfr.36.1060	Pha.8.2090	Pse.563.1010	Tb927.7.1590		TcCLB.508207.250	Tgr.184.1010	TvY486_0701400	LbrM.26.0360	LdBPK_260320.1	LinJ.26.0320	LmjF.26.0330	LmxM.26.0330	LtaP26.0320
Kinetoplastid_OG_368	Pem.21.1270	Pfr.36.1040	Pha.8.2070	Pse.563.1030	Tb927.7.1580	TcIL3000_7_1100	TcCLB.508207.270	Tgr.184.1030		LbrM.26.0370	LdBPK_260340.1	LinJ.26.0340	LmjF.26.0350	LmxM.26.0350	LtaP26.0340
Kinetoplastid_OG_369	Pem.21.1370	Pfr.12.1330	Pha.8.1970	Pse.302.1020	Tb927.7.1440	TcIL3000_0_29370	TcCLB.503579.30	Tgr.248.1030	TvY486_0701210	LbrM.26.0510	LdBPK_260480.1	LinJ.26.0480	LmjF.26.0490	LmxM.26.0490	LtaP26.0480
Kinetoplastid_OG_370	Pem.21.1380	Pfr.12.1340	Pha.8.1960		Tb927.7.1430	TcIL3000_0_29380	TcCLB.503579.20	Tgr.248.1040	TvY486_0701200	LbrM.26.0520	LdBPK_260490.1	LinJ.26.0490	LmjF.26.0500	LmxM.26.0500	LtaP26.0490
Kinetoplastid_OG_371	Pem.21.1770	Pfr.12.1750	Pha.8.1580	Pse.97.1060	Tb927.7.990		TcCLB.506729.50	Tgr.912.1010	TvY486_0700820	LbrM.26.0950	LdBPK_260910.1	LinJ.26.0910	LmjF.26.0940	LmxM.26.0940	LtaP26.0860
Kinetoplastid_OG_372	Pem.21.1790	Pfr.12.1770	Pha.8.1560	Pse.97.1090	Tb927.7.970		TcCLB.506729.90	Tgr.822.1000	TvY486_0700800	LbrM.26.0980	LdBPK_260940.1	LinJ.26.0940	LmjF.26.0970	LmxM.26.0970	LtaP26.0890
Kinetoplastid_OG_373	Pem.39.1200	Pfr.12.2120	Pha.8.1190	Pse.74.1000	Tb927.7.600	TcIL3000_7_290	TcCLB.506287.200	Tgr.851.1030	TvY486_0700350	LbrM.26.1370	LdBPK_261330.1	LinJ.26.1330	LmjF.26.1350	LmxM.26.1350	LtaP26.1280
Kinetoplastid_OG_374	Pem.39.1190	Pfr.12.2130	Pha.8.1180	Pse.74.1010	Tb927.7.590	TcIL3000_7_280	TcCLB.506287.180	Tgr.341.1060	TvY486_0700330	LbrM.26.1380	LdBPK_261340.1	LinJ.26.1340	LmjF.26.1360	LmxM.26.1360	LtaP26.1290
Kinetoplastid_OG_375	Pem.27.1210	Pfr.28.1120		Pse.561.1020	Tb927.8.1720	TcIL3000_8_1620	TcCLB.511395.20	Tgr.651.1020	TvY486_0801130	LbrM.07.0200	LdBPK_070360.1	LinJ.07.0360	LmjF.07.0200	LmxM.07.0200	LtaP07.0200
Kinetoplastid_OG_376		Pfr.28.1140	Pha.23.1340	Pse.561.1000	Tb927.8.1740	TcIL3000_8_1640			TvY486_0801150	LbrM.07.0220	LdBPK_070380.1	LinJ.07.0380	LmjF.07.0220	LmxM.07.0220	LtaP07.0220
Kinetoplastid_OG_377	Pem.27.1260	Pfr.28.1160	Pha.23.1320		Tb927.8.1770	TcIL3000_8_1690	TcCLB.511393.70	Tgr.498.1040	TvY486_0801170	LbrM.07.0250	LdBPK_070400.1	LinJ.07.0400	LmjF.07.0240	LmxM.07.0240	LtaP07.0240
Kinetoplastid_OG_378	Pem.86.1010	Pfr.21.1040	Pha.15.1250	Pse.37.1200	Tb927.8.1320		TcCLB.506401.310	Tgr.460.1030	TvY486_0800720	LbrM.07.0580	LdBPK_070570.1	LinJ.07.0570	LmjF.07.0520	LmxM.07.0520	LtaP07.0520
Kinetoplastid_OG_379	Pem.50.1250	Pfr.21.1080	Pha.15.1210	Pse.37.1240	Tb927.8.1270		TcCLB.506401.250	Tgr.989.1020	TvY486_0800670	LbrM.07.0630	LdBPK_070620.1	LinJ.07.0620	LmjF.07.0570	LmxM.07.0570	LtaP07.0570
Kinetoplastid_OG_380	Pem.46.1120	Pfr.21.1580	Pha.26.1150	Pse.130.1100	Tb927.8.640	TcIL3000_8_120	TcCLB.510857.54	Tgr.246.1040	TvY486_0800100	LbrM.07.1120	LdBPK_071220.1	LinJ.07.1220	LmjF.07.1055	LmxM.07.1055	LtaP07.1130
Kinetoplastid_OG_381	Pem.46.1090	Pfr.21.1610	Pha.26.1180	Pse.130.1130	Tb927.8.610		TcCLB.510857.30	Tgr.246.1070	TvY486_0800070	LbrM.07.1150	LdBPK_071250.1	LinJ.07.1250	LmjF.07.1080	LmxM.07.1080	LtaP07.1160
Kinetoplastid_OG_382	Pem.46.1050	Pfr.21.1650	Pha.26.1220	Pse.130.1170	Tb927.8.580		TcCLB.510857.4	Tgr.484.1040	TvY486_0800050	LbrM.07.1190	LdBPK_071290.1	LinJ.07.1290	LmjF.07.1110	LmxM.07.1110	LtaP07.1200
Kinetoplastid_OG_383	Pem.49.1080	Pfr.11.3250	Pha.22.1410	Pse.36.1100	Tb927.5.1520		TcCLB.506739.50	Tgr.71.1070	TvY486_0501010	LbrM.15.0090	LdBPK_150090.1	LinJ.15.0090	LmjF.15.0090	LmxM.15.0090	LtaP15.0080
Kinetoplastid_OG_384	Pem.49.1090	Pfr.11.3240	Pha.22.1400	Pse.36.1110	Tb927.5.1530		TcCLB.506739.60	Tgr.71.1060	TvY486_0501020	LbrM.15.0100	LdBPK_150100.1	LinJ.15.0100	LmjF.15.0100	LmxM.15.0100	LtaP15.0090
Kinetoplastid_OG_385	Pem.49.1110	Pfr.11.3220	Pha.22.1380	Pse.36.1130	Tb927.5.1550		TcCLB.506739.80	Tgr.71.1040	TvY486_0501040	LbrM.15.0120	LdBPK_150120.1	LinJ.15.0120	LmjF.15.0120	LmxM.15.0120	LtaP15.0110
Kinetoplastid_OG_386	Pem.49.1120	Pfr.11.3210	Pha.22.1370	Pse.36.1140	Tb927.5.1560		TcCLB.506739.90	Tgr.71.1030	TvY486_0501050	LbrM.15.0130	LdBPK_150130.1	LinJ.15.0130	LmjF.15.0130	LmxM.15.0130	LtaP15.0120
Kinetoplastid_OG_387	Pem.49.1200	Pfr.11.3140	Pha.22.1290	Pse.36.1210	Tb927.5.1630	TcIL3000_0_20570	TcCLB.506739.170	Tgr.500.1010	TvY486_0501110	LbrM.15.0190	LdBPK_150200.1	LinJ.15.0200	LmjF.15.0190	LmxM.15.0190	LtaP15.0190
Kinetoplastid_OG_388	Pem.49.1300	Pfr.11.3070	Pha.22.1170	Pse.593.1010	Tb927.5.1700			Tgr.645.1030	TvY486_0501200	LbrM.15.0300	LdBPK_150310.1	LinJ.15.0310	LmjF.15.0270	LmxM.15.0270	LtaP15.0300
Kinetoplastid_OG_389	Pem.112.1000	Pfr.22.1460	Pha.3.4200	Pse.184.1060	Tb927.9.5680	TcIL3000_9_1900		Tgr.335.1010	TvY486_0027600	LbrM.15.1160	LdBPK_151210.1	LinJ.15.1210	LmjF.15.1210	LmxM.15.1210	LtaP15.1140
Kinetoplastid_OG_390	Pem.44.1110	Pfr.22.1480	Pha.3.4220	Pse.853.1000	Tb927.4.2440	TcIL3000_4_2290	TcCLB.510227.10	Tgr.277.1060	TvY486_0402310	LbrM.15.1200	LdBPK_151280.1	LinJ.15.1280	LmjF.15.1260	LmxM.15.1260	LtaP15.1170
Kinetoplastid_OG_391	Pem.44.1250	Pfr.22.1600	Pha.3.4370	Pse.153.1090	Tb927.9.5280	TcIL3000_9_1770	TcCLB.508277.200	Tgr.72.1200	TvY486_0901880	LbrM.15.1400	LdBPK_151450.1	LinJ.15.1450	LmjF.15.1400	LmxM.15.1400	LtaP15.1340
Kinetoplastid_OG_392	Pem.44.1280	Pfr.22.1620	Pha.3.4390	Pse.153.1110	Tb927.9.5240	TcIL3000_9_1740	TcCLB.508277.180	Tgr.72.1170	TvY486_0901860	LbrM.15.1420	LdBPK_151470.1	LinJ.15.1470	LmjF.15.1420	LmxM.15.1420	LtaP15.1360
Kinetoplastid_OG_393	Pem.44.1290	Pfr.22.1630	Pha.3.4400	Pse.664.1030	Tb927.9.5210	TcIL3000_9_1710	TcCLB.508277.160	Tgr.72.1150	TvY486_0901840	LbrM.15.1430	LdBPK_151490.1	LinJ.15.1490	LmjF.15.1440	LmxM.15.1440	LtaP15.1380
Kinetoplastid_OG_394	Pem.44.1300	Pfr.22.1640	Pha.3.4410	Pse.664.1020	Tb927.9.5190	TcIL3000_9_1700	TcCLB.508277.150	Tgr.72.1140	TvY486_0901830	LbrM.15.1440	LdBPK_151500.1	LinJ.15.1500	LmjF.15.1450	LmxM.15.1450	LtaP15.1390
Kinetoplastid_OG_395	Pem.44.1330	Pfr.22.1660	Pha.3.4440	Pse.293.1090	Tb927.9.5150	TcIL3000_9_1680	TcCLB.508277.120	Tgr.72.1110	TvY486_0901800	LbrM.15.1470	LdBPK_151530.1	LinJ.15.1530	LmjF.15.1470	LmxM.15.1470	LtaP15.1420
Kinetoplastid_OG_396	Pem.20.1620	Pfr.6.3420	Pha.7.1650	Pse.2.1430	Tb927.7.4600	TcIL3000_7_3850	TcCLB.506605.190	Tgr.144.1110	TvY486_0704720	LbrM.14.0100	LdBPK_140100.1	LinJ.14.0100	LmjF.14.0100	LmxM.14.0100	LtaP14.0090
Kinetoplastid_OG_397	Pem.20.1630	Pfr.6.3430		Pse.2.1440	Tb927.7.4590	TcIL3000_7_3840	TcCLB.506605.180	Tgr.144.1120	TvY486_0704710	LbrM.14.0110	LdBPK_140110.1	LinJ.14.0110	LmjF.14.0110	LmxM.14.0110	LtaP14.0100
Kinetoplastid_OG_398	Pem.20.1650	Pfr.6.3460	Pha.7.1690	Pse.2.1460	Tb927.7.4570	TcIL3000_7_3810	TcCLB.506605.170	Tgr.144.1150	TvY486_0704690	LbrM.14.0130	LdBPK_140130.1	LinJ.14.0130	LmjF.14.0130	LmxM.14.0130	LtaP14.0120
Kinetoplastid_OG_399	Pem.20.1660	Pfr.6.3470	Pha.7.1700	Pse.2.1470	Tb927.7.4560	TcIL3000_7_3790	TcCLB.506605.160	Tgr.144.1160	TvY486_0704680	LbrM.14.0140	LdBPK_140140.1	LinJ.14.0140	LmjF.14.0140	LmxM.14.0140	LtaP14.0130
Kinetoplastid_OG_400	Pem.20.1700	Pfr.6.3510	Pha.7.1750	Pse.2.1510	Tb927.7.4520	TcIL3000_7_3750	TcCLB.506605.120	Tgr.1358.1010	TvY486_0704640	LbrM.14.0190	LdBPK_140190.1	LinJ.14.0190	LmjF.14.0190	LmxM.14.0190	LtaP14.0180
Kinetoplastid_OG_401	Pem.20.1910	Pfr.6.3700	Pha.7.1990		Tb927.7.4330	TcIL3000_7_3520	TcCLB.504213.10	Tgr.439.1010	TvY486_0704400	LbrM.14.0430	LdBPK_140430.1	LinJ.14.0430	LmjF.14.0420	LmxM.14.0420	LtaP14.0400
Kinetoplastid_OG_402	Pem.23.1120	Pfr.24.1580	Pha.3.5280	Pse.602.1010	Tb927.7.4140	TcIL3000_0_00020	TcCLB.510989.40	Tgr.428.1020	TvY486_0704160	LbrM.14.0760	LdBPK_140840.1	LinJ.14.0840	LmjF.14.0780	LmxM.14.0780	LtaP14.0770
Kinetoplastid_OG_403	Pem.23.1500	Pfr.24.1250	Pha.3.4870	Pse.225.1010	Tb927.7.3780	TcIL3000_7_3040	TcCLB.506795.50	Tgr.146.1050	TvY486_0703740	LbrM.14.1350	LdBPK_141260.1	LinJ.14.1260	LmjF.14.1180	LmxM.14.1180	LtaP14.1230
Kinetoplastid_OG_404	Pem.23.1510	Pfr.24.1240	Pha.3.4860	Pse.225.1020	Tb927.7.3770	TcIL3000_7_3030	TcCLB.506795.44	Tgr.146.1040	TvY486_0703730	LbrM.14.1360	LdBPK_141270.1	LinJ.14.1270	LmjF.14.1190	LmxM.14.1190	LtaP14.1240
Kinetoplastid_OG_405	Pem.23.1520	Pfr.24.1230	Pha.3.4850	Pse.225.1030	Tb927.7.3760	TcIL3000_7_3020	TcCLB.506795.40	Tgr.146.1030	TvY486_0703720	LbrM.14.1370	LdBPK_141280.1	LinJ.14.1280	LmjF.14.1200	LmxM.14.1200	LtaP14.1250
Kinetoplastid_OG_406	Pem.23.1530	Pfr.24.1220	Pha.3.4840	Pse.225.1040	Tb927.7.3750	TcIL3000_7_3000	TcCLB.506795.29	Tgr.146.1020	TvY486_0703710	LbrM.14.1380	LdBPK_141290.1	LinJ.14.1290	LmjF.14.1210	LmxM.14.1210	LtaP14.1260
Kinetoplastid_OG_407	Pem.23.1560	Pfr.24.1190	Pha.3.4800	Pse.225.1070	Tb927.7.3700	TcIL3000_7_2950	TcCLB.510409.50	Tgr.430.1010	TvY486_0703590	LbrM.14.1410	LdBPK_141320.1	LinJ.14.1320	LmjF.14.1240	LmxM.14.1240	LtaP14.1290
Kinetoplastid_OG_408	Pem.23.1690	Pfr.24.1060	Pha.3.4660	Pse.84.1090	Tb927.7.3560	TcIL3000_7_2800		Tgr.29.1120	TvY486_0703450	LbrM.14.1620	LdBPK_141530.1	LinJ.14.1530	LmjF.14.1430	LmxM.14.1430	LtaP14.1500
Kinetoplastid_OG_409	Pem.23.1740	Pfr.24.1020	Pha.3.4620	Pse.84.1140	Tb927.7.3490	TcIL3000_7_2710		Tgr.29.1000	TvY486_0703380	LbrM.14.1680	LdBPK_141590.1	LinJ.14.1590	LmjF.14.1490	LmxM.14.1490	LtaP14.1560
Kinetoplastid_OG_410	Pem.22.1790	Pfr.13.3030	Pha.12.1150	Pse.17.1410	Tb927.9.3670	TcIL3000_9_1160	TcCLB.506895.50	Tgr.943.1000	TvY486_0901220	LbrM.01.0050	LdBPK_010020.1	LinJ.01.0020	LmjF.01.0020	LmxM.01.0020	LtaP01.0020
Kinetoplastid_OG_411	Pem.22.1690	Pfr.13.2930	Pha.12.1240	Pse.17.1310	Tb927.9.3560		TcCLB.506893.60		TvY486_0901140	LbrM.01.0160	LdBPK_010130.1	LinJ.01.0130	LmjF.01.0130	LmxM.01.0130	LtaP01.0130
Kinetoplastid_OG_412	Pem.22.1630	Pfr.13.2870	Pha.12.1290	Pse.17.1240	Tb927.9.3440	TcIL3000_9_1010	TcCLB.511577.40	Tgr.1306.1000	TvY486_0901060	LbrM.01.0250	LdBPK_010220.1	LinJ.01.0220	LmjF.01.0220	LmxM.01.0220	LtaP01.0220
Kinetoplastid_OG_413	Pem.22.1460	Pfr.13.2720	Pha.12.1470	Pse.17.1040		TcIL3000_0_18470	TcCLB.506829.80	Tgr.2269.1000	TvY486_0901400	LbrM.01.0500	LdBPK_010470.1	LinJ.01.0470	LmjF.01.0450	LmxM.01.0450	LtaP01.0460
Kinetoplastid_OG_414	Pem.22.1330	Pfr.13.2560	Pha.12.1640		Tb927.9.4390	TcIL3000_9_1440	TcCLB.511585.40	Tgr.403.1010	TvY486_0901510	LbrM.01.0030	LdBPK_010630.1	LinJ.01.0630	LmjF.01.0610	LmxM.01.0610	LtaP01.0590
Kinetoplastid_OG_415	Pem.22.1280	Pfr.13.2520		Pse.317.1030	Tb927.9.4530		TcCLB.511585.90	Tgr.419.1040	TvY486_0901590	LbrM.01.0640	LdBPK_010680.1	LinJ.01.0680	LmjF.01.0660	LmxM.01.0660	LtaP01.0640
Kinetoplastid_OG_416	Pem.28.1000	Pfr.13.1600		Pse.715.1020	Tb927.11.12850	TcIL3000_0_35790	TcCLB.511557.10		TvY486_1113690	LbrM.09.0850	LdBPK_090820.1	LinJ.09.0820	LmjF.09.0770	LmxM.09.0770	LtaP09.0800
Kinetoplastid_OG_417	Pem.28.1390	Pfr.13.1220	Pha.1.10170		Tb927.11.13360	TcIL3000.11.13720	TcCLB.506755.160	Tgr.271.1000	TvY486_1114230	LbrM.09.1270	LdBPK_091280.1	LinJ.09.1280	LmjF.09.1220	LmxM.09.1220	LtaP09.1250
Kinetoplastid_OG_418	Pem.15.1020	Pfr.14.1020	Pha.4.2150	Pse.156.1010	Tb927.11.6710		TcCLB.506773.110	Tgr.549.1020	TvY486_1107060	LbrM.11.0190	LdBPK_110580.1	LinJ.11.0580	LmjF.11.0490	LmxM.11.0490	LtaP11.0530
Kinetoplastid_OG_419	Pem.15.1080	Pfr.14.1070	Pha.4.2210	Pse.156.1080	Tb927.11.6660		TcCLB.506773.70	Tgr.1059.1000	TvY486_1107010	LbrM.11.0350	LdBPK_110510.1	LinJ.11.0510	LmjF.11.0560	LmxM.11.0560	LtaP11.0600
Kinetoplastid_OG_420	Pem.15.1500	Pfr.14.1540	Pha.4.2730	Pse.609.1030	Tb927.11.6150		TcCLB.508041.50	Tgr.1565.1010	TvY486_1106500	LbrM.11.0980	LdBPK_111170.1	LinJ.11.1170	LmjF.11.1180	LmxM.11.1180	LtaP11.1090
Kinetoplastid_OG_421	Pem.15.1540	Pfr.14.1580	Pha.4.2770	Pse.363.1040	Tb927.11.6130		TcCLB.508041.10	Tgr.846.1010	TvY486_1106480	LbrM.11.0950	LdBPK_111200.1	LinJ.11.1200	LmjF.11.1210	LmxM.11.1210	LtaP11.1120
Kinetoplastid_OG_422	Pem.15.1580	Pfr.14.1660	Pha.4.2830		Tb927.11.6000	TcIL3000.11.6520	TcCLB.504149.130	Tgr.76.1140	TvY486_1106360	LbrM.11.1120	LdBPK_111350.1	LinJ.11.1350	LmjF.11.1360	LmxM.11.1360	LtaP11.1260
Kinetoplastid_OG_423	Pem.7.3310	Pfr.1.8650	Pha.6.3940	Pse.20.1270	Tb927.11.12050	TcIL3000.11.12680	TcCLB.504005.50	Tgr.338.1070		LbrM.09.0040	LdBPK_090040.1	LinJ.09.0040	LmjF.09.0020	LmxM.09.0020	LtaP09.0040
Kinetoplastid_OG_424	Pem.1.5840	Pfr.2.5450	Pha.2.3960	Pse.180.1080	Tb927.11.12090	TcIL3000.11.12720	TcCLB.504005.10	Tgr.338.1030		LbrM.09.0070	LdBPK_090070.1	LinJ.09.0070	LmjF.09.0050	LmxM.09.0050	LtaP09.0070
Kinetoplastid_OG_425	Pem.7.3280	Pfr.1.8630	Pha.6.3910		Tb927.11.12110	TcIL3000.11.12730	TcCLB.504005.3	Tgr.338.1010	TvY486_1113060	LbrM.09.0090	LdBPK_090090.1	LinJ.09.0090	LmjF.09.0070	LmxM.09.0070	LtaP09.0090
Kinetoplastid_OG_426	Pem.7.3270	Pfr.1.8620	Pha.6.3900	Pse.20.1220	Tb927.11.12150		TcCLB.511127.20	Tgr.1510.1000	TvY486_1113090	LbrM.09.0120	LdBPK_090120.1	LinJ.09.0120	LmjF.09.0100	LmxM.09.0100	LtaP09.0120
Kinetoplastid_OG_427	Pem.7.3090	Pfr.1.8460	Pha.6.3680	Pse.20.1040	Tb927.11.12370		TcCLB.511127.274	Tgr.1505.1010	TvY486_1113310	LbrM.09.0380	LdBPK_090360.1	LinJ.09.0360	LmjF.09.0370	LmxM.09.0370	LtaP09.0390
Kinetoplastid_OG_428	Pem.7.3030	Pfr.1.8400	Pha.6.3640		Tb927.11.12450		TcCLB.511127.360		TvY486_1113380	LbrM.09.0450	LdBPK_090490.1	LinJ.09.0490	LmjF.09.0440	LmxM.09.0440	LtaP09.0450
Kinetoplastid_OG_429	Pem.7.2990	Pfr.1.8370	Pha.6.3590	Pse.1386.1000	Tb927.11.12480		TcCLB.511127.400	Tgr.739.1020	TvY486_0503790	LbrM.09.0490	LdBPK_090520.1	LinJ.09.0520	LmjF.09.0470	LmxM.09.0470	LtaP09.0480
Kinetoplastid_OG_430	Pem.7.2890	Pfr.1.8270	Pha.6.3480	Pse.55.1180	Tb927.11.12630		TcCLB.508777.120	Tgr.234.1080	TvY486_1113570	LbrM.09.0700	LdBPK_090670.1	LinJ.09.0670	LmjF.09.0620	LmxM.09.0620	LtaP09.0630
Kinetoplastid_OG_431	Pem.7.2860	Pfr.1.8240	Pha.6.3450		Tb927.11.12670	TcIL3000_0_09720	TcCLB.508777.170	Tgr.234.1030	TvY486_1113620	LbrM.09.0740	LdBPK_090710.1	LinJ.09.0710	LmjF.09.0660	LmxM.09.0660	LtaP09.0670
Kinetoplastid_OG_432	Pem.1.1830	Pfr.2.1780	Pha.2.7980	Pse.72.1130	Tb927.3.3490		TcCLB.504431.64	Tgr.73.1120	TvY486_0302890	LbrM.29.0880	LdBPK_290890.1	LinJ.29.0890	LmjF.29.0850	LmxM.08_29.0850	LtaP29.0900
Kinetoplastid_OG_433	Pem.1.1820	Pfr.2.1770	Pha.2.7990	Pse.72.1140	Tb927.3.3500		TcCLB.504431.50	Tgr.73.1110	TvY486_0302900	LbrM.29.0870	LdBPK_290880.1	LinJ.29.0880	LmjF.29.0840	LmxM.08_29.0840	LtaP29.0890
Kinetoplastid_OG_434	Pem.1.1750	Pfr.2.1700	Pha.2.8060	Pse.72.1220	Tb927.3.3580		TcCLB.503811.10	Tgr.73.1010	TvY486_0302990	LbrM.29.0780	LdBPK_290790.1	LinJ.29.0790	LmjF.29.0760	LmxM.08_29.0760	LtaP29.0800
Kinetoplastid_OG_435	Pem.1.1660	Pfr.2.1610	Pha.2.8140	Pse.35.1160	Tb927.3.3660		TcCLB.510149.150	Tgr.448.1060	TvY486_0303060	LbrM.29.0700	LdBPK_290720.1	LinJ.29.0720	LmjF.29.0690	LmxM.08_29.0690	LtaP29.0710
Kinetoplastid_OG_436	Pem.1.1480	Pfr.2.1450	Pha.2.8320	Pse.8.1020	Tb927.3.5180	TcIL3000_3_3160	TcCLB.510145.20	Tgr.26.1140	TvY486_0304544	LbrM.29.0450	LdBPK_290520.1	LinJ.29.0520	LmjF.29.0510	LmxM.08_29.0510
Kinetoplastid_OG_437	Pem.1.1470	Pfr.2.1440	Pha.2.8330	Pse.8.1030	Tb927.3.5190		TcCLB.510145.10	Tgr.26.1120	TvY486_0304550	LbrM.29.0430	LdBPK_290500.1	LinJ.29.0500	LmjF.29.0490	LmxM.08_29.0490	LtaP29.0500
Kinetoplastid_OG_438	Pem.1.1260	Pfr.2.1230	Pha.2.8540	Pse.8.1260	Tb927.3.5380		TcCLB.510141.20	Tgr.545.1020	TvY486_0304760	LbrM.29.0520	LdBPK_290270.1	LinJ.29.0270	LmjF.29.0260	LmxM.08_29.0260	LtaP29.0270
Kinetoplastid_OG_439	Pem.1.1210	Pfr.2.1180		Pse.8.1310	Tb927.3.5440			Tgr.13.1020	TvY486_0304840	LbrM.29.0210	LdBPK_290210.1	LinJ.29.0210	LmjF.29.0200	LmxM.08_29.0200	LtaP29.0200
Kinetoplastid_OG_440	Pem.1.1080	Pfr.2.1060	Pha.2.8770	Pse.8.1450	Tb927.3.5570		TcCLB.507795.50	Tgr.13.1160	TvY486_0304980	LbrM.29.0080	LdBPK_290070.1	LinJ.29.0070	LmjF.29.0070	LmxM.08_29.0070	LtaP29.0070
Kinetoplastid_OG_441	Pem.1.1050	Pfr.2.1030	Pha.2.8810	Pse.8.1490	Tb927.3.5600		TcCLB.507795.90	Tgr.13.1190	TvY486_0305010	LbrM.29.0050	LdBPK_290040.1	LinJ.29.0040	LmjF.29.0040	LmxM.08_29.0040	LtaP29.0040
Kinetoplastid_OG_442	Pem.19.1810	Pfr.15.1980	Pha.6.5210	Pse.1175.1000	Tb927.7.6270	TcIL3000_7_5130	TcCLB.506513.110	Tgr.1293.1010	TvY486_0706180	LbrM.17.0180	LdBPK_170250.1	LinJ.17.0250	LmjF.17.0140	LmxM.17.0140	LtaP17.0220
Kinetoplastid_OG_443	Pem.19.1780		Pha.6.5240	Pse.1446.1000	Tb927.7.6300	TcIL3000_7_5200	TcCLB.506513.150	Tgr.75.1130	TvY486_0706210	LbrM.17.0210	LdBPK_170280.1	LinJ.17.0280	LmjF.17.0170	LmxM.17.0170	LtaP17.0250
Kinetoplastid_OG_444	Pem.19.1750	Pfr.15.1930	Pha.6.5250		Tb927.7.6320	TcIL3000_7_5230		Tgr.75.1110	TvY486_0706230	LbrM.17.0220	LdBPK_170290.1	LinJ.17.0290	LmjF.17.0240	LmxM.17.0240	LtaP17.0260
Kinetoplastid_OG_445	Pem.19.1090	Pfr.15.1360	Pha.10.1250	Pse.101.1090	Tb927.5.2270	TcIL3000_5_2050	TcCLB.511315.30	Tgr.293.1030	TvY486_0501650		LdBPK_171000.1	LinJ.17.1000	LmjF.17.0900	LmxM.17.0900	LtaP17.1070
Kinetoplastid_OG_446	Pem.57.1050	Pfr.15.2090	Pha.6.5100	Pse.65.1190	Tb927.5.2530		TcCLB.511303.90	Tgr.30.1060	TvY486_0501900	LbrM.17.1410	LdBPK_171350.1	LinJ.17.1350	LmjF.17.1250	LmxM.17.1250	LtaP17.1380
Kinetoplastid_OG_447	Pem.57.1060	Pfr.15.2100	Pha.6.5090	Pse.65.1170	Tb927.5.2540		TcCLB.511303.80	Tgr.30.1070	TvY486_0501920	LbrM.17.1420	LdBPK_171360.1	LinJ.17.1360	LmjF.17.1260	LmxM.17.1260	LtaP17.1390
Kinetoplastid_OG_448	Pem.57.1070	Pfr.15.2110	Pha.6.5080	Pse.65.1160	Tb927.5.2550		TcCLB.511303.70	Tgr.30.1080	TvY486_0501930	LbrM.17.1430	LdBPK_171370.1	LinJ.17.1370	LmjF.17.1270	LmxM.17.1270	LtaP17.1400
Kinetoplastid_OG_449	Pem.57.1120	Pfr.15.2160	Pha.6.5020	Pse.65.1100	Tb927.5.2630		TcCLB.507047.180	Tgr.30.1190	TvY486_0502010	LbrM.17.1460	LdBPK_171440.1	LinJ.17.1440	LmjF.17.1330	LmxM.17.1330	LtaP17.1460
Kinetoplastid_OG_450	Pem.57.1130	Pfr.15.2170	Pha.6.5010	Pse.65.1090	Tb927.5.2640		TcCLB.507047.170	Tgr.30.1200	TvY486_0502015	LbrM.17.1470	LdBPK_171450.1	LinJ.17.1450	LmjF.17.1340	LmxM.17.1340	LtaP17.1470
Kinetoplastid_OG_451	Pem.57.1190	Pfr.15.2220		Pse.65.1020	Tb927.5.2700	TcIL3000_5_2790	TcCLB.507047.110	Tgr.143.1040	TvY486_0502060	LbrM.17.1540	LdBPK_171520.1	LinJ.17.1520	LmjF.17.1400	LmxM.17.1400	LtaP17.1540
Kinetoplastid_OG_452	Pem.57.1200	Pfr.15.2230	Pha.6.4950	Pse.65.1010	Tb927.5.2720	TcIL3000_5_2810	TcCLB.507047.80	Tgr.143.1070	TvY486_0502090		LdBPK_171530.1	LinJ.17.1530	LmjF.17.1410	LmxM.17.1410	LtaP17.1550
Kinetoplastid_OG_453	Pem.2.3970	Pfr.10.2330	Pha.3.2550	Pse.100.1130	Tb927.11.7190	TcIL3000.11.7760	TcCLB.506777.100	Tgr.185.1060	TvY486_1107540	LbrM.19.0240	LdBPK_110080.1	LinJ.11.0080	LmjF.11.0080	LmxM.11.0080	LtaP11.0090
Kinetoplastid_OG_454	Pem.2.3960	Pfr.10.2320	Pha.3.2560	Pse.100.1120	Tb927.11.7180	TcIL3000.11.7750	TcCLB.506777.90	Tgr.185.1050	TvY486_1107530	LbrM.19.0230	LdBPK_110090.1	LinJ.11.0090	LmjF.11.0090	LmxM.11.0090	LtaP11.0100
Kinetoplastid_OG_455	Pem.2.3950	Pfr.10.2310	Pha.3.2570	Pse.100.1110	Tb927.11.7170	TcIL3000.11.7740	TcCLB.506777.80	Tgr.185.1040	TvY486_1107520	LbrM.19.0220	LdBPK_110100.1	LinJ.11.0100	LmjF.11.0100	LmxM.11.0100	LtaP11.0110
Kinetoplastid_OG_456	Pem.2.3940	Pfr.10.2300	Pha.3.2580	Pse.100.1100	Tb927.11.7160	TcIL3000.11.7730	TcCLB.506777.70	Tgr.185.1030	TvY486_1107510	LbrM.19.0210	LdBPK_110110.1	LinJ.11.0110	LmjF.11.0110	LmxM.11.0110	LtaP11.0120
Kinetoplastid_OG_457	Pem.2.3850	Pfr.10.2210	Pha.3.2680	Pse.100.1000	Tb927.11.7040		TcCLB.503613.40	Tgr.547.1020	TvY486_1107340	LbrM.19.0100	LdBPK_110220.1	LinJ.11.0220	LmjF.11.0220	LmxM.11.0220
Kinetoplastid_OG_458	Pem.2.3740	Pfr.10.2100	Pha.3.2810	Pse.11.1100	Tb927.11.6890	TcIL3000.11.7490	TcCLB.506775.90	Tgr.88.1000	TvY486_1107210	LbrM.11.0020	LdBPK_110330.1	LinJ.11.0330	LmjF.11.0330	LmxM.11.0330	LtaP11.0360
Kinetoplastid_OG_459	Pem.2.3720	Pfr.10.2080	Pha.3.2830	Pse.11.1120	Tb927.11.6870	TcIL3000.11.7440	TcCLB.506775.80	Tgr.85.1010	TvY486_1107200	LbrM.11.0040	LdBPK_110350.1	LinJ.11.0350	LmjF.11.0350	LmxM.11.0350	LtaP11.0380
Kinetoplastid_OG_460	Pem.11.2580	Pfr.11.1070	Pha.8.2890	Pse.93.1040	Tb927.10.1500	TcIL3000_10_1300	TcCLB.509247.50	Tgr.809.1000		LbrM.21.0900	LdBPK_210890.1	LinJ.21.0890	LmjF.21.0810	LmxM.21.0810	LtaP21.0830
Kinetoplastid_OG_461	Pem.11.2430	Pfr.11.1200	Pha.8.3030	Pse.93.1090	Tb927.10.1320	TcIL3000_10_1110	TcCLB.506457.120	Tgr.697.1010	TvY486_1001310	LbrM.21.1060	LdBPK_211050.1	LinJ.21.1050	LmjF.21.0873	LmxM.21.0873	LtaP21.1010
Kinetoplastid_OG_462	Pem.11.2420	Pfr.11.1210	Pha.8.3040	Pse.93.1100	Tb927.10.1310	TcIL3000_10_1090	TcCLB.506457.130	Tgr.697.1000	TvY486_1001290	LbrM.21.1070	LdBPK_211060.1	LinJ.21.1060	LmjF.21.0875	LmxM.21.0875	LtaP21.1020
Kinetoplastid_OG_463	Pem.16.2320	Pfr.1.6430	Pha.6.1610	Pse.16.1110	Tb927.2.6080		TcCLB.507105.30	Tgr.572.1050	TvY486_0202080	LbrM.33.3500	LdBPK_333370.1	LinJ.33.3370	LmjF.33.3220	LmxM.32.3220	LtaP33.3480
Kinetoplastid_OG_464	Pem.11.1550	Pfr.1.4730	Pha.8.3930	Pse.137.1070	Tb927.10.180	TcIL3000_10_50	TcCLB.511145.60	Tgr.210.1080		LbrM.33.0830	LdBPK_212140.1	LinJ.21.2140	LmjF.21.1770	LmxM.21.1770	LtaP21.2100
Kinetoplastid_OG_465	Pem.11.1530	Pfr.1.4760	Pha.8.3950		Tb927.10.210	TcIL3000_10_80	TcCLB.511145.49	Tgr.210.1110	TvY486_1000130	LbrM.33.0870	LdBPK_212180.1	LinJ.21.2180	LmjF.21.1810	LmxM.21.1810	LtaP21.2120
Kinetoplastid_OG_466	Pem.35.1020	Pfr.25.1030	Pha.25.1130	Pse.62.1150	Tb927.5.3970		TcCLB.506947.90	Tgr.334.1030	TvY486_0503420	LbrM.16.0030	LdBPK_160030.1	LinJ.16.0030	LmjF.16.0020	LmxM.16.0020	LtaP16.0030
Kinetoplastid_OG_467	Pem.35.1030	Pfr.25.1040	Pha.25.1140	Pse.62.1140	Tb927.5.3960		TcCLB.506947.80	Tgr.334.1020	TvY486_0503410	LbrM.16.0040	LdBPK_160040.1	LinJ.16.0040	LmjF.16.0030	LmxM.16.0030	LtaP16.0040
Kinetoplastid_OG_468	Pem.35.1100	Pfr.25.1110	Pha.15.2130	Pse.62.1060	Tb927.5.3880	TcIL3000_5_4380		Tgr.474.1030	TvY486_0503330	LbrM.16.0110	LdBPK_160110.1	LinJ.16.0110	LmjF.16.0100	LmxM.16.0100	LtaP16.1510
Kinetoplastid_OG_469	Pem.35.1250	Pfr.25.1310	Pha.15.1890		Tb927.8.5690	TcIL3000_8_5460	TcCLB.506743.190	Tgr.2460.1000	TvY486_0805210	LbrM.16.0340	LdBPK_160340.1	LinJ.16.0340	LmjF.16.0330	LmxM.16.0330	LtaP16.0330
Kinetoplastid_OG_470	Pem.35.1370	Pfr.25.1420	Pha.15.1740		Tb927.8.5640	TcIL3000_8_5410		Tgr.298.1050	TvY486_0503280	LbrM.16.0540	LdBPK_160530.1	LinJ.16.0530	LmjF.16.0520	LmxM.16.0520	LtaP16.0500
Kinetoplastid_OG_471	Pem.35.1380	Pfr.25.1440	Pha.15.1720	Pse.687.1010	Tb927.5.3820	TcIL3000_5_4290		Tgr.800.1030	TvY486_0503260	LbrM.16.0560	LdBPK_160550.1	LinJ.16.0550	LmjF.16.0540	LmxM.16.0540	LtaP16.0520
Kinetoplastid_OG_472	Pem.10.1060	Pfr.6.1080	Pha.9.1080	Pse.241.1090	Tb927.10.14220	TcIL3000_10_12100	TcCLB.506525.50	Tgr.229.1100	TvY486_1013660	LbrM.16.1190	LdBPK_161200.1	LinJ.16.1200	LmjF.16.1150	LmxM.16.1150	LtaP16.1140
Kinetoplastid_OG_473	Pem.29.1390	Pfr.19.1430	Pha.16.1550	Pse.597.1000	Tb927.8.5240	TcIL3000_8_5080	TcCLB.511217.130	Tgr.679.1020	TvY486_0804810	LbrM.16.1230	LdBPK_161240.1	LinJ.16.1240	LmjF.16.1190	LmxM.16.1190	LtaP16.1180
Kinetoplastid_OG_474	Pem.29.1240	Pfr.19.1230	Pha.16.1290	Pse.105.1120	Tb927.8.5040	TcIL3000_8_4790		Tgr.1917.1000	TvY486_0804580	LbrM.16.1450	LdBPK_161470.1	LinJ.16.1470	LmjF.16.1390	LmxM.16.1390	LtaP16.1380
Kinetoplastid_OG_475	Pem.29.1080	Pfr.19.1070	Pha.16.1140	Pse.79.1080	Tb927.8.4850	TcIL3000_8_4560	TcCLB.508837.154		TvY486_0804300	LbrM.16.1630	LdBPK_161670.1	LinJ.16.1670	LmjF.16.1570	LmxM.16.1570	LtaP16.1640
Kinetoplastid_OG_476	Pem.42.1200	Pfr.12.3050		Pse.680.1000	Tb927.8.3810	TcIL3000_8_3680	TcCLB.511571.40	Tgr.716.1010	TvY486_0803220	LbrM.10.0160	LdBPK_100140.1	LinJ.10.0140	LmjF.10.0160	LmxM.10.0160	LtaP10.0130
Kinetoplastid_OG_477	Pem.42.1080	Pfr.12.2920	Pha.12.2730	Pse.81.1030	Tb927.8.3660	TcIL3000_8_3580	TcCLB.511575.100	Tgr.1356.1000		LbrM.10.0330	LdBPK_100330.1	LinJ.10.0330	LmjF.10.0310	LmxM.10.0310	LtaP10.0300
Kinetoplastid_OG_478	Pem.15.1730	Pfr.12.2800	Pha.12.2600	Pse.476.1000	Tb927.8.4000	TcIL3000_0_22430	TcCLB.505941.30	Tgr.675.1010		LbrM.10.0740	LdBPK_100650.1	LinJ.10.0650	LmjF.10.0600	LmxM.10.0600	LtaP10.1020
Kinetoplastid_OG_479	Pem.10.2170	Pfr.6.2080	Pha.9.2170		Tb927.11.14450	TcIL3000.11.14740		Tgr.121.1010	TvY486_1115190	LbrM.32.1370	LdBPK_321280.1	LinJ.32.1280	LmjF.32.1220	LmxM.31.1220	LtaP32.1310
Kinetoplastid_OG_480	Pem.10.2160	Pfr.6.2070	Pha.9.2160	Pse.319.1000	Tb927.11.14440	TcIL3000.11.14730	TcCLB.509491.10	Tgr.121.1020		LbrM.32.1360	LdBPK_321270.1	LinJ.32.1270	LmjF.32.1210	LmxM.31.1210	LtaP32.1300
Kinetoplastid_OG_481	Pem.10.2050	Pfr.6.1980	Pha.9.2060	Pse.519.1020	Tb927.11.14340			Tgr.128.1110	TvY486_1115130	LbrM.32.1200	LdBPK_321160.1	LinJ.32.1160	LmjF.32.1100	LmxM.31.1100	LtaP32.1190
Kinetoplastid_OG_482	Pem.15.2190	Pfr.12.2660	Pha.12.2460	Pse.537.1020	Tb927.8.4180	TcIL3000_8_3880	TcCLB.503897.80	Tgr.682.1020	TvY486_0803550	LbrM.10.0850	LdBPK_100780.1	LinJ.10.0780	LmjF.10.0730	LmxM.10.0730	LtaP10.1140
Kinetoplastid_OG_483	Pem.15.2020	Pfr.12.2520	Pha.12.2260	Pse.229.1000	Tb927.8.4340	TcIL3000_8_4050	TcCLB.511407.70	Tgr.2370.1000	TvY486_0803750	LbrM.10.1020	LdBPK_100980.1	LinJ.10.0980	LmjF.10.0920	LmxM.10.0920	LtaP10.1310
Kinetoplastid_OG_484	Pem.15.1980	Pfr.12.2490	Pha.12.2220	Pse.229.1030	Tb927.8.4380	TcIL3000_8_4110	TcCLB.506865.50	Tgr.1898.1010	TvY486_0803800	LbrM.10.1600	LdBPK_101020.1	LinJ.10.1020	LmjF.10.0945	LmxM.10.0945	LtaP10.1340
Kinetoplastid_OG_485	Pem.15.1960	Pfr.12.2460	Pha.12.2180	Pse.229.1060	Tb927.8.4450	TcIL3000_8_4220	TcCLB.508989.30	Tgr.314.1050	TvY486_0803900	LbrM.10.1130	LdBPK_101110.1	LinJ.10.1110	LmjF.10.1030	LmxM.10.1030	LtaP10.1400
Kinetoplastid_OG_486	Pem.15.1890	Pfr.12.2410	Pha.12.2110		Tb927.8.4530	TcIL3000_8_4310	TcCLB.508989.120	Tgr.330.1010	TvY486_0804010	LbrM.10.1210	LdBPK_101190.1	LinJ.10.1190	LmjF.10.1100	LmxM.10.1100	LtaP10.1480
Kinetoplastid_OG_487	Pem.15.1790	Pfr.12.2330	Pha.12.2020	Pse.83.1140	Tb927.8.4670	TcIL3000_8_4500	TcCLB.511411.8	Tgr.388.1050	TvY486_0804130	LbrM.10.1330	LdBPK_101310.1	LinJ.10.1310	LmjF.10.1210	LmxM.10.1210	LtaP10.1610
Kinetoplastid_OG_488	Pem.3.1520	Pfr.11.1540	Pha.13.2010	Pse.9.1340		TcIL3000_10_12610	TcCLB.503833.10	Tgr.1010.1010	TvY486_1014160	LbrM.19.0400	LdBPK_190080.1	LinJ.19.0080	LmjF.19.0090	LmxM.19.0090	LtaP19.0060
Kinetoplastid_OG_489	Pem.3.1510	Pfr.11.1550	Pha.13.2020	Pse.9.1330		TcIL3000_10_12620	TcCLB.506211.250	Tgr.1010.1000	TvY486_1014170	LbrM.19.0410	LdBPK_190090.1	LinJ.19.0090	LmjF.19.0100	LmxM.19.0100	LtaP19.0070
Kinetoplastid_OG_490	Pem.3.1430	Pfr.11.1610	Pha.13.2100	Pse.9.1260	Tb927.10.14810	TcIL3000_10_12680	TcCLB.506211.170	Tgr.366.1070	TvY486_1014240	LbrM.19.0500	LdBPK_190180.1	LinJ.19.0180	LmjF.19.0190	LmxM.19.0190	LtaP19.0160
Kinetoplastid_OG_491	Pem.3.1380	Pfr.11.1680	Pha.13.2150	Pse.9.1210	Tb927.10.14880	TcIL3000_10_12740	TcCLB.506211.120	Tgr.568.1010		LbrM.19.0560	LdBPK_190240.1	LinJ.19.0240	LmjF.19.0250	LmxM.19.0250	LtaP19.0210
Kinetoplastid_OG_492	Pem.3.1370	Pfr.11.1690	Pha.13.2160	Pse.9.1200	Tb927.10.14890		TcCLB.506211.114	Tgr.568.1000	TvY486_1014300	LbrM.19.0570	LdBPK_190250.1	LinJ.19.0250	LmjF.19.0260	LmxM.19.0260	LtaP19.0220
Kinetoplastid_OG_493	Pem.3.1120	Pfr.11.1930	Pha.13.2420	Pse.25.1200		TcIL3000_10_13060	TcCLB.504111.20	Tgr.172.1020	TvY486_1014640	LbrM.19.0860	LdBPK_190540.1	LinJ.19.0540	LmjF.19.0550	LmxM.19.0550	LtaP19.0520
Kinetoplastid_OG_494	Pem.3.1200	Pfr.11.1850	Pha.13.2330	Pse.9.1020	Tb927.10.15180		TcCLB.507963.79	Tgr.407.1070	TvY486_1014550	LbrM.19.0760	LdBPK_190440.1	LinJ.19.0440	LmjF.19.0440	LmxM.19.0440	LtaP19.0420
Kinetoplastid_OG_495	Pem.30.1200	Pfr.11.2230	Pha.18.1560	Pse.345.1000	Tb927.11.2350	TcIL3000.11.2150		Tgr.218.1030	TvY486_1102340	LbrM.19.1310	LdBPK_191000.1	LinJ.19.1000	LmjF.19.1030	LmxM.19.1030	LtaP19.0940
Kinetoplastid_OG_496	Pem.30.1210	Pfr.11.2240	Pha.18.1550	Pse.345.1010	Tb927.11.2360	TcIL3000.11.2160		Tgr.218.1020	TvY486_1102350	LbrM.19.1320	LdBPK_191010.1	LinJ.19.1010	LmjF.19.1040	LmxM.19.1040	LtaP19.0950
Kinetoplastid_OG_497	Pem.30.1350	Pfr.11.2350	Pha.18.1370	Pse.781.1010	Tb927.10.15810	TcIL3000_10_13620	TcCLB.511361.30	Tgr.1880.1000	TvY486_1015200	LbrM.19.1360	LdBPK_191200.1	LinJ.19.1200	LmjF.19.1210	LmxM.19.1210	LtaP19.1130
Kinetoplastid_OG_498	Pem.30.1360	Pfr.11.2360	Pha.18.1360	Pse.781.1020	Tb927.10.15820	TcIL3000_10_13630	TcCLB.511361.20	Tgr.1880.1010	TvY486_1015210	LbrM.19.1350	LdBPK_191210.1	LinJ.19.1210	LmjF.19.1220	LmxM.19.1220	LtaP19.1140
Kinetoplastid_OG_499	Pem.26.1410	Pfr.5.3410	Pha.1.6090	Pse.51.1130	Tb927.1.3300	TcIL3000_0_45390		Tgr.1508.1000	TvY486_0101550		LdBPK_201530.1	LinJ.20.1530	LmjF.20.1480	LmxM.20.1480	LtaP20.1510
Kinetoplastid_OG_500	Pem.26.1500	Pfr.5.3500	Pha.1.6010	Pse.178.1120	Tb927.1.3150	TcIL3000_1_1520	TcCLB.507837.30	Tgr.1373.1000	TvY486_0101420	LbrM.20.5820	LdBPK_201630.1	LinJ.20.1630	LmjF.20.1660	LmxM.20.1660	LtaP20.1600
Kinetoplastid_OG_501	Pem.26.1510	Pfr.5.3510	Pha.1.6000	Pse.178.1110	Tb927.10.14680	TcIL3000_10_12550	TcCLB.503833.69	Tgr.404.1060	TvY486_1014100	LbrM.20.5830	LdBPK_201640.1	LinJ.20.1640	LmjF.20.1670	LmxM.20.1670	LtaP20.1610
Kinetoplastid_OG_502	Pem.26.1530	Pfr.5.3530	Pha.1.5970	Pse.178.1080	Tb927.1.3110	TcIL3000_1_1490	TcCLB.506363.150	Tgr.92.1190	TvY486_0101390	LbrM.20.5850	LdBPK_201660.1	LinJ.20.1660	LmjF.20.1690	LmxM.20.1690	LtaP20.1630
Kinetoplastid_OG_503	Pem.2.1250	Pfr.3.4510	Pha.4.4740	Pse.98.1010	Tb927.5.3550	TcIL3000_5_3980	TcCLB.507811.70	Tgr.804.1010	TvY486_0502940	LbrM.27.0020	LdBPK_270010.1	LinJ.27.0010	LmjF.27.0010	LmxM.27.0010	LtaP27.0010
Kinetoplastid_OG_504	Pem.57.1240	Pfr.15.2270	Pha.6.4910	Pse.366.1030	Tb927.9.8950	TcIL3000_9_3130	TcCLB.510431.40	Tgr.25.1290	TvY486_0903660	LbrM.27.0050	LdBPK_270040.1	LinJ.27.0040	LmjF.27.0040	LmxM.27.0040	LtaP27.0040
Kinetoplastid_OG_505	Pem.3.3700	Pfr.1.2180	Pha.11.2280	Pse.208.1120	Tb927.3.720	TcIL3000_3_50	TcCLB.509231.39	Tgr.328.1010	TvY486_0300120	LbrM.27.0140	LdBPK_270130.1	LinJ.27.0130	LmjF.27.0130	LmxM.27.0130	LtaP27.0130
Kinetoplastid_OG_506	Pem.3.3720	Pfr.1.2160	Pha.11.2300	Pse.208.1100	Tb927.3.740	TcIL3000_3_110	TcCLB.511867.10	Tgr.1384.1020	TvY486_0300150	LbrM.27.0160	LdBPK_270150.1	LinJ.27.0150	LmjF.27.0150	LmxM.27.0150	LtaP27.0150
Kinetoplastid_OG_507	Pem.3.3740	Pfr.1.2140	Pha.11.2330	Pse.208.1080	Tb927.3.770	TcIL3000_3_140	TcCLB.511867.40	Tgr.43.1010	TvY486_0300180	LbrM.27.0190	LdBPK_270180.1	LinJ.27.0180	LmjF.27.0180	LmxM.27.0180	LtaP27.0180
Kinetoplastid_OG_508	Pem.3.3750	Pfr.1.2130	Pha.11.2340	Pse.208.1070	Tb927.3.780		TcCLB.511867.50	Tgr.43.1020	TvY486_0300190	LbrM.27.0200	LdBPK_270190.1	LinJ.27.0190	LmjF.27.0190	LmxM.27.0190	LtaP27.0190
Kinetoplastid_OG_509	Pem.3.3770	Pfr.1.2110	Pha.11.2360	Pse.208.1050	Tb927.3.800		TcCLB.511867.80	Tgr.546.1000	TvY486_0300210	LbrM.27.0220	LdBPK_270210.1	LinJ.27.0210	LmjF.27.0210	LmxM.27.0210	LtaP27.0210
Kinetoplastid_OG_510	Pem.3.3780	Pfr.1.2100	Pha.11.2370	Pse.208.1040	Tb927.3.810		TcCLB.511867.90	Tgr.546.1010	TvY486_0300220	LbrM.27.0230	LdBPK_270220.1	LinJ.27.0220	LmjF.27.0220	LmxM.27.0220	LtaP27.0220
Kinetoplastid_OG_511	Pem.3.3800	Pfr.1.2080	Pha.11.2390	Pse.208.1020	Tb927.3.830	TcIL3000_0_10230	TcCLB.511867.110	Tgr.546.1030	TvY486_0300240	LbrM.27.0270	LdBPK_270260.1	LinJ.27.0260	LmjF.27.0250	LmxM.27.0250	LtaP27.0250
Kinetoplastid_OG_512	Pem.3.3620	Pfr.1.2250	Pha.11.2200	Pse.179.1050	Tb927.11.930	TcIL3000.11.850	TcCLB.506925.350	Tgr.18.1190	TvY486_1100780	LbrM.27.0340	LdBPK_270340.1	LinJ.27.0340	LmjF.27.0330	LmxM.27.0330	LtaP27.0320
Kinetoplastid_OG_513	Pem.3.3610	Pfr.1.2260	Pha.11.2190	Pse.179.1060	Tb927.11.940	TcIL3000.11.860		Tgr.18.1170	TvY486_1100800	LbrM.27.0350	LdBPK_270350.1	LinJ.27.0350	LmjF.27.0340	LmxM.27.0340	LtaP27.0330
Kinetoplastid_OG_514	Pem.17.1130	Pfr.3.1130	Pha.4.1170	Pse.110.1110	Tb927.11.960		TcCLB.506925.410	Tgr.18.1150	TvY486_1100820	LbrM.27.0450	LdBPK_270370.1	LinJ.27.0370	LmjF.27.0360	LmxM.27.0360	LtaP27.0360
Kinetoplastid_OG_515	Pem.3.3570	Pfr.1.2300	Pha.11.2160	Pse.179.1100	Tb927.11.980	TcIL3000.11.890	TcCLB.506925.440	Tgr.18.1120	TvY486_1100840	LbrM.27.0470	LdBPK_270390.1	LinJ.27.0390	LmjF.27.0380	LmxM.27.0380	LtaP27.0380
Kinetoplastid_OG_516	Pem.3.3550	Pfr.1.2320	Pha.11.2140	Pse.179.1120	Tb927.11.1000	TcIL3000.11.910	TcCLB.506925.460	Tgr.18.1100	TvY486_1100870		LdBPK_270410.1	LinJ.27.0410	LmjF.27.0400	LmxM.27.0400	LtaP27.0400
Kinetoplastid_OG_517		Pfr.1.2380	Pha.11.2080	Pse.269.1030	Tb927.11.1060	TcIL3000.11.1000	TcCLB.506925.520	Tgr.18.1040	TvY486_1100950	LbrM.27.0550	LdBPK_270470.1	LinJ.27.0470	LmjF.27.0460	LmxM.27.0460	LtaP27.0460
Kinetoplastid_OG_518	Pem.9.2120	Pfr.9.2180	Pha.1.2050	Pse.4.1050	Tb927.11.9550	TcIL3000.11.10020	TcCLB.511589.160			LbrM.27.0660		LinJ.27.2560	LmjF.27.0550	LmxM.27.0550	LtaP27.0560
Kinetoplastid_OG_519	Pem.3.3350	Pfr.1.2500	Pha.11.1950		Tb927.11.1250	TcIL3000.11.1200	TcCLB.511445.130	Tgr.1017.1010	TvY486_1101170	LbrM.27.0740		LinJ.27.2640	LmjF.27.0630	LmxM.27.0630	LtaP27.0640
Kinetoplastid_OG_520	Pem.3.3310	Pfr.1.2530	Pha.11.1920	Pse.513.1030	Tb927.11.1280	TcIL3000.11.1230	TcCLB.503893.40	Tgr.480.1040	TvY486_1101210	LbrM.27.0790	LdBPK_270550.1	LinJ.27.0550	LmjF.27.0700	LmxM.27.0700	LtaP27.0710
Kinetoplastid_OG_521	Pem.3.3280	Pfr.1.2570	Pha.11.1880	Pse.702.1020	Tb927.11.1320		TcCLB.503893.80	Tgr.480.1000	TvY486_1101250	LbrM.27.0820	LdBPK_270590.1	LinJ.27.0590	LmjF.27.0740	LmxM.27.0740	LtaP27.0750
Kinetoplastid_OG_522	Pem.46.1360	Pfr.21.1380	Pha.39.1010	Pse.41.1020	Tb927.8.890		TcCLB.503715.30	Tgr.1455.1000	TvY486_0800350	LbrM.27.0850	LdBPK_270620.1	LinJ.27.0620	LmjF.27.0760	LmxM.27.0760	LtaP27.0780
Kinetoplastid_OG_523	Pem.3.3260	Pfr.1.2580	Pha.11.1860	Pse.702.1000	Tb927.11.1350		TcCLB.503893.120	Tgr.456.1030	TvY486_1101320	LbrM.27.0870	LdBPK_270640.1	LinJ.27.0640	LmjF.27.0780	LmxM.27.0780	LtaP27.0800
Kinetoplastid_OG_524	Pem.3.3220	Pfr.1.2640	Pha.11.1800	Pse.114.1040	Tb927.11.1400	TcIL3000_0_44970	TcCLB.503893.170	Tgr.91.1060	TvY486_1101370	LbrM.27.0910	LdBPK_270710.1	LinJ.27.0710	LmjF.27.0840	LmxM.27.0840	LtaP27.0860
Kinetoplastid_OG_525	Pem.3.3190	Pfr.1.2670		Pse.114.1070	Tb927.11.1430	TcIL3000.11.1320	TcCLB.506927.30	Tgr.91.1030	TvY486_1101400	LbrM.27.0940	LdBPK_270720.1	LinJ.27.0720	LmjF.27.0870	LmxM.27.0870	LtaP27.0890
Kinetoplastid_OG_526	Pem.3.3160	Pfr.1.2700	Pha.11.1730	Pse.488.1010	Tb927.10.5740			Tgr.712.1030	TvY486_1004390	LbrM.27.0980	LdBPK_270760.1	LinJ.27.0760	LmjF.27.0900	LmxM.27.0900	LtaP27.0920
Kinetoplastid_OG_527		Pfr.1.2800	Pha.11.1640	Pse.330.1020	Tb927.11.1610	TcIL3000.11.1380	TcCLB.506367.120	Tgr.98.1110	TvY486_1101540	LbrM.27.1090	LdBPK_270870.1	LinJ.27.0870	LmjF.27.1010	LmxM.27.1010	LtaP27.1040
Kinetoplastid_OG_528		Pfr.1.2840	Pha.11.1600	Pse.340.1040	Tb927.11.1660	TcIL3000.11.1440	TcCLB.506367.180	Tgr.98.1190	TvY486_1101590	LbrM.27.1140	LdBPK_270920.1	LinJ.27.0920	LmjF.27.1050	LmxM.27.1050	LtaP27.1090
Kinetoplastid_OG_529	Pem.3.2630	Pfr.1.3170	Pha.11.1210	Pse.138.1060	Tb927.11.2120			Tgr.1321.1000	TvY486_1102130	LbrM.27.1590	LdBPK_271360.1	LinJ.27.1360	LmjF.27.1450	LmxM.27.1450	LtaP27.1540
Kinetoplastid_OG_530	Pem.3.2590	Pfr.1.3210	Pha.11.1160	Pse.138.1020	Tb927.11.2160	TcIL3000.11.1890	TcCLB.503433.30	Tgr.533.1020	TvY486_1102180	LbrM.27.1630	LdBPK_271400.1	LinJ.27.1400	LmjF.27.1500	LmxM.27.1500	LtaP27.1580
Kinetoplastid_OG_531	Pem.3.2570	Pfr.1.3230	Pha.11.1140	Pse.138.1000	Tb927.11.2180	TcIL3000.11.1920	TcCLB.507467.110	Tgr.533.1000	TvY486_1102200	LbrM.27.1670	LdBPK_271420.1	LinJ.27.1420	LmjF.27.1520	LmxM.27.1520	LtaP27.1600
Kinetoplastid_OG_532	Pem.3.2520	Pfr.1.3260	Pha.11.1080	Pse.391.1020	Tb927.11.2220		TcCLB.507467.50	Tgr.326.1020	TvY486_1102250	LbrM.27.1710	LdBPK_271490.1	LinJ.27.1490	LmjF.27.1570	LmxM.27.1570	LtaP27.1640
Kinetoplastid_OG_533	Pem.3.2440	Pfr.1.3350	Pha.13.1050	Pse.212.1000	Tb927.11.2330	TcIL3000.11.2090	TcCLB.506127.80	Tgr.218.1060	TvY486_1102310	LbrM.27.1800	LdBPK_271570.1	LinJ.27.1570	LmjF.27.1670	LmxM.27.1670	LtaP27.1740
Kinetoplastid_OG_534	Pem.3.2410	Pfr.1.3380		Pse.80.1020	Tb927.11.2300	TcIL3000_0_54530	TcCLB.506127.110			LbrM.27.1850	LdBPK_271610.1	LinJ.27.1610		LmxM.27.1710	LtaP27.1780
Kinetoplastid_OG_535	Pem.4.2270	Pfr.4.1960	Pha.5.4230	Pse.194.1090	Tb927.10.13670	TcIL3000_10_13810	TcCLB.507993.190	Tgr.194.1030	TvY486_1012990		LdBPK_180150.1	LinJ.18.0150	LmjF.18.0150	LmxM.18.0150	LtaP18.0150
Kinetoplastid_OG_536	Pem.4.2260	Pfr.4.1950	Pha.5.4240	Pse.194.1100	Tb927.10.13680		TcCLB.507993.180	Tgr.194.1020	TvY486_1013260	LbrM.18.0180	LdBPK_180160.1	LinJ.18.0160	LmjF.18.0160	LmxM.18.0160	LtaP18.0160
Kinetoplastid_OG_537	Pem.4.1680	Pfr.4.1400	Pha.5.4820	Pse.26.1000	Tb927.10.13850	TcIL3000_10_11830	TcCLB.507993.10	Tgr.19.1080	TvY486_1013400	LbrM.18.0370	LdBPK_180350.1	LinJ.18.0350	LmjF.18.0350	LmxM.18.0350	LtaP18.0370
Kinetoplastid_OG_538	Pem.4.1690	Pfr.4.1410	Pha.5.4810	Pse.26.1010	Tb927.10.13860	TcIL3000_10_11820		Tgr.19.1090	TvY486_1013410	LbrM.18.0380	LdBPK_180360.1	LinJ.18.0360	LmjF.18.0360	LmxM.18.0360	LtaP18.0380
Kinetoplastid_OG_539	Pem.4.1900	Pfr.4.1590	Pha.5.4600	Pse.26.1250	Tb927.10.13450	TcIL3000_10_11560	TcCLB.509801.10	Tgr.1692.1000	TvY486_1013030	LbrM.18.0740	LdBPK_180670.1	LinJ.18.0670	LmjF.18.0700	LmxM.18.0700	LtaP18.0690
Kinetoplastid_OG_540	Pem.4.1950	Pfr.4.1640	Pha.5.4550	Pse.26.1300	Tb927.10.13360	TcIL3000_10_11450	TcCLB.506357.40	Tgr.560.1020	TvY486_1012940	LbrM.18.0830	LdBPK_180740.1	LinJ.18.0740	LmjF.18.0740	LmxM.18.0740	LtaP18.0750
Kinetoplastid_OG_541	Pem.4.1980	Pfr.4.1670	Pha.5.4530	Pse.43.1170	Tb927.10.13320	TcIL3000_10_11420	TcCLB.506357.90	Tgr.16.1170	TvY486_1012910	LbrM.18.0870	LdBPK_180780.1	LinJ.18.0780	LmjF.18.0780	LmxM.18.0780	LtaP18.0790
Kinetoplastid_OG_542	Pem.4.1990	Pfr.4.1680	Pha.5.4520	Pse.43.1160	Tb927.10.13310	TcIL3000_10_11410	TcCLB.506357.100	Tgr.16.1160	TvY486_1012900	LbrM.18.0880	LdBPK_180790.1	LinJ.18.0790	LmjF.18.0790	LmxM.18.0790	LtaP18.0800
Kinetoplastid_OG_543	Pem.4.2000	Pfr.4.1690	Pha.5.4510	Pse.43.1150	Tb927.10.13300	TcIL3000_10_11400	TcCLB.506357.110	Tgr.16.1150	TvY486_1012890	LbrM.18.0890	LdBPK_180800.1	LinJ.18.0800	LmjF.18.0800	LmxM.18.0800	LtaP18.0810
Kinetoplastid_OG_544	Pem.34.1460	Pfr.6.3800	Pha.6.4410		Tb927.10.12950	TcIL3000_10_11050	TcCLB.509805.70	Tgr.17.1150	TvY486_1012600	LbrM.18.1240	LdBPK_181150.1	LinJ.18.1150	LmjF.18.1140	LmxM.18.1140	LtaP18.1130
Kinetoplastid_OG_545	Pem.34.1450	Pfr.6.3810	Pha.6.4390	Pse.44.1090	Tb927.10.12940	TcIL3000_10_11040	TcCLB.509805.80	Tgr.17.1140	TvY486_1012590	LbrM.18.1250	LdBPK_181160.1	LinJ.18.1160	LmjF.18.1150	LmxM.18.1150	LtaP18.1140
Kinetoplastid_OG_546	Pem.34.1440	Pfr.6.3820	Pha.6.4380	Pse.44.1100	Tb927.10.12930	TcIL3000_10_11030	TcCLB.509805.90	Tgr.17.1120	TvY486_1012580	LbrM.18.1270	LdBPK_181180.1	LinJ.18.1180	LmjF.18.1170	LmxM.18.1170	LtaP18.1150
Kinetoplastid_OG_547	Pem.34.1340	Pfr.6.3920	Pha.6.4270	Pse.44.1200	Tb927.10.12810	TcIL3000_10_10900	TcCLB.509805.220	Tgr.692.1010	TvY486_1012450	LbrM.18.1140	LdBPK_181310.1	LinJ.18.1310	LmjF.18.1330	LmxM.18.1330	LtaP18.1280
Kinetoplastid_OG_548	Pem.34.1350	Pfr.6.3910	Pha.6.4280	Pse.44.1190	Tb927.10.12820	TcIL3000_10_10910	TcCLB.509805.210	Tgr.17.1000	TvY486_1012470	LbrM.18.1380	LdBPK_181300.1	LinJ.18.1300	LmjF.18.1320	LmxM.18.1320	LtaP18.1270
Kinetoplastid_OG_549	Pem.34.1200	Pfr.6.4050	Pha.6.4150	Pse.276.1040	Tb927.10.12590	TcIL3000_10_10720	TcCLB.509807.20	Tgr.1160.1000	TvY486_1012240	LbrM.18.1490	LdBPK_181440.1	LinJ.18.1440	LmjF.18.1460	LmxM.18.1460	LtaP18.1430
Kinetoplastid_OG_550	Pem.34.1190	Pfr.6.4060	Pha.6.4140	Pse.276.1050	Tb927.10.12550	TcIL3000_10_11170	TcCLB.509807.29	Tgr.807.1040	TvY486_1012230	LbrM.18.1500	LdBPK_181450.1	LinJ.18.1450	LmjF.18.1470	LmxM.18.1470	LtaP18.1440
Kinetoplastid_OG_551	Pem.34.1180	Pfr.6.4070	Pha.6.4130	Pse.276.1060	Tb927.10.12540	TcIL3000_10_11160	TcCLB.509809.10	Tgr.807.1020	TvY486_1012220	LbrM.18.1520	LdBPK_181460.1	LinJ.18.1460	LmjF.18.1480	LmxM.18.1480	LtaP18.1450
Kinetoplastid_OG_552	Pem.34.1170	Pfr.6.4080	Pha.6.4120	Pse.276.1070	Tb927.10.12530	TcIL3000_10_11150	TcCLB.509809.20	Tgr.807.1010	TvY486_1012210	LbrM.18.1530	LdBPK_181470.1	LinJ.18.1470	LmjF.18.1490	LmxM.18.1490	LtaP18.1460
Kinetoplastid_OG_553	Pem.34.1130	Pfr.6.4120	Pha.6.4080	Pse.149.1030	Tb927.10.12470	TcIL3000_10_10670	TcCLB.507625.190	Tgr.59.1170	TvY486_1012150	LbrM.18.1590	LdBPK_181550.1	LinJ.18.1550	LmjF.18.1560	LmxM.18.1560	LtaP18.1520
Kinetoplastid_OG_554	Pem.17.1020	Pfr.3.1040	Pha.4.1070	Pse.110.1010	Tb927.8.1960	TcIL3000_8_1990	TcCLB.509499.38	Tgr.1018.1020	TvY486_0801460	LbrM.23.0020	LdBPK_230020.1	LinJ.23.0020	LmjF.23.0020	LmxM.23.0020	LtaP23.0020
Kinetoplastid_OG_555	Pem.17.1030	Pfr.3.1050	Pha.4.1080		Tb927.8.1970	TcIL3000_8_2000	TcCLB.509499.29	Tgr.1018.1030	TvY486_0801470	LbrM.23.0030	LdBPK_230030.1	LinJ.23.0030	LmjF.23.0025	LmxM.23.0025	LtaP23.0030
Kinetoplastid_OG_556	Pem.17.1600	Pfr.3.1580	Pha.4.1680	Pse.281.1000	Tb927.8.2630	TcIL3000_8_2460	TcCLB.504427.260	Tgr.971.1010	TvY486_0802140	LbrM.23.0710	LdBPK_230720.1	LinJ.23.0720	LmjF.23.0560	LmxM.23.0560	LtaP23.0830
Kinetoplastid_OG_557	Pem.45.1050	Pfr.3.1950	Pha.4.2090	Pse.102.1060	Tb927.8.2950	TcIL3000_8_2850	TcCLB.510513.20	Tgr.351.1070	TvY486_0802460	LbrM.23.1190	LdBPK_231310.1	LinJ.23.1310	LmjF.23.1100	LmxM.23.1100	LtaP23.1350
Kinetoplastid_OG_558	Pem.37.1460	Pfr.26.1050	Pha.2.8880	Pse.185.1050	Tb927.8.3150	TcIL3000_8_3150		Tgr.1561.1000	TvY486_0802590	LbrM.23.1320	LdBPK_231460.1	LinJ.23.1460	LmjF.23.1220	LmxM.23.1220	LtaP23.1490
Kinetoplastid_OG_559	Pem.37.1440	Pfr.26.1070	Pha.2.8900		Tb927.8.3170	TcIL3000_8_3200	TcCLB.510517.30	Tgr.1069.1010	TvY486_0802620	LbrM.23.1340	LdBPK_231480.1	LinJ.23.1480	LmjF.23.1240	LmxM.23.1240	LtaP23.1510
Kinetoplastid_OG_560	Pem.37.1290	Pfr.26.1220	Pha.2.9050		Tb927.8.3330	TcIL3000_8_3400	TcCLB.509769.90	Tgr.46.1050	TvY486_0802780	LbrM.23.1490	LdBPK_231630.1	LinJ.23.1630	LmjF.23.1370	LmxM.23.1370	LtaP23.1660
Kinetoplastid_OG_561	Pem.37.1240	Pfr.26.1260	Pha.2.9110	Pse.472.1010	Tb927.8.3380	TcIL3000_8_3420	TcCLB.509769.60	Tgr.46.1000	TvY486_0802820	LbrM.23.1530	LdBPK_231680.1	LinJ.23.1680	LmjF.23.1410	LmxM.23.1410	LtaP23.1700
Kinetoplastid_OG_562	Pem.37.1100	Pfr.33.1080	Pha.3.8970	Pse.172.1090	Tb927.5.1280		TcCLB.509767.90	Tgr.180.1080	TvY486_0500930	LbrM.23.1720	LdBPK_231880.1	LinJ.23.1880	LmjF.23.1480	LmxM.23.1480	LtaP23.1890
Kinetoplastid_OG_563	Pem.37.1080	Pfr.33.1100	Pha.3.8950	Pse.172.1070	Tb927.5.1300		TcCLB.509767.70	Tgr.180.1050	TvY486_0500950	LbrM.23.1750	LdBPK_231910.1	LinJ.23.1910	LmjF.23.1510	LmxM.23.1510	LtaP23.1920
Kinetoplastid_OG_564	Pem.37.1070	Pfr.33.1110		Pse.172.1060	Tb927.5.1320	TcIL3000_5_1340	TcCLB.509767.50	Tgr.180.1030	TvY486_0500970	LbrM.23.1770	LdBPK_231930.1	LinJ.23.1930	LmjF.23.1530	LmxM.23.1530	LtaP23.1940
Kinetoplastid_OG_565	Pem.37.1050	Pfr.33.1010	Pha.3.8910	Pse.172.1040	Tb927.5.1340		TcCLB.509767.40	Tgr.180.1010	TvY486_1015510	LbrM.23.1790	LdBPK_231950.1	LinJ.23.1950	LmjF.23.1550	LmxM.23.1550	LtaP23.1960
Kinetoplastid_OG_566	Pem.1.3490	Pfr.2.3330	Pha.2.6320	Pse.61.1230	Tb927.1.610		TcCLB.511417.94	Tgr.478.1000	TvY486_0100060	LbrM.20.4130	LdBPK_200050.1	LinJ.20.0050	LmjF.20.0040	LmxM.20.0040	LtaP20.0050
Kinetoplastid_OG_567	Pem.1.3530	Pfr.2.3360	Pha.2.6290	Pse.1023.1010	Tb927.1.650	TcIL3000_1_190		Tgr.478.1030	TvY486_0100110	LbrM.20.4160	LdBPK_200080.1	LinJ.20.0080	LmjF.20.0070	LmxM.20.0070	LtaP20.0080
Kinetoplastid_OG_568	Pem.1.3590	Pfr.2.3420	Pha.2.6240	Pse.294.1040	Tb927.1.740	TcIL3000_1_260	TcCLB.511419.80	Tgr.8.1290		LbrM.20.4210	LdBPK_200140.1	LinJ.20.0140	LmjF.20.0130	LmxM.20.0130	LtaP20.0130
Kinetoplastid_OG_569	Pem.1.3850	Pfr.2.3650	Pha.2.5980	Pse.464.1010	Tb927.1.1120		TcCLB.511423.60	Tgr.186.1100	TvY486_0100410	LbrM.20.4670	LdBPK_200490.1	LinJ.20.0490	LmjF.20.0420	LmxM.20.0420	LtaP20.0470
Kinetoplastid_OG_570	Pem.1.3970	Pfr.2.3750	Pha.2.5870	Pse.66.1100	Tb927.1.1240		TcCLB.508993.10	Tgr.1235.1010	TvY486_0100510	LbrM.20.4800	LdBPK_200630.1	LinJ.20.0630	LmjF.20.0560	LmxM.20.0560	LtaP20.0610
Kinetoplastid_OG_571	Pem.1.4010	Pfr.2.3780	Pha.2.5840	Pse.66.1070	Tb927.1.1330		TcCLB.503805.10	Tgr.621.1000	TvY486_0100550	LbrM.20.4840	LdBPK_200670.1	LinJ.20.0670	LmjF.20.0600	LmxM.20.0600	LtaP20.0650
Kinetoplastid_OG_572	Pem.1.4060	Pfr.2.3830	Pha.2.5790	Pse.66.1020	Tb927.1.1390			Tgr.2537.1000	TvY486_0100600	LbrM.20.4900	LdBPK_200730.1	LinJ.20.0730	LmjF.20.0670	LmxM.20.0670	LtaP20.0710
Kinetoplastid_OG_573	Pem.2.7260	Pfr.5.3010	Pha.1.6610	Pse.424.1040	Tb927.1.1610		TcCLB.504247.10	Tgr.235.1030	TvY486_0100730	LbrM.20.5040	LdBPK_200870.1	LinJ.20.0870	LmjF.20.0860	LmxM.20.0860	LtaP20.0840
Kinetoplastid_OG_574	Pem.26.1030	Pfr.5.3120	Pha.1.6450	Pse.59.1120	Tb927.11.1560	TcIL3000_0_27180	TcCLB.506367.30		TvY486_1101500	LbrM.20.5150	LdBPK_200980.1	LinJ.20.0980	LmjF.20.0970	LmxM.20.0970	LtaP20.0950
Kinetoplastid_OG_575	Pem.3.4650	Pfr.1.1310	Pha.11.3230		Tb927.7.5040	TcIL3000_7_4240	TcCLB.509149.80	Tgr.383.1050	TvY486_0705120	LbrM.06.0440	LdBPK_060450.1	LinJ.06.0450	LmjF.06.0430	LmxM.06.0430	LtaP06.0400
Kinetoplastid_OG_576	Pem.3.4610	Pfr.1.1350	Pha.11.3190	Pse.158.1060	Tb927.7.5100	TcIL3000_7_4290	TcCLB.509151.60	Tgr.766.1040	TvY486_0705160	LbrM.06.0490	LdBPK_060500.1	LinJ.06.0500	LmjF.06.0480	LmxM.06.0480	LtaP06.0450
Kinetoplastid_OG_577	Pem.3.4600	Pfr.1.1360	Pha.11.3180	Pse.158.1070	Tb927.7.5110	TcIL3000_7_4300	TcCLB.509151.70	Tgr.766.1030	TvY486_0705170	LbrM.06.0500	LdBPK_060510.1	LinJ.06.0510	LmjF.06.0490	LmxM.06.0490	LtaP06.0460
Kinetoplastid_OG_578	Pem.3.4250	Pfr.1.1650	Pha.11.2830	Pse.433.1010	Tb927.7.5480		TcCLB.509153.90	Tgr.1675.1000	TvY486_0705520	LbrM.06.0830	LdBPK_060890.1	LinJ.06.0890	LmjF.06.0860	LmxM.06.0860	LtaP06.0830
Kinetoplastid_OG_579	Pem.3.4140	Pfr.1.1790	Pha.11.2680	Pse.255.1010	Tb927.7.5610	TcIL3000_0_10620	TcCLB.509155.30	Tgr.158.1000	TvY486_0705730	LbrM.06.0970	LdBPK_061020.1	LinJ.06.1020	LmjF.06.0990	LmxM.06.0990	LtaP06.0960
Kinetoplastid_OG_580	Pem.3.4120	Pfr.1.1800	Pha.11.2660	Pse.255.1030	Tb927.7.5620	TcIL3000_7_4590	TcCLB.507559.20	Tgr.1590.1000	TvY486_0705750	LbrM.06.0980	LdBPK_061040.1	LinJ.06.1040	LmjF.06.1000	LmxM.06.1000	LtaP06.0980
Kinetoplastid_OG_581	Pem.3.4100	Pfr.1.1820	Pha.11.2640	Pse.255.1050	Tb927.7.5640	TcIL3000_7_4610	TcCLB.507559.40	Tgr.1844.1010	TvY486_0705770	LbrM.06.1000	LdBPK_061060.1	LinJ.06.1060	LmjF.06.1020	LmxM.06.1020	LtaP06.1000
Kinetoplastid_OG_582	Pem.3.4040	Pfr.1.1890	Pha.11.2580	Pse.255.1120	Tb927.7.5690	TcIL3000_7_4690	TcCLB.507559.100	Tgr.1270.1020	TvY486_0001390	LbrM.06.1070	LdBPK_061130.1	LinJ.06.1130	LmjF.06.1090	LmxM.06.1090	LtaP06.1070
Kinetoplastid_OG_583	Pem.3.3900		Pha.11.2460	Pse.119.1140	Tb927.7.5830	TcIL3000_7_4830		Tgr.69.1140	TvY486_0705950		LdBPK_061300.1	LinJ.06.1300	LmjF.06.1245	LmxM.06.1245	LtaP06.1240
Kinetoplastid_OG_584	Pem.6.2340	Pfr.5.4450	Pha.1.5030	Pse.71.1160	Tb927.7.2250			Tgr.503.1040	TvY486_0702090	LbrM.22.0300	LdBPK_220190.1	LinJ.22.0190	LmjF.22.0310	LmxM.22.0310	LtaP22.0320
Kinetoplastid_OG_585	Pem.6.2330	Pfr.5.4460	Pha.1.5020	Pse.71.1170	Tb927.7.2260			Tgr.503.1050	TvY486_0043640	LbrM.22.0310	LdBPK_220200.1	LinJ.22.0200	LmjF.22.0320	LmxM.22.0320	LtaP22.0330
Kinetoplastid_OG_586	Pem.52.1070	Pfr.18.1300	Pha.24.1060	Pse.831.1010	Tb927.7.2480		TcCLB.506857.60	Tgr.368.1050	TvY486_0702320	LbrM.22.0480	LdBPK_220410.1	LinJ.22.0410	LmjF.22.0530	LmxM.22.0530	LtaP22.0520
Kinetoplastid_OG_587	Pem.52.1110	Pfr.18.1240	Pha.24.1120	Pse.46.1220	Tb927.7.2540		TcCLB.506859.10	Tgr.833.1040	TvY486_0702400	LbrM.22.0550	LdBPK_220480.1	LinJ.22.0480	LmjF.22.0610	LmxM.22.0610	LtaP22.0590
Kinetoplastid_OG_588	Pem.52.1140	Pfr.18.1210	Pha.24.1150	Pse.46.1190	Tb927.7.2570	TcIL3000_0_30260	TcCLB.506859.70	Tgr.487.1010		LbrM.22.0580	LdBPK_220520.1	LinJ.22.0520	LmjF.22.0650	LmxM.22.0650	LtaP22.0630
Kinetoplastid_OG_589	Pem.52.1270	Pfr.18.1110	Pha.24.1290	Pse.46.1050	Tb927.7.2760		TcCLB.510525.20	Tgr.193.1090	TvY486_0043230	LbrM.22.0760	LdBPK_220700.1	LinJ.22.0700	LmjF.22.0870	LmxM.22.0870	LtaP22.0830
Kinetoplastid_OG_590	Pem.6.2580	Pfr.5.4200	Pha.1.5290	Pse.15.1280	Tb927.7.3000	TcIL3000_0_22590		Tgr.182.1010	TvY486_0702840	LbrM.22.0860	LdBPK_220780.1	LinJ.22.0780	LmjF.22.0960	LmxM.22.0960	LtaP22.0920
Kinetoplastid_OG_591	Pem.6.2610	Pfr.5.4170	Pha.1.5320		Tb927.7.3050	TcIL3000_7_2180	TcCLB.510529.30	Tgr.1273.1010	TvY486_0702890	LbrM.22.0890	LdBPK_220810.1	LinJ.22.0810	LmjF.22.0990	LmxM.22.0990	LtaP22.0950
Kinetoplastid_OG_592	Pem.6.2630	Pfr.5.4150	Pha.1.5340	Pse.15.1220	Tb927.7.3070		TcCLB.510531.10	Tgr.423.1010	TvY486_0702920	LbrM.22.0910	LdBPK_220830.1	LinJ.22.0830	LmjF.22.1010	LmxM.22.1010	LtaP22.0970
Kinetoplastid_OG_593	Pem.6.2680	Pfr.5.4100	Pha.1.5390	Pse.15.1170	Tb927.7.3120	TcIL3000_7_2270	TcCLB.510531.54	Tgr.45.1130	TvY486_0702980	LbrM.22.0960	LdBPK_220880.1	LinJ.22.0880	LmjF.22.1060	LmxM.22.1060	LtaP22.1020
Kinetoplastid_OG_594	Pem.6.2790	Pfr.5.3980	Pha.1.5490		Tb927.7.3270	TcIL3000_7_2420	TcCLB.510533.110	Tgr.1068.1000	TvY486_0703110	LbrM.22.1110	LdBPK_221050.1	LinJ.22.1050	LmjF.22.1230	LmxM.22.1230	LtaP22.1180
Kinetoplastid_OG_595	Pem.6.2800	Pfr.5.3970	Pha.1.5500	Pse.390.1010	Tb927.7.3280	TcIL3000_7_2430	TcCLB.510533.120	Tgr.1068.1010	TvY486_0703120	LbrM.22.1120	LdBPK_221060.1	LinJ.22.1060	LmjF.22.1240	LmxM.22.1240	LtaP22.1190
Kinetoplastid_OG_596	Pem.6.3000	Pfr.5.3790	Pha.1.5670	Pse.50.1050	Tb927.7.3430	TcIL3000_7_2680	TcCLB.508323.94	Tgr.972.1010	TvY486_0703330	LbrM.22.1330	LdBPK_221300.1	LinJ.22.1300	LmjF.22.1450	LmxM.22.1450	LtaP22.1420
Kinetoplastid_OG_597	Pem.6.3070	Pfr.5.3740	Pha.1.5730	Pse.50.1120	Tb927.6.730		TcCLB.506861.20	Tgr.206.1040	TvY486_0600240	LbrM.22.1450	LdBPK_221400.1	LinJ.22.1400	LmjF.22.1550	LmxM.22.1550	LtaP22.1520
Kinetoplastid_OG_598	Pem.31.1490	Pfr.14.2900	Pha.4.7420	Pse.23.1040		TcIL3000_10_3620	TcCLB.511469.100	Tgr.355.1120	TvY486_0009080	LbrM.34.0090	LdBPK_350050.1	LinJ.35.0050	LmjF.35.0050	LmxM.34.0050	LtaP35.0160
Kinetoplastid_OG_599	Pem.31.1480	Pfr.14.2890	Pha.4.7430	Pse.23.1050		TcIL3000_10_3610	TcCLB.511469.80	Tgr.355.1100	TvY486_1004300	LbrM.34.0100	LdBPK_350060.1	LinJ.35.0060	LmjF.35.0060	LmxM.34.0060	LtaP35.0170
Kinetoplastid_OG_600	Pem.31.1470	Pfr.14.2880	Pha.4.7440	Pse.23.1060		TcIL3000_10_3600	TcCLB.511469.70	Tgr.355.1090	TvY486_1004290	LbrM.34.0110	LdBPK_350070.1	LinJ.35.0070	LmjF.35.0070	LmxM.34.0070	LtaP35.0180
Kinetoplastid_OG_601	Pem.31.1360	Pfr.14.2790	Pha.4.7550	Pse.23.1170	Tb927.10.4130	TcIL3000_10_3450		Tgr.209.1040	TvY486_1004170	LbrM.34.0260	LdBPK_350220.1	LinJ.35.0220	LmjF.35.0220	LmxM.34.0220	LtaP35.0330
Kinetoplastid_OG_602		Pfr.14.2650	Pha.4.7700	Pse.406.1000	Tb927.10.3970	TcIL3000_10_3290	TcCLB.510999.10	Tgr.1761.1000	TvY486_1004010	LbrM.34.0410	LdBPK_350380.1	LinJ.35.0380	LmjF.35.0380	LmxM.34.0380	LtaP35.0570
Kinetoplastid_OG_603	Pem.33.1510	Pfr.14.2370	Pha.19.1080	Pse.964.1000	Tb927.10.3710	TcIL3000_10_3050		Tgr.450.1050	TvY486_1003730	LbrM.34.0740	LdBPK_350770.1	LinJ.35.0770	LmjF.35.0750	LmxM.34.0750	LtaP35.0870
Kinetoplastid_OG_604	Pem.33.1320	Pfr.14.2160	Pha.19.1290	Pse.75.1200	Tb927.10.3690	TcIL3000_10_3020	TcCLB.503841.30	Tgr.442.1050		LbrM.34.0760	LdBPK_350790.1	LinJ.35.0790	LmjF.35.0770	LmxM.34.0770	LtaP35.0890
Kinetoplastid_OG_605	Pem.33.1480	Pfr.14.2330	Pha.19.1120	Pse.75.1020	Tb927.10.3660	TcIL3000_10_2990	TcCLB.503841.70	Tgr.442.1000		LbrM.34.0810	LdBPK_350840.1	LinJ.35.0840	LmjF.35.0820	LmxM.34.0820	LtaP35.0940
Kinetoplastid_OG_606	Pem.33.1400	Pfr.14.2240	Pha.19.1190	Pse.75.1100	Tb927.5.750		TcCLB.508541.170	Tgr.449.1050	TvY486_0500250	LbrM.34.0930	LdBPK_350960.1	LinJ.35.0960	LmjF.35.0940	LmxM.34.0940	LtaP35.1070
Kinetoplastid_OG_607	Pem.1.5310	Pfr.2.4950	Pha.2.4500	Pse.848.1020	Tb927.10.5130	TcIL3000_10_4290	TcCLB.510295.40	Tgr.1326.1000	TvY486_1005170	LbrM.35.0830	LdBPK_360770.1	LinJ.36.0770	LmjF.36.0710	LmxM.36.0710	LtaP36.0730
Kinetoplastid_OG_608	Pem.2.1280	Pfr.3.4480	Pha.4.4710	Pse.278.1030	Tb927.5.3580		TcCLB.507811.44	Tgr.1003.1010	TvY486_0502950	LbrM.08.0060	LdBPK_080060.1	LinJ.08.0060	LmjF.08.0060	LmxM.08.0060	LtaP08.0060
Kinetoplastid_OG_609	Pem.2.1290	Pfr.3.4470	Pha.4.4700	Pse.278.1040	Tb927.5.3590		TcCLB.507811.40	Tgr.1003.1000	TvY486_0502960	LbrM.08.0070	LdBPK_080070.1	LinJ.08.0070	LmjF.08.0070	LmxM.08.0070	LtaP08.0070
Kinetoplastid_OG_610	Pem.2.1300	Pfr.3.4460	Pha.4.4690	Pse.278.1060	Tb927.5.3600		TcCLB.507811.30	Tgr.787.1000	TvY486_0502980	LbrM.08.0080	LdBPK_080080.1	LinJ.08.0080	LmjF.08.0080	LmxM.08.0080	LtaP08.0080
Kinetoplastid_OG_611	Pem.2.1310	Pfr.3.4450	Pha.4.4680	Pse.278.1070	Tb927.5.3610		TcCLB.507811.20	Tgr.787.1010	TvY486_0502990	LbrM.08.0090	LdBPK_080090.1	LinJ.08.0090	LmjF.08.0090	LmxM.08.0090	LtaP08.0090
Kinetoplastid_OG_612	Pem.2.1330	Pfr.3.4430	Pha.4.4660	Pse.278.1090	Tb927.5.3640		TcCLB.509779.40	Tgr.984.1010	TvY486_0503050	LbrM.08.0120	LdBPK_080120.1	LinJ.08.0120	LmjF.08.0120	LmxM.08.0120	LtaP08.0120
Kinetoplastid_OG_613	Pem.2.1350	Pfr.3.4410	Pha.4.4630	Pse.253.1060	Tb927.5.3670		TcCLB.509779.10	Tgr.866.1010	TvY486_0503090	LbrM.08.0150	LdBPK_080150.1	LinJ.08.0150	LmjF.08.0140	LmxM.08.0140	LtaP08.0140
Kinetoplastid_OG_614	Pem.2.1390	Pfr.3.4380	Pha.4.4590	Pse.253.1020	Tb927.5.3700		TcCLB.509777.140	Tgr.1496.1000	TvY486_0503120	LbrM.08.0190	LdBPK_080190.1	LinJ.08.0190	LmjF.08.0180	LmxM.08.0180	LtaP08.0180
Kinetoplastid_OG_615	Pem.2.1400	Pfr.3.4370	Pha.4.4580	Pse.253.1010	Tb927.5.3710		TcCLB.509777.130	Tgr.803.1030	TvY486_0503130	LbrM.08.0210	LdBPK_080210.1	LinJ.08.0210	LmjF.08.0200	LmxM.08.0200	LtaP08.0200
Kinetoplastid_OG_616	Pem.2.1780	Pfr.3.4060	Pha.4.4170	Pse.331.1050	Tb927.5.3120		TcCLB.503955.70	Tgr.247.1020	TvY486_0502520	LbrM.08.0600	LdBPK_080570.1	LinJ.08.0570	LmjF.08.0550	LmxM.08.0550	LtaP08.0540
Kinetoplastid_OG_617	Pem.1.1940	Pfr.2.1830	Pha.2.7910		Tb927.3.4940	TcIL3000_3_2990	TcCLB.504143.10	Tgr.48.1110	TvY486_0304300	LbrM.29.1020	LdBPK_291030.1	LinJ.29.1030	LmjF.29.0940	LmxM.08_29.0940	LtaP29.1060
Kinetoplastid_OG_618	Pem.1.2010	Pfr.2.1900	Pha.2.7850	Pse.232.1040	Tb927.3.5010	TcIL3000_3_3040	TcCLB.503643.30	Tgr.48.1020	TvY486_0304370		LdBPK_291120.1	LinJ.29.1120	LmjF.29.1030	LmxM.08_29.1030	LtaP29.1220
Kinetoplastid_OG_619	Pem.1.2920	Pfr.2.2790	Pha.2.6900	Pse.161.1100		TcIL3000_0_42660	TcCLB.503671.30	Tgr.37.1080	TvY486_0304116	LbrM.29.2190	LdBPK_292320.1	LinJ.29.2320	LmjF.29.2210	LmxM.08_29.2210	LtaP29.2360
Kinetoplastid_OG_620	Pem.1.2940	Pfr.2.2810	Pha.2.6880	Pse.161.1080		TcIL3000_0_42640	TcCLB.510325.69	Tgr.37.1100	TvY486_0304120	LbrM.29.2220	LdBPK_292350.1	LinJ.29.2350	LmjF.29.2240	LmxM.08_29.2240	LtaP29.2390
Kinetoplastid_OG_621	Pem.1.3070	Pfr.2.2910	Pha.2.6750		Tb927.3.3340	TcIL3000_0_42450	TcCLB.510323.50	Tgr.374.1020	TvY486_0302720	LbrM.29.2410	LdBPK_292550.1	LinJ.29.2550	LmjF.29.2440	LmxM.08_29.2440	LtaP29.2650
Kinetoplastid_OG_622	Pem.1.3130	Pfr.2.2970	Pha.2.6690	Pse.85.1100	Tb927.3.3270	TcIL3000_0_42400		Tgr.64.1030	TvY486_0302630	LbrM.29.2480	LdBPK_292620.1	LinJ.29.2620	LmjF.29.2510	LmxM.08_29.2510	LtaP29.2710
Kinetoplastid_OG_623	Pem.1.3270	Pfr.2.3120	Pha.2.6500	Pse.571.1010	Tb927.3.3050		TcCLB.506695.49	Tgr.81.1110	TvY486_0302410	LbrM.29.2760	LdBPK_292810.1	LinJ.29.2810	LmjF.29.2700	LmxM.08_29.2700	LtaP29.2910
Kinetoplastid_OG_624	Pem.8.3300	Pfr.3.6870	Pha.4.7340	Pse.14.1300	Tb927.11.7270		TcCLB.506779.50	Tgr.302.1110	TvY486_1107780	LbrM.28.0120	LdBPK_280110.1	LinJ.28.0110	LmjF.28.0110	LmxM.28.0110	LtaP28.0110
Kinetoplastid_OG_625	Pem.8.3260	Pfr.3.6840	Pha.4.7290	Pse.14.1260	Tb927.11.7340		TcCLB.506779.140	Tgr.930.1040	TvY486_1107800	LbrM.28.0210	LdBPK_280200.1	LinJ.28.0200	LmjF.28.0200	LmxM.28.0200	LtaP28.0210
Kinetoplastid_OG_626	Pem.8.3230	Pfr.3.6830	Pha.4.7260	Pse.14.1230	Tb927.11.7380			Tgr.167.1010	TvY486_1107920	LbrM.28.0250	LdBPK_280240.1	LinJ.28.0240	LmjF.28.0240	LmxM.28.0240	LtaP28.0250
Kinetoplastid_OG_627	Pem.8.3190	Pfr.3.6800	Pha.4.7220	Pse.14.1190	Tb927.11.7430		TcCLB.508241.70	Tgr.167.1070	TvY486_1108030	LbrM.28.0290	LdBPK_280420.1	LinJ.28.0420	LmjF.28.0280	LmxM.28.0280	LtaP28.0290
Kinetoplastid_OG_628	Pem.8.3100	Pfr.3.6720	Pha.4.7140	Pse.14.1100	Tb927.11.8350		TcCLB.506163.80	Tgr.765.1000	TvY486_1109150	LbrM.28.0410	LdBPK_280390.1	LinJ.28.0390	LmjF.28.0400	LmxM.28.0400	LtaP28.0410
Kinetoplastid_OG_629	Pem.8.2980	Pfr.3.6610	Pha.4.7030	Pse.806.1010	Tb927.11.8220	TcIL3000.11.8760		Tgr.44.1170	TvY486_1109000	LbrM.28.0540	LdBPK_280550.1	LinJ.28.0550	LmjF.28.0520	LmxM.28.0520	LtaP28.0540
Kinetoplastid_OG_630	Pem.8.2890	Pfr.3.6480	Pha.4.6910	Pse.134.1080	Tb927.11.8150			Tgr.201.1050	TvY486_1108880	LbrM.28.0640	LdBPK_280660.1	LinJ.28.0660	LmjF.28.0620	LmxM.28.0620	LtaP28.0640
Kinetoplastid_OG_631	Pem.8.2860	Pfr.3.6450	Pha.4.6880	Pse.256.1100	Tb927.11.8110			Tgr.219.1020	TvY486_1108860	LbrM.28.0680	LdBPK_280700.1	LinJ.28.0700	LmjF.28.0660	LmxM.28.0660	LtaP28.0680
Kinetoplastid_OG_632	Pem.8.2850	Pfr.3.6440	Pha.4.6870	Pse.256.1090	Tb927.11.8100			Tgr.219.1040	TvY486_1108850	LbrM.28.0700	LdBPK_280720.1	LinJ.28.0720	LmjF.28.0680	LmxM.28.0680	LtaP28.0700
Kinetoplastid_OG_633	Pem.8.2730		Pha.4.6760	Pse.21.1020	Tb927.11.7950			Tgr.62.1190	TvY486_1108680	LbrM.28.0830	LdBPK_280850.1	LinJ.28.0850	LmjF.28.0790	LmxM.28.0790	LtaP28.0830
Kinetoplastid_OG_634	Pem.8.2720	Pfr.3.6340	Pha.4.6750	Pse.21.1030	Tb927.11.7940	TcIL3000.11.8480		Tgr.62.1180	TvY486_1108670	LbrM.28.0840	LdBPK_280860.1	LinJ.28.0860	LmjF.28.0800	LmxM.28.0800	LtaP28.0840
Kinetoplastid_OG_635	Pem.8.2660	Pfr.3.6290	Pha.4.6690	Pse.21.1090	Tb927.11.7870		TcCLB.506933.43	Tgr.62.1110			LdBPK_280930.1	LinJ.28.0930	LmjF.28.0840	LmxM.28.0840	LtaP28.0910
Kinetoplastid_OG_636	Pem.8.2650	Pfr.3.6280	Pha.4.6680	Pse.21.1100	Tb927.11.7860		TcCLB.506933.40	Tgr.62.1100	TvY486_1108600	LbrM.28.0920	LdBPK_280940.1	LinJ.28.0940	LmjF.28.0850	LmxM.28.0850	LtaP28.0920
Kinetoplastid_OG_637	Pem.9.2670	Pfr.9.2710	Pha.1.1410	Pse.136.1080	Tb927.11.7840		TcCLB.506933.20	Tgr.62.1060	TvY486_1108560	LbrM.28.0960	LdBPK_280980.1	LinJ.28.0980	LmjF.28.0890	LmxM.28.0890	LtaP28.0960
Kinetoplastid_OG_638	Pem.8.2630	Pfr.3.6270	Pha.4.6660	Pse.21.1120	Tb927.11.7830	TcIL3000.11.8310		Tgr.62.1050	TvY486_1108540	LbrM.28.0970	LdBPK_280990.1	LinJ.28.0990	LmjF.28.0900	LmxM.28.0900	LtaP28.0970
Kinetoplastid_OG_639	Pem.8.2610	Pfr.3.6250	Pha.4.6640		Tb927.11.7790	TcIL3000.11.8280	TcCLB.508813.70	Tgr.62.1020	TvY486_1108480	LbrM.28.0990	LdBPK_281010.1	LinJ.28.1010	LmjF.28.0920	LmxM.28.0920	LtaP28.0990
Kinetoplastid_OG_640	Pem.8.2500	Pfr.3.6120	Pha.4.6530	Pse.21.1280	Tb927.11.7580		TcCLB.511693.40	Tgr.41.1120	TvY486_1108330	LbrM.28.1150	LdBPK_281170.1	LinJ.28.1170	LmjF.28.1080	LmxM.28.1080	LtaP28.1150
Kinetoplastid_OG_641	Pem.8.2460	Pfr.3.6080	Pha.4.6480	Pse.21.1320	Tb927.11.7560	TcIL3000.11.8170	TcCLB.511693.70	Tgr.41.1160	TvY486_1108290	LbrM.28.1190	LdBPK_281210.1	LinJ.28.1210	LmjF.28.1110	LmxM.28.1110	LtaP28.1180
Kinetoplastid_OG_642	Pem.8.2340	Pfr.3.5980	Pha.4.6360	Pse.104.1200	Tb927.11.8420		TcCLB.506931.30	Tgr.120.1020	TvY486_1109210	LbrM.28.1370	LdBPK_281380.1	LinJ.28.1380	LmjF.28.1270	LmxM.28.1270	LtaP28.1340
Kinetoplastid_OG_643	Pem.8.2300	Pfr.3.5950	Pha.4.6330	Pse.104.1170	Tb927.5.4280	TcIL3000_5_4900	TcCLB.510351.50	Tgr.841.1040		LbrM.28.1400	LdBPK_281410.1	LinJ.28.1410	LmjF.28.1300	LmxM.28.1300	LtaP28.1370
Kinetoplastid_OG_644	Pem.8.2290	Pfr.3.5940	Pha.4.6320		Tb927.5.4270	TcIL3000_5_4890	TcCLB.510351.40			LbrM.28.1410	LdBPK_281420.1	LinJ.28.1420	LmjF.28.1310	LmxM.28.1310	LtaP28.1380
Kinetoplastid_OG_645	Pem.8.1830	Pfr.3.5510		Pse.164.1010	Tb927.11.9110			Tgr.10.1280	TvY486_1109630	LbrM.28.2020	LdBPK_281970.1	LinJ.28.1970	LmjF.28.1850	LmxM.28.1850	LtaP28.1900
Kinetoplastid_OG_646	Pem.8.1770	Pfr.3.5450	Pha.4.5800	Pse.164.1070	Tb927.9.4930	TcIL3000_9_1610	TcCLB.508277.40	Tgr.72.1040	TvY486_0901710	LbrM.28.2120		LinJ.28.2070	LmjF.28.1940	LmxM.28.1940	LtaP28.1990
Kinetoplastid_OG_647	Pem.8.1740	Pfr.3.5430	Pha.4.5760	Pse.164.1100	Tb927.11.8970		TcCLB.509199.24	Tgr.396.1040	TvY486_1109480	LbrM.28.2170	LdBPK_282100.1	LinJ.28.2100	LmjF.28.1970	LmxM.28.1970	LtaP28.2020
Kinetoplastid_OG_648	Pem.8.1670	Pfr.3.5360	Pha.4.5680	Pse.95.1040	Tb927.11.8910		TcCLB.511801.34	Tgr.363.1040	TvY486_1109420	LbrM.28.2220	LdBPK_282170.1	LinJ.28.2170	LmjF.28.2030	LmxM.28.2030	LtaP28.2100
Kinetoplastid_OG_649	Pem.8.1660	Pfr.3.5350	Pha.4.5670	Pse.95.1050	Tb927.11.8900		TcCLB.511801.40	Tgr.363.1050	TvY486_1109410	LbrM.28.2230	LdBPK_282180.1	LinJ.28.2180	LmjF.28.2040	LmxM.28.2040	LtaP28.2110
Kinetoplastid_OG_650	Pem.8.1650	Pfr.3.5340	Pha.4.5660	Pse.95.1060	Tb927.11.8890		TcCLB.511801.44	Tgr.363.1060	TvY486_1109400	LbrM.28.2250	LdBPK_282200.1	LinJ.28.2200	LmjF.28.2060	LmxM.28.2060	LtaP28.2130
Kinetoplastid_OG_651	Pem.8.1640	Pfr.3.5330		Pse.95.1070	Tb927.11.8880	TcIL3000.11.9190	TcCLB.511801.50	Tgr.363.1070	TvY486_1109390	LbrM.28.2260	LdBPK_282210.1	LinJ.28.2210	LmjF.28.2070	LmxM.28.2070	LtaP28.2140
Kinetoplastid_OG_652	Pem.8.1420	Pfr.3.5160	Pha.4.5400	Pse.48.1160	Tb927.11.11570	TcIL3000.11.12170		Tgr.743.1000	TvY486_1112590	LbrM.28.2490	LdBPK_282460.1	LinJ.28.2460	LmjF.28.2290	LmxM.28.2290	LtaP28.2370
Kinetoplastid_OG_653	Pem.8.1300	Pfr.3.5040	Pha.4.5280	Pse.48.1040	Tb927.11.11670	TcIL3000.11.12280		Tgr.288.1010	TvY486_1112700	LbrM.28.2610	LdBPK_282580.1	LinJ.28.2580	LmjF.28.2410	LmxM.28.2410	LtaP28.2480
Kinetoplastid_OG_654	Pem.8.1270	Pfr.3.5000		Pse.48.1010	Tb927.11.11700	TcIL3000.11.12330	TcCLB.506025.40	Tgr.416.1050	TvY486_1112730	LbrM.28.2640	LdBPK_282620.1	LinJ.28.2620	LmjF.28.2440	LmxM.28.2440	LtaP28.2520
Kinetoplastid_OG_655	Pem.8.1170	Pfr.3.4890	Pha.4.5150	Pse.199.1070	Tb927.11.11850			Tgr.171.1060	TvY486_1112860	LbrM.28.2790	LdBPK_282780.1	LinJ.28.2780	LmjF.28.2570	LmxM.28.2570	LtaP28.2650
Kinetoplastid_OG_656	Pem.8.1090	Pfr.3.4810	Pha.4.5070	Pse.104.1010	Tb927.11.11930	TcIL3000.11.12590	TcCLB.511211.49	Tgr.1766.1010	TvY486_1112950	LbrM.28.2870	LdBPK_282860.1	LinJ.28.2860	LmjF.28.2660	LmxM.28.2660	LtaP28.2720
Kinetoplastid_OG_657	Pem.8.1060	Pfr.3.4780	Pha.4.5040	Pse.104.1040	Tb927.11.11390	TcIL3000.11.12050	TcCLB.511211.100	Tgr.615.1000	TvY486_1112400	LbrM.28.2920	LdBPK_282910.1	LinJ.28.2910	LmjF.28.2710	LmxM.28.2710	LtaP28.2770
Kinetoplastid_OG_658	Pem.2.1010	Pfr.3.4710	Pha.4.4960	Pse.929.1000	Tb927.11.11310	TcIL3000.11.11960	TcCLB.511211.200	Tgr.31.1240	TvY486_1112310	LbrM.28.3010	LdBPK_283020.1	LinJ.28.3020	LmjF.28.2800	LmxM.28.2800	LtaP28.2820
Kinetoplastid_OG_659	Pem.2.1050	Pfr.3.4670		Pse.227.1040	Tb927.11.11260	TcIL3000.11.11910	TcCLB.511211.240	Tgr.31.1190	TvY486_1112260	LbrM.28.3060	LdBPK_283080.1	LinJ.28.3080	LmjF.28.2850	LmxM.28.2850	LtaP28.2870
Kinetoplastid_OG_660	Pem.9.1110	Pfr.9.1140	Pha.1.3260	Pse.60.1080	Tb927.11.4920	TcIL3000.11.4950	TcCLB.507669.139	Tgr.51.1180	TvY486_1105040	LbrM.24.0150	LdBPK_240150.1	LinJ.24.0150	LmjF.24.0160	LmxM.24.0160
Kinetoplastid_OG_661	Pem.9.1450	Pfr.9.1490	Pha.1.2890	Pse.515.1010	Tb927.11.5270		TcCLB.504125.30	Tgr.455.1000	TvY486_1105470	LbrM.24.0630	LdBPK_240630.1	LinJ.24.0630	LmjF.24.0620	LmxM.24.0620	LtaP24.0700
Kinetoplastid_OG_662	Pem.9.1650	Pfr.9.1710	Pha.1.2670	Pse.202.1040	Tb927.11.5500		TcCLB.508647.220	Tgr.1105.1000	TvY486_1105680	LbrM.24.0860	LdBPK_240850.1	LinJ.24.0850	LmjF.24.0830	LmxM.24.0830	LtaP24.0910
Kinetoplastid_OG_663	Pem.9.1660	Pfr.9.1720	Pha.1.2660	Pse.202.1050	Tb927.11.5510		TcCLB.508647.210	Tgr.362.1010	TvY486_1105690	LbrM.20.5370	LdBPK_240860.1	LinJ.24.0860	LmjF.24.0840	LmxM.24.0840	LtaP24.0920
Kinetoplastid_OG_664	Pem.9.1670	Pfr.9.1730	Pha.1.2650	Pse.202.1060	Tb927.11.5520	TcIL3000.11.5810	TcCLB.508647.200	Tgr.362.1020	TvY486_1105700	LbrM.20.5360	LdBPK_240870.1	LinJ.24.0870	LmjF.24.0850	LmxM.24.0850	LtaP24.0930
Kinetoplastid_OG_665	Pem.9.1750	Pfr.9.1820	Pha.1.2480	Pse.283.1040	Tb927.11.5580	TcIL3000.11.5880	TcCLB.508647.130		TvY486_1105770	LbrM.24.0930	LdBPK_240940.1	LinJ.24.0940	LmjF.24.0920	LmxM.24.0920	LtaP24.1010
Kinetoplastid_OG_666	Pem.9.1840	Pfr.9.1900	Pha.1.2390	Pse.228.1030	Tb927.11.5680		TcCLB.506203.20	Tgr.367.1000	TvY486_1105900	LbrM.24.1040	LdBPK_241050.1	LinJ.24.1050	LmjF.24.1030	LmxM.24.1030	LtaP24.1120
Kinetoplastid_OG_667	Pem.9.1920	Pfr.9.1970	Pha.1.2320		Tb927.11.5720	TcIL3000.11.6090	TcCLB.506203.60	Tgr.367.1050	TvY486_1105940	LbrM.24.1100	LdBPK_241110.1	LinJ.24.1110	LmjF.24.1090	LmxM.24.1090	LtaP24.1180
Kinetoplastid_OG_668	Pem.9.2020	Pfr.9.2070	Pha.1.2180	Pse.182.1080	Tb927.11.5810		TcCLB.503487.60	Tgr.1587.1010	TvY486_1106040	LbrM.24.1200	LdBPK_241210.1	LinJ.24.1210	LmjF.24.1180	LmxM.24.1180	LtaP24.1300
Kinetoplastid_OG_669	Pem.9.2040	Pfr.9.2090	Pha.1.2160	Pse.182.1100	Tb927.11.5840		TcCLB.508515.20	Tgr.1868.1000	TvY486_1106070	LbrM.24.1230	LdBPK_241240.1	LinJ.24.1240	LmjF.24.1210	LmxM.24.1210	LtaPcontig239-1
Kinetoplastid_OG_670	Pem.9.2060	Pfr.9.2120	Pha.1.2120		Tb927.11.5870	TcIL3000.11.6290	TcCLB.508515.60	Tgr.671.1030		LbrM.24.1250	LdBPK_241260.1	LinJ.24.1260	LmjF.24.1230	LmxM.24.1230	LtaP24.1340
Kinetoplastid_OG_671	Pem.30.1600	Pfr.11.2590	Pha.18.1110	Pse.189.1080	Tb927.10.16070	TcIL3000_0_03820	TcCLB.511353.40	Tgr.122.1070	TvY486_1015470	LbrM.19.1750	LdBPK_191520.1	LinJ.19.1520		LmxM.19.1480	LtaP19.1420
Kinetoplastid_OG_672	Pem.30.1630	Pfr.11.2610	Pha.18.1090	Pse.189.1110	Tb927.10.16090	TcIL3000_0_03840	TcCLB.511353.20	Tgr.122.1040	TvY486_1015490	LbrM.19.1780	LdBPK_191550.1	LinJ.19.1550	LmjF.19.1520	LmxM.19.1520
Kinetoplastid_OG_673	Pem.30.1650	Pfr.11.2630	Pha.18.1070	Pse.189.1140	Tb927.10.16110	TcIL3000_0_03870		Tgr.122.1000	TvY486_0027150	LbrM.19.1810	LdBPK_191580.1	LinJ.19.1580	LmjF.19.1550	LmxM.19.1550	LtaP19.1490
Kinetoplastid_OG_674	Pem.30.1700		Pha.18.1000	Pse.891.1000	Tb927.10.16170			Tgr.630.1060	TvY486_0027200	LbrM.19.1880	LdBPK_191650.1	LinJ.19.1650	LmjF.19.1620	LmxM.19.1620	LtaP19.1560
Kinetoplastid_OG_675	Pem.16.1460	Pfr.1.5670	Pha.8.4920	Pse.266.1020	Tb927.2.4580		TcCLB.506979.50	Tgr.684.1050	TvY486_0201350	LbrM.27.2180	LdBPK_271920.1	LinJ.27.1920	LmjF.27.2000	LmxM.27.2000	LtaP27.2090
Kinetoplastid_OG_676	Pem.16.1480	Pfr.1.5690	Pha.8.4940	Pse.266.1040	Tb927.2.4550		TcCLB.511619.5	Tgr.56.1150	TvY486_0201330	LbrM.27.2160	LdBPK_271900.1	LinJ.27.1900	LmjF.27.1980	LmxM.27.1980	LtaP27.2070
Kinetoplastid_OG_677	Pem.16.1580	Pfr.1.5790	Pha.8.5040	Pse.409.1020	Tb927.2.4410		TcCLB.509099.89	Tgr.56.1050	TvY486_0201210	LbrM.27.2050	LdBPK_271810.1	LinJ.27.1810	LmjF.27.1900	LmxM.27.1900	LtaP27.1980
Kinetoplastid_OG_678	Pem.16.1600	Pfr.1.5800	Pha.8.5060	Pse.764.1000	Tb927.2.4400		TcCLB.509099.80	Tgr.56.1040	TvY486_0201200	LbrM.27.2040	LdBPK_271800.1	LinJ.27.1800	LmjF.27.1895	LmxM.27.1895	LtaP27.1970
Kinetoplastid_OG_679	Pem.16.1610	Pfr.1.5810	Pha.8.5070	Pse.764.1010	Tb927.2.4390		TcCLB.509099.70	Tgr.56.1030	TvY486_0201190	LbrM.27.2030	LdBPK_271790.1	LinJ.27.1790	LmjF.27.1890	LmxM.27.1890	LtaP27.1960
Kinetoplastid_OG_680	Pem.16.1760	Pfr.1.5930	Pha.6.1070	Pse.193.1110	Tb927.2.4110		TcCLB.507547.30	Tgr.1641.1010	TvY486_0201060	LbrM.33.2890	LdBPK_332750.1	LinJ.33.2750	LmjF.33.2610	LmxM.32.2610	LtaP33.2840
Kinetoplastid_OG_681	Pem.16.1990	Pfr.1.6150	Pha.6.1310	Pse.290.1000	Tb927.2.3610		TcCLB.511115.30	Tgr.1093.1010	TvY486_0200820	LbrM.33.3080	LdBPK_332940.1	LinJ.33.2940	LmjF.33.2800	LmxM.32.2800	LtaP33.3040
Kinetoplastid_OG_682	Pem.16.2170	Pfr.1.6300	Pha.6.1440	Pse.52.1030	Tb927.2.5750		TcCLB.511191.10	Tgr.931.1010	TvY486_0804190	LbrM.33.3330	LdBPK_333210.1	LinJ.33.3210	LmjF.33.3050	LmxM.32.3050	LtaP33.3300
Kinetoplastid_OG_683	Pem.14.2300		Pha.10.1590	Pse.76.1010	Tb927.3.610		TcCLB.506713.40	Tgr.43.1230	TvY486_0300010	LbrM.25.0020	LdBPK_250020.1	LinJ.25.0020	LmjF.25.0020	LmxM.25.0020	LtaP25.0020
Kinetoplastid_OG_684	Pem.14.2270		Pha.10.1620	Pse.76.1050	Tb927.7.6840		TcCLB.507875.30	Tgr.749.1020	TvY486_1112420	LbrM.25.0050	LdBPK_250050.1	LinJ.25.0050	LmjF.25.0050	LmxM.25.0050	LtaP25.0050
Kinetoplastid_OG_685	Pem.14.2160	Pfr.17.2100		Pse.76.1180	Tb927.11.230			Tgr.102.1080	TvY486_1100100	LbrM.25.0170	LdBPK_250170.1	LinJ.25.0170	LmjF.25.0170	LmxM.25.0170	LtaP25.0190
Kinetoplastid_OG_686	Pem.14.1890	Pfr.17.1810	Pha.10.2070		Tb927.11.560	TcIL3000.11.530	TcCLB.507093.310	Tgr.58.1010	TvY486_1100400	LbrM.25.2200	LdBPK_250560.1	LinJ.25.0560	LmjF.25.0550	LmxM.25.0550	LtaP25.0580
Kinetoplastid_OG_687	Pem.14.1620	Pfr.17.1510	Pha.10.2370		Tb927.3.880	TcIL3000_0_03320	TcCLB.511867.160	Tgr.87.1110	TvY486_0300290	LbrM.25.0810	LdBPK_250960.1	LinJ.25.0960	LmjF.25.0930	LmxM.25.0930	LtaP25.0980
Kinetoplastid_OG_688	Pem.118.1000	Pfr.17.1410	Pha.10.2450	Pse.1368.1010	Tb927.3.980			Tgr.550.1000	TvY486_0300400	LbrM.25.0920	LdBPK_251070.1	LinJ.25.1070	LmjF.25.1030	LmxM.25.1030	LtaP25.1090
Kinetoplastid_OG_689	Pem.14.1320	Pfr.17.1190	Pha.10.2670		Tb927.3.1290	TcIL3000_3_550	TcCLB.503813.20	Tgr.867.1020	TvY486_0300680	LbrM.25.1240	LdBPK_251310.1	LinJ.25.1310	LmjF.25.1280	LmxM.25.1280	LtaP25.1310
Kinetoplastid_OG_690	Pem.14.1310	Pfr.17.1180	Pha.10.2680	Pse.548.1010	Tb927.3.1280	TcIL3000_3_520		Tgr.2639.1000	TvY486_0300670	LbrM.25.1250	LdBPK_251320.1	LinJ.25.1320	LmjF.25.1290	LmxM.25.1290	LtaP25.1320
Kinetoplastid_OG_691	Pem.14.1220	Pfr.17.1090	Pha.10.2770	Pse.37.1020	Tb927.3.1160		TcCLB.509455.40	Tgr.203.1010	TvY486_0300550	LbrM.25.1080	LdBPK_251420.1	LinJ.25.1420	LmjF.25.1380	LmxM.25.1380	LtaP25.1420
Kinetoplastid_OG_692	Pem.14.1170	Pfr.17.1040	Pha.10.2820	Pse.37.1080	Tb927.3.1110		TcCLB.509455.90	Tgr.203.1060	TvY486_0300490	LbrM.25.2040	LdBPK_251470.1	LinJ.25.1470	LmjF.25.1430	LmxM.25.1430	LtaP25.1470
Kinetoplastid_OG_693	Pem.14.1140	Pfr.17.1010	Pha.10.2860	Pse.37.1120	Tb927.3.1070		TcCLB.509455.120	Tgr.203.1110	TvY486_0300440	LbrM.25.1310	LdBPK_251510.1	LinJ.25.1510	LmjF.25.1450	LmxM.25.1450	LtaP25.1510
Kinetoplastid_OG_694	Pem.3.4900	Pfr.1.1090	Pha.11.3500	Pse.33.1220	Tb927.7.4790	TcIL3000_7_3960	TcCLB.507521.50	Tgr.799.1010		LbrM.06.0120	LdBPK_060140.1	LinJ.06.0140	LmjF.06.0140	LmxM.06.0140	LtaP06.0110
Kinetoplastid_OG_695	Pem.6.2220	Pfr.7.1240	Pha.2.2260	Pse.3.1510	Tb927.11.4610		TcCLB.506227.150	Tgr.1276.1010	TvY486_1104700	LbrM.13.0150	LdBPK_130160.1	LinJ.13.0160	LmjF.13.0160	LmxM.13.0160	LtaP13.0150
Kinetoplastid_OG_696	Pem.6.2160	Pfr.7.1180	Pha.2.2200		Tb927.11.4540	TcIL3000.11.4630	TcCLB.506227.220	Tgr.1568.1020	TvY486_1104660	LbrM.29.2730	LdBPK_130250.1	LinJ.13.0250	LmjF.13.0250	LmxM.13.0250	LtaP13.0240
Kinetoplastid_OG_697	Pem.6.2060	Pfr.7.1100	Pha.2.2110		Tb927.11.4400	TcIL3000.11.4460	TcCLB.506179.40	Tgr.844.1020	TvY486_1104520	LbrM.13.0300	LdBPK_130370.1	LinJ.13.0370	LmjF.13.0480	LmxM.13.0480	LtaP13.0360
Kinetoplastid_OG_698	Pem.6.2000	Pfr.7.1040		Pse.3.1260	Tb927.11.4320		TcCLB.506181.40		TvY486_1104400	LbrM.13.0370	LdBPK_130440.1	LinJ.13.0440	LmjF.13.0550	LmxM.13.0550	LtaP13.0430
Kinetoplastid_OG_699	Pem.6.1960	Pfr.20.1000	Pha.2.2000	Pse.3.1210	Tb927.11.4270		TcCLB.506181.80	Tgr.1275.1020	TvY486_1104340	LbrM.13.0410	LdBPK_130480.1	LinJ.13.0480	LmjF.13.0590	LmxM.13.0590	LtaP13.0470
Kinetoplastid_OG_700	Pem.6.1940	Pfr.20.1020	Pha.2.1980	Pse.3.1190	Tb927.11.4260		TcCLB.506181.97	Tgr.1275.1000	TvY486_1104330	LbrM.13.0420	LdBPK_130490.1	LinJ.13.0490	LmjF.13.0600	LmxM.13.0600	LtaP13.0480
Kinetoplastid_OG_701	Pem.6.1880	Pfr.20.1080	Pha.2.1920	Pse.3.1130	Tb927.11.4200	TcIL3000.11.4250	TcCLB.506239.30	Tgr.221.1030	TvY486_1104260		LdBPK_130560.1	LinJ.13.0560	LmjF.13.0670	LmxM.13.0670	LtaP13.0560
Kinetoplastid_OG_702	Pem.6.1650	Pfr.20.1300	Pha.2.1670	Pse.24.1230	Tb927.11.3930		TcCLB.506733.100	Tgr.89.1060	TvY486_1104160	LbrM.13.0710	LdBPK_130790.1	LinJ.13.0790	LmjF.13.0900	LmxM.13.0900	LtaP13.0800
Kinetoplastid_OG_703	Pem.6.1620	Pfr.20.1330	Pha.2.1630	Pse.24.1190	Tb927.11.3900		TcCLB.506733.70	Tgr.89.1030	TvY486_1104120	LbrM.13.0740	LdBPK_130820.1	LinJ.13.0820	LmjF.13.0930	LmxM.13.0930	LtaP13.0830
Kinetoplastid_OG_704	Pem.6.1660	Pfr.20.1290	Pha.2.1680	Pse.24.1240	Tb927.11.3940		TcCLB.506733.110	Tgr.89.1070	TvY486_1104170	LbrM.13.0950	LdBPK_131050.1	LinJ.13.1050	LmjF.13.1150	LmxM.13.1150	LtaP13.1050
Kinetoplastid_OG_705	Pem.6.1090	Pfr.20.1840	Pha.2.1090	Pse.304.1020	Tb927.11.3350	TcIL3000.11.3220	TcCLB.509591.60	Tgr.22.1110	TvY486_1103440		LdBPK_131590.1	LinJ.13.1590	LmjF.13.1530	LmxM.13.1530	LtaP13.1400
Kinetoplastid_OG_706	Pem.6.1120	Pfr.20.1810	Pha.2.1120	Pse.304.1050	Tb927.11.3320		TcCLB.509591.30	Tgr.22.1140	TvY486_1103400	LbrM.13.1420	LdBPK_131620.1	LinJ.13.1620	LmjF.13.1560	LmxM.13.1560	LtaP13.1430
Kinetoplastid_OG_707		Pfr.20.1790	Pha.2.1150	Pse.304.1070	Tb927.11.3300	TcIL3000.11.3110	TcCLB.509589.50	Tgr.22.1170	TvY486_1103380	LbrM.13.1450	LdBPK_131330.1	LinJ.13.1330	LmjF.13.1590	LmxM.13.1590	LtaP13.1450
Kinetoplastid_OG_708	Pem.6.1190	Pfr.20.1750	Pha.2.1190	Pse.39.1040	Tb927.11.3260		TcCLB.509589.10	Tgr.153.1020		LbrM.13.1490	LdBPK_131370.1	LinJ.13.1370	LmjF.13.1630	LmxM.13.1630	LtaP13.1490
Kinetoplastid_OG_709	Pem.6.1210	Pfr.20.1720	Pha.2.1210	Pse.39.1080	Tb927.11.3240		TcCLB.509583.10	Tgr.153.1000	TvY486_1103330	LbrM.13.1520	LdBPK_131400.1	LinJ.13.1400	LmjF.13.1660	LmxM.13.1660	LtaP13.1520
Kinetoplastid_OG_710	Pem.5.4250	Pfr.7.4350	Pha.3.5560	Pse.92.1060	Tb927.6.1560	TcIL3000_6_1060	TcCLB.505807.160	Tgr.329.1130	TvY486_0600960	LbrM.30.0170	LdBPK_300160.1	LinJ.30.0160	LmjF.30.0170	LmxM.29.0170	LtaP30.0220
Kinetoplastid_OG_711	Pem.5.4180	Pfr.7.4290	Pha.3.5610	Pse.92.1120	Tb927.6.1620		TcCLB.505807.240	Tgr.329.1050	TvY486_0601030	LbrM.30.0230	LdBPK_300220.1	LinJ.30.0220	LmjF.30.0220	LmxM.29.0220	LtaP30.0280
Kinetoplastid_OG_712	Pem.5.4140	Pfr.7.4250	Pha.3.5650	Pse.92.1160			TcCLB.505807.270	Tgr.524.1050	TvY486_0601080	LbrM.30.0260	LdBPK_300250.1	LinJ.30.0250	LmjF.30.0250	LmxM.29.0250	LtaP30.0310
Kinetoplastid_OG_713	Pem.3.2390	Pfr.1.3400	Pha.13.1100	Pse.80.1040	Tb927.6.1690		TcCLB.509443.30	Tgr.524.1020	TvY486_0601100	LbrM.30.0280	LdBPK_300270.1	LinJ.30.0270	LmjF.30.0270	LmxM.29.0270	LtaP30.0330
Kinetoplastid_OG_714	Pem.5.4120	Pfr.7.4230	Pha.3.5670	Pse.92.1180	Tb927.6.1700		TcCLB.509443.39	Tgr.524.1010	TvY486_0601120	LbrM.30.0290	LdBPK_300280.1	LinJ.30.0280	LmjF.30.0280	LmxM.29.0280	LtaP30.0340
Kinetoplastid_OG_715	Pem.5.3990	Pfr.7.4100	Pha.3.5810	Pse.32.1000	Tb927.6.1860	TcIL3000_6_1450	TcCLB.504935.20	Tgr.446.1030	TvY486_0601310	LbrM.30.0520	LdBPK_300450.1	LinJ.30.0450	LmjF.30.0440	LmxM.29.0440	LtaP30.0510
Kinetoplastid_OG_716	Pem.5.3830	Pfr.7.3940	Pha.3.5980	Pse.32.1160	Tb927.6.2020	TcIL3000_6_1600			TvY486_0601500	LbrM.30.0670	LdBPK_300610.1	LinJ.30.0610	LmjF.30.0590	LmxM.29.0590	LtaP30.0660
Kinetoplastid_OG_717	Pem.5.3630	Pfr.7.3810	Pha.3.6190		Tb927.6.2210	TcIL3000_6_1820	TcCLB.507927.40	Tgr.125.1090	TvY486_0601730	LbrM.30.0880	LdBPK_300810.1	LinJ.30.0810	LmjF.30.0760	LmxM.29.0760	LtaP30.0870
Kinetoplastid_OG_718	Pem.5.3570	Pfr.7.3750	Pha.3.6250	Pse.63.1070		TcIL3000_0_37880	TcCLB.503835.30	Tgr.125.1010	TvY486_0601790	LbrM.30.0940	LdBPK_300880.1	LinJ.30.0880	LmjF.30.0810	LmxM.29.0810	LtaP30.0940
Kinetoplastid_OG_719	Pem.5.3530	Pfr.7.3710	Pha.3.6290	Pse.63.1110		TcIL3000_6_1860	TcCLB.509965.370	Tgr.537.1060	TvY486_0601850	LbrM.30.1010	LdBPK_300940.1	LinJ.30.0940	LmjF.30.0880	LmxM.29.0880	LtaP30.0990
Kinetoplastid_OG_720	Pem.5.3520	Pfr.7.3700	Pha.3.6300	Pse.63.1120	Tb927.6.2370		TcCLB.509965.350	Tgr.97.1150	TvY486_0601860	LbrM.30.1030	LdBPK_300970.1	LinJ.30.0970	LmjF.30.0910	LmxM.29.0910	LtaP30.1020
Kinetoplastid_OG_721	Pem.5.3450	Pfr.7.3640	Pha.3.6380	Pse.63.1190	Tb927.6.2420		TcCLB.509965.290	Tgr.97.1050	TvY486_0601900	LbrM.30.1090	LdBPK_301030.1	LinJ.30.1030	LmjF.30.0970	LmxM.29.0970	LtaP30.1080
Kinetoplastid_OG_722	Pem.5.3210	Pfr.7.3300	Pha.3.6660	Pse.329.1010	Tb927.6.2740		TcCLB.507925.40	Tgr.256.1010	TvY486_0602230	LbrM.30.1370	LdBPK_301310.1	LinJ.30.1310	LmjF.30.1250	LmxM.29.1250	LtaP30.1360
Kinetoplastid_OG_723	Pem.5.3140	Pfr.7.3230	Pha.3.6730	Pse.748.1000	Tb927.6.2780	TcIL3000_6_2250		Tgr.541.1000		LbrM.30.1420	LdBPK_301360.1	LinJ.30.1360	LmjF.30.1290	LmxM.29.1290	LtaP30.1410
Kinetoplastid_OG_724	Pem.5.2850	Pfr.7.2980	Pha.3.7040	Pse.514.1000	Tb927.6.2630	TcIL3000_6_2110	TcCLB.509965.120	Tgr.459.1010	TvY486_0602130	LbrM.30.1710	LdBPK_301670.1	LinJ.30.1670	LmjF.30.1670	LmxM.29.1670	LtaP30.1700
Kinetoplastid_OG_725	Pem.5.2440	Pfr.7.2600	Pha.3.7480	Pse.322.1020	Tb927.6.3450	TcIL3000_6_2970		Tgr.317.1030	TvY486_0602920	LbrM.30.2100	LdBPK_302160.1	LinJ.30.2160	LmjF.30.2150	LmxM.29.2150	LtaP30.2180
Kinetoplastid_OG_726	Pem.5.2300	Pfr.7.2470	Pha.3.7620		Tb927.6.3600	TcIL3000_0_33080	TcCLB.506941.120	Tgr.2.1120		LbrM.30.2260	LdBPK_302320.1	LinJ.30.2320	LmjF.30.2310	LmxM.29.2310	LtaP30.2350
Kinetoplastid_OG_727	Pem.5.2250	Pfr.7.2430	Pha.3.7670	Pse.175.1030	Tb927.6.3660		TcCLB.506941.180	Tgr.2.1180	TvY486_0603150	LbrM.30.2330	LdBPK_302390.1	LinJ.30.2390	LmjF.30.2380	LmxM.29.2380	LtaP30.2420
Kinetoplastid_OG_728	Pem.5.2230	Pfr.7.2400	Pha.3.7720	Pse.175.1060	Tb927.6.3680		TcCLB.506941.220	Tgr.2.1210	TvY486_0603170	LbrM.30.2350	LdBPK_302410.1	LinJ.30.2410	LmjF.30.2400	LmxM.29.2400	LtaP30.2440
Kinetoplastid_OG_729	Pem.5.2220	Pfr.7.2390	Pha.3.7730	Pse.175.1070	Tb927.6.3690		TcCLB.506941.229	Tgr.2.1220	TvY486_0603180	LbrM.30.2360	LdBPK_302420.1	LinJ.30.2420	LmjF.30.2410	LmxM.29.2410	LtaP30.2450
Kinetoplastid_OG_730	Pem.5.2180	Pfr.7.2340	Pha.3.7760	Pse.590.1010	Tb927.6.3730	TcIL3000_0_24750	TcCLB.506941.270	Tgr.2.1260	TvY486_0603210	LbrM.30.2400	LdBPK_302460.1	LinJ.30.2460	LmjF.30.2450	LmxM.29.2450	LtaP30.2490
Kinetoplastid_OG_731	Pem.5.1950	Pfr.7.2140	Pha.3.7960	Pse.223.1100	Tb927.6.4030	TcIL3000_6_3430		Tgr.27.1060	TvY486_0603500	LbrM.30.2740	LdBPK_302780.1	LinJ.30.2780	LmjF.30.2770	LmxM.29.2770	LtaP30.2760
Kinetoplastid_OG_732	Pem.5.1900	Pfr.7.2100	Pha.3.8010	Pse.635.1000	Tb927.6.4090	TcIL3000_6_3500		Tgr.27.1120	TvY486_0603560	LbrM.30.2790	LdBPK_302830.1	LinJ.30.2830	LmjF.30.2820	LmxM.29.2820	LtaP30.2810
Kinetoplastid_OG_733	Pem.5.1840	Pfr.7.2060	Pha.3.8070		Tb927.6.4160	TcIL3000_6_3570	TcCLB.511733.60	Tgr.27.1190		LbrM.30.2840	LdBPK_302880.1	LinJ.30.2880	LmjF.30.2860		LtaP30.2860
Kinetoplastid_OG_734	Pem.5.1820	Pfr.7.2040	Pha.3.8090	Pse.347.1050	Tb927.6.4210	TcIL3000_6_3630		Tgr.27.1260	TvY486_0603640	LbrM.30.2880	LdBPK_302920.1	LinJ.30.2920	LmjF.30.2900	LmxM.29.2900	LtaP30.2900
Kinetoplastid_OG_735	Pem.5.1640	Pfr.7.1900	Pha.3.8250	Pse.29.1110		TcIL3000_6_3870	TcCLB.509167.130	Tgr.47.1100	TvY486_0603840	LbrM.30.3090	LdBPK_303140.1	LinJ.30.3140	LmjF.30.3100	LmxM.29.3100	LtaP30.3110
Kinetoplastid_OG_736	Pem.5.1630	Pfr.7.1890	Pha.3.8260	Pse.29.1120		TcIL3000_6_3880	TcCLB.509167.120	Tgr.47.1090	TvY486_0603850	LbrM.30.3100	LdBPK_303150.1	LinJ.30.3150	LmjF.30.3110	LmxM.29.3110	LtaP30.3120
Kinetoplastid_OG_737	Pem.5.1600	Pfr.7.1860	Pha.3.8290	Pse.29.1150	Tb927.6.4490		TcCLB.509167.90	Tgr.47.1060	TvY486_0603880	LbrM.30.3130	LdBPK_303180.1	LinJ.30.3180	LmjF.30.3140	LmxM.29.3140	LtaP30.3150
Kinetoplastid_OG_738	Pem.5.1590	Pfr.7.1850	Pha.3.8300	Pse.29.1160	Tb927.6.4500		TcCLB.509167.80	Tgr.47.1050	TvY486_0603890	LbrM.30.3140	LdBPK_303190.1	LinJ.30.3190	LmjF.30.3150	LmxM.29.3150	LtaP30.3160
Kinetoplastid_OG_739	Pem.5.1580	Pfr.7.1840	Pha.3.8310	Pse.29.1170	Tb927.6.4510		TcCLB.509167.70	Tgr.47.1040	TvY486_0603900	LbrM.30.3150	LdBPK_303200.1	LinJ.30.3200	LmjF.30.3160	LmxM.29.3160	LtaP30.3170
Kinetoplastid_OG_740	Pem.5.1570	Pfr.7.1830	Pha.3.8320	Pse.29.1180	Tb927.6.4520		TcCLB.509167.60	Tgr.47.1030	TvY486_0603910	LbrM.30.3160	LdBPK_303210.1	LinJ.30.3210	LmjF.30.3170	LmxM.29.3170	LtaP30.3180
Kinetoplastid_OG_741	Pem.5.1560	Pfr.7.1820	Pha.3.8330	Pse.29.1190	Tb927.6.4530	TcIL3000_6_3970	TcCLB.509167.30	Tgr.47.1000	TvY486_0603920	LbrM.30.3170	LdBPK_303220.1	LinJ.30.3220	LmjF.30.3180	LmxM.29.3180	LtaP30.3190
Kinetoplastid_OG_742	Pem.5.1550	Pfr.7.1810	Pha.3.8340	Pse.29.1200	Tb927.6.4540	TcIL3000_6_3990	TcCLB.509167.20	Tgr.691.1000	TvY486_0603930	LbrM.30.3180	LdBPK_303230.1	LinJ.30.3230	LmjF.30.3190	LmxM.29.3190	LtaP30.3220
Kinetoplastid_OG_743	Pem.5.1500	Pfr.7.1780	Pha.3.8390	Pse.29.1250	Tb927.6.4600		TcCLB.511731.50	Tgr.6.1410	TvY486_0801420	LbrM.30.3290	LdBPK_303300.1	LinJ.30.3300	LmjF.30.3250	LmxM.29.3250	LtaP30.3290
Kinetoplastid_OG_744	Pem.5.1370	Pfr.7.1670	Pha.3.8520	Pse.312.1020	Tb927.6.4740		TcCLB.506945.30	Tgr.6.1250	TvY486_0604110	LbrM.30.3430	LdBPK_303440.1	LinJ.30.3440	LmjF.30.3390	LmxM.29.3390	LtaP30.3430
Kinetoplastid_OG_745	Pem.5.1330	Pfr.7.1630	Pha.3.8560	Pse.339.1080	Tb927.6.4780		TcCLB.506945.80	Tgr.6.1200	TvY486_0604150	LbrM.30.3480	LdBPK_303490.1	LinJ.30.3490	LmjF.30.3440	LmxM.29.3440	LtaP30.3480
Kinetoplastid_OG_746	Pem.5.1280	Pfr.7.1590	Pha.3.8610	Pse.339.1030	Tb927.6.4820		TcCLB.506945.120	Tgr.6.1150	TvY486_0604190	LbrM.30.3530	LdBPK_303540.1	LinJ.30.3540	LmjF.30.3480	LmxM.29.3480	LtaP30.3530
Kinetoplastid_OG_747	Pem.5.1240	Pfr.7.1550	Pha.3.8660	Pse.147.1010	Tb927.6.4940	TcIL3000_6_4360	TcCLB.506945.180	Tgr.6.1100	TvY486_0604270	LbrM.30.3570	LdBPK_303600.1	LinJ.30.3600	LmjF.30.3540	LmxM.29.3540	LtaP30.3580
Kinetoplastid_OG_748	Pem.5.1110	Pfr.7.1420	Pha.3.8800	Pse.69.1170	Tb927.6.5090	TcIL3000_6_4530	TcCLB.506945.340	Tgr.49.1050	TvY486_0604400	LbrM.30.3740	LdBPK_303760.1	LinJ.30.3760	LmjF.30.3700	LmxM.29.3700	LtaP30.3740
Kinetoplastid_OG_749	Pem.1.4720	Pfr.2.4460	Pha.2.5020	Pse.361.1060		TcIL3000_10_3630	TcCLB.509759.19	Tgr.100.1160	TvY486_1004430	LbrM.35.0090	LdBPK_360050.1	LinJ.36.0050	LmjF.36.0050	LmxM.36.0050	LtaP36.0030
Kinetoplastid_OG_750	Pem.1.4750	Pfr.2.4480	Pha.2.5000	Pse.361.1040		TcIL3000_10_3650	TcCLB.509757.30	Tgr.100.1130	TvY486_1004460	LbrM.35.0120	LdBPK_360080.1	LinJ.36.0080	LmjF.36.0070	LmxM.36.0070	LtaP36.0060
Kinetoplastid_OG_751	Pem.1.4760	Pfr.2.4490	Pha.2.4990	Pse.361.1030		TcIL3000_10_3660	TcCLB.509757.20	Tgr.100.1120	TvY486_1004470	LbrM.35.0150	LdBPK_360090.1	LinJ.36.0090	LmjF.36.0080	LmxM.36.0080	LtaP36.0070
Kinetoplastid_OG_752	Pem.1.4820	Pfr.2.4530	Pha.2.4950	Pse.640.1030		TcIL3000_10_3700	TcCLB.510963.30	Tgr.100.1080	TvY486_1004510	LbrM.35.0190	LdBPK_360130.1	LinJ.36.0130	LmjF.36.0120	LmxM.36.0120	LtaP36.0110
Kinetoplastid_OG_753	Pem.1.4830	Pfr.2.4540	Pha.2.4940	Pse.640.1020		TcIL3000_10_3710	TcCLB.510963.39	Tgr.100.1070	TvY486_1004520	LbrM.35.0200	LdBPK_360140.1	LinJ.36.0140	LmjF.36.0130	LmxM.36.0130	LtaP36.0120
Kinetoplastid_OG_754	Pem.1.4850	Pfr.2.4560	Pha.2.4920	Pse.640.1000	Tb927.10.4550	TcIL3000_10_3750	TcCLB.510963.80	Tgr.100.1020	TvY486_1004570	LbrM.35.0240	LdBPK_360180.1	LinJ.36.0180	LmjF.36.0170	LmxM.36.0170	LtaP36.0160
Kinetoplastid_OG_755	Pem.1.4930	Pfr.2.4640	Pha.2.4860	Pse.299.1020	Tb927.10.4680	TcIL3000_10_3890		Tgr.190.1110		LbrM.35.0380	LdBPK_360320.1	LinJ.36.0320	LmjF.36.0300	LmxM.36.0300	LtaP36.0290
Kinetoplastid_OG_756	Pem.1.5010	Pfr.2.4710	Pha.2.4780		Tb927.10.4800	TcIL3000_10_3990	TcCLB.510289.50	Tgr.57.1180	TvY486_1004850	LbrM.35.0480	LdBPK_360420.1	LinJ.36.0420	LmjF.36.0390	LmxM.36.0390	LtaP36.0380
Kinetoplastid_OG_757	Pem.1.5240	Pfr.2.4870	Pha.2.4570	Pse.306.1090	Tb927.10.5040	TcIL3000_10_4220	TcCLB.510293.50	Tgr.430.1040	TvY486_1005100	LbrM.35.0730	LdBPK_360670.1	LinJ.36.0670	LmjF.36.0610	LmxM.36.0610	LtaP36.0630
Kinetoplastid_OG_758	Pem.1.5250	Pfr.2.4890	Pha.2.4560	Pse.306.1100	Tb927.10.5060	TcIL3000_10_4230	TcCLB.510293.60	Tgr.430.1060	TvY486_1005120	LbrM.35.0750	LdBPK_360690.1	LinJ.36.0690	LmjF.36.0630	LmxM.36.0630	LtaP36.0650
Kinetoplastid_OG_759	Pem.1.5330	Pfr.2.4970	Pha.2.4470	Pse.416.1000	Tb927.10.5150	TcIL3000_10_4310		Tgr.1049.1010	TvY486_1005190	LbrM.35.0850	LdBPK_360790.1	LinJ.36.0790	LmjF.36.0730	LmxM.36.0730	LtaP36.0750
Kinetoplastid_OG_760	Pem.1.5390	Pfr.2.5020	Pha.2.4390	Pse.18.1000	Tb927.10.5210	TcIL3000_10_4340	TcCLB.510297.80	Tgr.240.1040	TvY486_1005250	LbrM.35.0920	LdBPK_360860.1	LinJ.36.0860	LmjF.36.0800	LmxM.36.0800	LtaP36.0820
Kinetoplastid_OG_761	Pem.1.5440	Pfr.2.5070	Pha.2.4330	Pse.18.1050	Tb927.10.5280	TcIL3000_10_4430		Tgr.613.1010	TvY486_1005320	LbrM.35.0990	LdBPK_360930.1	LinJ.36.0930	LmjF.36.0870	LmxM.36.0870	LtaP36.0890
Kinetoplastid_OG_762	Pem.1.5590	Pfr.2.5240	Pha.2.4170	Pse.18.1240	Tb927.10.5490	TcIL3000_10_4620	TcCLB.503611.50	Tgr.23.1080	TvY486_1005520	LbrM.35.1240	LdBPK_361170.1	LinJ.36.1170	LmjF.36.1110	LmxM.36.1110	LtaP36.1090
Kinetoplastid_OG_763	Pem.1.5600	Pfr.2.5250	Pha.2.4160	Pse.18.1250	Tb927.10.5500	TcIL3000_10_4630	TcCLB.509677.10	Tgr.23.1090	TvY486_1005530	LbrM.35.1250	LdBPK_361180.1	LinJ.36.1180	LmjF.36.1120	LmxM.36.1120	LtaP36.1100
Kinetoplastid_OG_764	Pem.1.5950	Pfr.2.5540	Pha.2.3850	Pse.174.1050	Tb927.10.5900	TcIL3000_10_4930	TcCLB.509599.80	Tgr.485.1010	TvY486_1012860		LdBPK_361540.1	LinJ.36.1540	LmjF.36.1480	LmxM.36.1480	LtaP36.1470
Kinetoplastid_OG_765	Pem.1.5970	Pfr.2.5560	Pha.2.3830	Pse.174.1030	Tb927.10.5920	TcIL3000_10_4950	TcCLB.509599.110	Tgr.485.1040		LbrM.35.1640	LdBPK_361560.1	LinJ.36.1560	LmjF.36.1500	LmxM.36.1500	LtaP36.1490
Kinetoplastid_OG_766	Pem.1.6030	Pfr.2.5620	Pha.2.3770	Pse.5.1030	Tb927.10.5990		TcCLB.509599.180	Tgr.267.1000	TvY486_1005940	LbrM.35.1710	LdBPK_361630.1	LinJ.36.1630	LmjF.36.1570	LmxM.36.1570	LtaP36.1560
Kinetoplastid_OG_767	Pem.1.6070	Pfr.2.5660	Pha.2.3730	Pse.5.1080	Tb927.10.6030	TcIL3000_10_5090	TcCLB.506167.40	Tgr.267.1040	TvY486_1005980	LbrM.35.1750	LdBPK_361670.1	LinJ.36.1670	LmjF.36.1600	LmxM.36.1600	LtaP36.1600
Kinetoplastid_OG_768	Pem.1.7000	Pfr.2.6590	Pha.2.2740	Pse.600.1000	Tb927.10.7550	TcIL3000_10_6530		Tgr.147.1130	TvY486_1007340	LbrM.35.2850	LdBPK_362770.1	LinJ.36.2770	LmjF.36.2640	LmxM.36.2640	LtaP36.2700
Kinetoplastid_OG_769	Pem.9.2110	Pfr.9.2170	Pha.1.2060	Pse.4.1040	Tb927.8.6640		TcCLB.510721.10	Tgr.20.1000	TvY486_0806250	LbrM.24.1700	LdBPK_241710.1	LinJ.24.1710	LmjF.24.1640	LmxM.24.1640	LtaP24.1780
Kinetoplastid_OG_770	Pem.9.2510	Pfr.9.2570	Pha.1.1560	Pse.4.1510	Tb927.8.6490	TcIL3000_8_6320	TcCLB.506801.120	Tgr.321.1000		LbrM.24.1790	LdBPK_241800.1	LinJ.24.1800	LmjF.24.1730	LmxM.24.1730	LtaP24.1880
Kinetoplastid_OG_771	Pem.9.2880	Pfr.9.2950	Pha.1.1190	Pse.53.1260	Tb927.8.6090		TcCLB.511071.70	Tgr.83.1030	TvY486_0805640	LbrM.24.2210	LdBPK_242220.1	LinJ.24.2220	LmjF.24.2130	LmxM.24.2130	LtaP24.2290
Kinetoplastid_OG_772	Pem.9.2990	Pfr.9.3040	Pha.1.1100	Pse.53.1120	Tb927.8.6020	TcIL3000_8_5790	TcCLB.511071.181	Tgr.274.1020	TvY486_0805530	LbrM.24.2300	LdBPK_242310.1	LinJ.24.2310	LmjF.24.2220	LmxM.24.2220	LtaP24.2380
Kinetoplastid_OG_773	Pem.17.2140	Pfr.16.1100	Pha.17.1530	Pse.54.1170	Tb927.10.1950	TcIL3000_10_1680	TcCLB.506493.40	Tgr.211.1040	TvY486_1001920	LbrM.21.0220	LdBPK_210220.1	LinJ.21.0220	LmjF.21.0160	LmxM.21.0160	LtaP21.0180
Kinetoplastid_OG_774	Pem.17.2120	Pfr.16.1120	Pha.17.1510	Pse.54.1200	Tb927.10.1970	TcIL3000_10_1700		Tgr.211.1010	TvY486_1001940	LbrM.21.0240	LdBPK_210240.1	LinJ.21.0240	LmjF.21.0180	LmxM.21.0180	LtaP21.0200
Kinetoplastid_OG_775	Pem.17.2050	Pfr.16.1190	Pha.17.1430	Pse.509.1000	Tb927.10.2040	TcIL3000_0_38910		Tgr.845.1010	TvY486_1002020	LbrM.21.0330	LdBPK_210330.1	LinJ.21.0330	LmjF.21.0270	LmxM.21.0270	LtaP21.0280
Kinetoplastid_OG_776	Pem.17.1830	Pfr.16.1400	Pha.17.1220	Pse.1057.1000	Tb927.10.2300	TcIL3000_10_1910		Tgr.643.1010	TvY486_0036380	LbrM.21.0560	LdBPK_210560.1	LinJ.21.0560	LmjF.21.0500	LmxM.21.0500	LtaP21.0510
Kinetoplastid_OG_777	Pem.17.1750	Pfr.16.1500	Pha.17.1100		Tb927.10.1740	TcIL3000_10_1480	TcCLB.511911.98	Tgr.1174.1000	TvY486_1001790	LbrM.21.0640	LdBPK_210640.1	LinJ.21.0640	LmjF.21.0580	LmxM.21.0580	LtaP21.0590
Kinetoplastid_OG_778	Pem.33.1220	Pfr.14.2060	Pha.19.1420	Pse.220.1040	Tb927.5.1150			Tgr.509.1050	TvY486_0500770	LbrM.34.1120	LdBPK_351210.1	LinJ.35.1210	LmjF.35.1200	LmxM.34.1200	LtaP35.1280
Kinetoplastid_OG_779	Pem.33.1170	Pfr.14.2010	Pha.19.1480	Pse.220.1090	Tb927.5.950		TcCLB.511179.100	Tgr.1419.1000	TvY486_0500540	LbrM.34.1170	LdBPK_351260.1	LinJ.35.1260	LmjF.35.1250	LmxM.34.1250	LtaP35.1330
Kinetoplastid_OG_780	Pem.33.1160	Pfr.14.2000	Pha.19.1490	Pse.220.1100	Tb927.5.960		TcCLB.511179.110	Tgr.1419.1010	TvY486_0500550	LbrM.34.1180	LdBPK_351270.1	LinJ.35.1270	LmjF.35.1260	LmxM.34.1260	LtaP35.1340
Kinetoplastid_OG_781	Pem.33.1140	Pfr.14.1980	Pha.19.1510	Pse.846.1010	Tb927.5.980		TcCLB.511179.120	Tgr.536.1000	TvY486_0500570	LbrM.34.1200	LdBPK_351290.1	LinJ.35.1290	LmjF.35.1280	LmxM.34.1280	LtaP35.1360
Kinetoplastid_OG_782	Pem.33.1030	Pfr.14.1870	Pha.19.1620	Pse.57.1090	Tb927.5.1080		TcCLB.511181.70	Tgr.2518.1000	TvY486_0500680	LbrM.34.1320	LdBPK_351410.1	LinJ.35.1410	LmjF.35.1400	LmxM.34.1400	LtaP35.1470
Kinetoplastid_OG_783	Pem.74.1010	Pfr.14.1820	Pha.50.1020	Pse.57.1160	Tb927.5.1130		TcCLB.511181.150	Tgr.509.1030	TvY486_0500730		LdBPK_351470.1	LinJ.35.1470	LmjF.35.1460	LmxM.34.1460	LtaP35.1520
Kinetoplastid_OG_784	Pem.7.1080	Pfr.1.6540	Pha.6.1740	Pse.16.1270	Tb927.9.14170	TcIL3000_9_6090	TcCLB.510759.130	Tgr.110.1060	TvY486_0907080	LbrM.34.1460	LdBPK_351550.1	LinJ.35.1550	LmjF.35.1550	LmxM.34.1550	LtaP35.1600
Kinetoplastid_OG_785	Pem.7.1230	Pfr.1.6680	Pha.6.1890	Pse.16.1420	Tb927.9.14470	TcIL3000_0_31970	TcCLB.510761.70	Tgr.316.1090	TvY486_0907260	LbrM.34.1640	LdBPK_351730.1	LinJ.35.1730	LmjF.35.1740	LmxM.34.1740	LtaP35.1780
Kinetoplastid_OG_786	Pem.7.1500	Pfr.1.6910	Pha.6.2030	Pse.177.1030	Tb927.9.15450	TcIL3000_0_31400	TcCLB.510769.110	Tgr.210.1200	TvY486_0907620	LbrM.34.1980	LdBPK_352060.1	LinJ.35.2060	LmjF.35.2070	LmxM.34.2070	LtaP35.2110
Kinetoplastid_OG_787	Pem.7.1520	Pfr.1.6930	Pha.6.2070	Pse.177.1050	Tb927.9.15470	TcIL3000_0_09170	TcCLB.510769.130	Tgr.689.1010	TvY486_0907650	LbrM.34.2000		LinJ.35.2090	LmjF.35.2090	LmxM.34.2090	LtaP35.2130
Kinetoplastid_OG_788	Pem.7.1610	Pfr.1.7010	Pha.6.2160		Tb927.9.14040	TcIL3000_9_5980	TcCLB.510757.20	Tgr.340.1020	TvY486_0906970	LbrM.34.2100	LdBPK_352210.1	LinJ.35.2210	LmjF.35.2170	LmxM.34.2170	LtaP35.2220
Kinetoplastid_OG_789	Pem.7.1940	Pfr.1.7360	Pha.6.2550		Tb927.9.13320	TcIL3000_9_5650	TcCLB.510747.120	Tgr.315.1010	TvY486_0906600	LbrM.34.2440	LdBPK_352540.1	LinJ.35.2540	LmjF.35.2500	LmxM.35.2500	LtaP35.2530
Kinetoplastid_OG_790	Pem.7.2110	Pfr.1.7520	Pha.6.2710	Pse.271.1060	Tb927.9.13060	TcIL3000_9_5500		Tgr.272.1090	TvY486_0906430	LbrM.34.2580	LdBPK_352730.1	LinJ.35.2730	LmjF.35.2690	LmxM.34.2690	LtaP35.2700
Kinetoplastid_OG_791	Pem.7.2300	Pfr.1.7690	Pha.6.2940		Tb927.9.12800	TcIL3000_9_5310	TcCLB.507013.20	Tgr.15.1160	TvY486_0906230	LbrM.34.2830	LdBPK_352970.1	LinJ.35.2970	LmjF.35.2920	LmxM.34.2920	LtaP35.2940
Kinetoplastid_OG_792	Pem.7.2390	Pfr.1.7760	Pha.6.3010		Tb927.9.12710	TcIL3000_9_5240	TcCLB.510743.80	Tgr.15.1060	TvY486_0906140	LbrM.34.2910	LdBPK_353050.1	LinJ.35.3050	LmjF.35.3000	LmxM.34.3000	LtaP35.3020
Kinetoplastid_OG_793	Pem.7.2480	Pfr.1.7850	Pha.6.3080	Pse.308.1090	Tb927.9.12480		TcCLB.510741.124	Tgr.715.1030	TvY486_0905990	LbrM.34.3040	LdBPK_353180.1	LinJ.35.3180	LmjF.35.3130	LmxM.34.3130	LtaP35.3150
Kinetoplastid_OG_794	Pem.7.2500	Pfr.1.7870	Pha.6.3100	Pse.308.1070	Tb927.9.12470		TcCLB.510741.110	Tgr.1145.1020	TvY486_0905970	LbrM.34.3050	LdBPK_353190.1	LinJ.35.3190	LmjF.35.3140	LmxM.34.3140	LtaP35.3160
Kinetoplastid_OG_795	Pem.7.2600	Pfr.1.7990	Pha.6.3220	Pse.162.1040	Tb927.9.12310		TcCLB.510737.119	Tgr.857.1040	TvY486_0905850	LbrM.34.3150	LdBPK_353290.1	LinJ.35.3290	LmjF.35.3240	LmxM.34.3240	LtaP35.3280
Kinetoplastid_OG_796	Pem.7.2670	Pfr.1.8080	Pha.6.3300	Pse.162.1130	Tb927.9.12120	TcIL3000_9_5000	TcCLB.510737.30	Tgr.177.1080	TvY486_0905760	LbrM.34.3240	LdBPK_353380.1	LinJ.35.3380	LmjF.35.3330		LtaP35.3370
Kinetoplastid_OG_797	Pem.54.1050	Pfr.8.3900	Pha.7.2400	Pse.112.1060	Tb927.9.11660		TcCLB.507009.50	Tgr.21.1290	TvY486_0905380	LbrM.34.3640	LdBPK_353720.1	LinJ.35.3720	LmjF.35.3670	LmxM.34.3670	LtaP35.3720
Kinetoplastid_OG_798	Pem.4.3440	Pfr.4.4060	Pha.5.1890		Tb927.9.10680			Tgr.269.1040	TvY486_0904780	LbrM.34.4170	LdBPK_354240.1	LinJ.35.4240	LmjF.35.4170	LmxM.34.4170	LtaP35.4210
Kinetoplastid_OG_799	Pem.4.3300	Pfr.4.3910	Pha.5.2040	Pse.196.1010	Tb927.9.10440		TcCLB.506147.180	Tgr.86.1120	TvY486_0904680	LbrM.34.4340	LdBPK_354430.1	LinJ.35.4430	LmjF.35.4360	LmxM.34.4360	LtaP35.4400
Kinetoplastid_OG_800	Pem.4.3220	Pfr.4.3830	Pha.5.2130	Pse.196.1100	Tb927.9.10200		TcCLB.509551.80	Tgr.370.1030	TvY486_0904520	LbrM.34.4460	LdBPK_354550.1	LinJ.35.4550	LmjF.35.4480	LmxM.34.4480	LtaP35.4500
Kinetoplastid_OG_801	Pem.25.1530	Pfr.4.3130	Pha.5.2850	Pse.263.1090	Tb927.9.8990	TcIL3000_9_3140		Tgr.25.1270	TvY486_0903680	LbrM.34.5280	LdBPK_355310.1	LinJ.35.5310	LmjF.35.5340	LmxM.34.5340	LtaP35.5300
Kinetoplastid_OG_802	Pem.10.1010	Pfr.6.1030	Pha.9.1030	Pse.248.1040	Tb927.10.14150	TcIL3000_10_12030	TcCLB.506525.10	Tgr.229.1030	TvY486_1013600		LdBPK_320020.1	LinJ.32.0020	LmjF.32.0020	LmxM.31.0020	LtaP32.0020
Kinetoplastid_OG_803	Pem.10.1030	Pfr.6.1050	Pha.9.1050	Pse.248.1020	Tb927.10.14190		TcCLB.506525.30	Tgr.229.1070	TvY486_1013630	LbrM.32.0110	LdBPK_320060.1	LinJ.32.0060	LmjF.32.0060	LmxM.31.0060	LtaP32.0060
Kinetoplastid_OG_804	Pem.10.1290	Pfr.6.1280	Pha.9.1280	Pse.31.1130	Tb927.10.14470	TcIL3000_10_12370	TcCLB.506215.19	Tgr.154.1030	TvY486_1013910	LbrM.32.0380	LdBPK_320320.1	LinJ.32.0320	LmjF.32.0310	LmxM.31.0310	LtaP32.0320
Kinetoplastid_OG_805	Pem.10.1430	Pfr.6.1410	Pha.9.1420	Pse.35.1010	Tb927.10.14610		TcCLB.506213.40	Tgr.404.1000	TvY486_1014060	LbrM.32.0540	LdBPK_320480.1	LinJ.32.0480	LmjF.32.0470	LmxM.31.0470	LtaP32.0500
Kinetoplastid_OG_806	Pem.10.1510	Pfr.6.1430	Pha.9.1480	Pse.103.1090	Tb927.11.13810	TcIL3000.11.14180		Tgr.32.1250		LbrM.32.0650	LdBPK_320600.1	LinJ.32.0600	LmjF.32.0570	LmxM.31.0570	LtaP32.0620
Kinetoplastid_OG_807	Pem.10.1870	Pfr.6.1800		Pse.284.1040	Tb927.11.14170			Tgr.99.1080	TvY486_1115010	LbrM.32.1020	LdBPK_320980.1	LinJ.32.0980	LmjF.32.0930	LmxM.31.0930	LtaP32.1010
Kinetoplastid_OG_808	Pem.10.2240	Pfr.6.2130	Pha.9.2220	Pse.364.1020	Tb927.11.14490	TcIL3000.11.14770	TcCLB.507509.30	Tgr.817.1010	TvY486_1115230	LbrM.32.1440	LdBPK_321340.1	LinJ.32.1340	LmjF.32.1280	LmxM.31.1280	LtaP32.1370
Kinetoplastid_OG_809	Pem.10.2270	Pfr.6.2160	Pha.9.2250	Pse.364.1050	Tb927.11.14550	TcIL3000.11.14830	TcCLB.507509.80	Tgr.309.1030	TvY486_1115290	LbrM.32.1490	LdBPK_321390.1	LinJ.32.1390	LmjF.32.1330	LmxM.31.1330	LtaP32.1420
Kinetoplastid_OG_810	Pem.10.2320	Pfr.6.2200	Pha.9.2310	Pse.1137.1000	Tb927.11.14590		TcCLB.507511.40	Tgr.1832.1000	TvY486_1115330	LbrM.32.1530	LdBPK_321430.1	LinJ.32.1430	LmjF.32.1370	LmxM.31.1370	LtaP32.1460
Kinetoplastid_OG_811	Pem.10.2420	Pfr.6.2260	Pha.9.2390	Pse.616.1000	Tb927.11.14680		TcCLB.506223.120	Tgr.9.1060	TvY486_1115410	LbrM.32.1620	LdBPK_321520.1	LinJ.32.1520	LmjF.32.1460	LmxM.31.1460	LtaP32.1550
Kinetoplastid_OG_812	Pem.10.2500	Pfr.6.2340	Pha.9.2470	Pse.222.1050	Tb927.11.14750	TcIL3000.11.15040	TcCLB.506223.40	Tgr.9.1160	TvY486_1115490	LbrM.32.1720	LdBPK_321630.1	LinJ.32.1630	LmjF.32.1550	LmxM.31.1550	LtaP32.1660
Kinetoplastid_OG_813	Pem.10.2630	Pfr.6.2420	Pha.9.2590		Tb927.11.14870	TcIL3000_0_36880	TcCLB.506221.80	Tgr.9.1290	TvY486_1115630	LbrM.32.1840	LdBPK_321750.1	LinJ.32.1750	LmjF.32.1670	LmxM.31.1670	LtaP32.1780
Kinetoplastid_OG_814	Pem.10.2640	Pfr.6.2430	Pha.9.2610	Pse.173.1060	Tb927.11.14880		TcCLB.506221.70	Tgr.9.1300	TvY486_1115640	LbrM.32.1850	LdBPK_321760.1	LinJ.32.1760	LmjF.32.1680	LmxM.31.1680	LtaP32.1790
Kinetoplastid_OG_815	Pem.10.2650	Pfr.6.2440	Pha.9.2620	Pse.173.1080	Tb927.11.14910	TcIL3000_0_30950		Tgr.9.1340	TvY486_1115680	LbrM.32.1860	LdBPK_321770.1	LinJ.32.1770	LmjF.32.1690	LmxM.31.1690	LtaP32.1800
Kinetoplastid_OG_816	Pem.10.2940	Pfr.6.2710	Pha.9.2890	Pse.507.1020	Tb927.11.15170	TcIL3000.11.15340	TcCLB.511713.40	Tgr.28.1060	TvY486_1116000	LbrM.32.2170	LdBPK_322090.1	LinJ.32.2090	LmjF.32.1970	LmxM.31.1970	LtaP32.2130
Kinetoplastid_OG_817	Pem.10.2970	Pfr.6.2750	Pha.9.2940	Pse.480.1020	Tb927.11.15220	TcIL3000.11.15370	TcCLB.511711.100	Tgr.28.1010	TvY486_1116050	LbrM.32.2220	LdBPK_322140.1	LinJ.32.2140	LmjF.32.2010	LmxM.31.2010	LtaP32.2180
Kinetoplastid_OG_818	Pem.10.2980	Pfr.6.2760	Pha.9.2950	Pse.480.1010	Tb927.11.15230	TcIL3000.11.15380	TcCLB.511711.90	Tgr.28.1000	TvY486_1116060	LbrM.32.2230	LdBPK_322150.1	LinJ.32.2150	LmjF.32.2020	LmxM.31.2020	LtaPcontig159-1
Kinetoplastid_OG_819	Pem.10.2990	Pfr.6.2770	Pha.9.2960	Pse.480.1000	Tb927.11.15240	TcIL3000.11.15390	TcCLB.511711.80	Tgr.710.1040	TvY486_1116070	LbrM.32.2240	LdBPK_322160.1	LinJ.32.2160	LmjF.32.2030	LmxM.31.2030	LtaP32.2190
Kinetoplastid_OG_820	Pem.10.3020	Pfr.6.2800	Pha.9.3000	Pse.198.1010	Tb927.11.15270	TcIL3000.11.15410	TcCLB.511711.50	Tgr.710.1000	TvY486_1116090	LbrM.32.2280	LdBPK_322200.1	LinJ.32.2200	LmjF.32.2070	LmxM.31.2070	LtaP32.2230
Kinetoplastid_OG_821	Pem.2.3510	Pfr.10.1850	Pha.3.3030	Pse.287.1060	Tb927.11.15480	TcIL3000.11.15560	TcCLB.509267.110	Tgr.52.1110	TvY486_1116270	LbrM.32.2490	LdBPK_322410.1	LinJ.32.2410	LmjF.32.2260	LmxM.31.2260	LtaP32.2440
Kinetoplastid_OG_822	Pem.2.3450	Pfr.10.1810	Pha.3.3070	Pse.287.1010	Tb927.11.15540	TcIL3000.11.15600	TcCLB.507129.40	Tgr.52.1190	TvY486_1116360	LbrM.32.2560	LdBPK_322480.1	LinJ.32.2480	LmjF.32.2330		LtaP32.2520
Kinetoplastid_OG_823	Pem.2.3460	Pfr.10.1820		Pse.287.1020	Tb927.11.15530		TcCLB.507129.30	Tgr.52.1180	TvY486_1116350	LbrM.32.2550	LdBPK_322470.1	LinJ.32.2470	LmjF.32.2320	LmxM.31.2320	LtaP32.2510
Kinetoplastid_OG_824	Pem.2.3480	Pfr.10.1840	Pha.3.3050	Pse.287.1040	Tb927.11.15500	TcIL3000_0_32100	TcCLB.509269.10	Tgr.52.1130	TvY486_1116290	LbrM.32.2510	LdBPK_322430.1	LinJ.32.2430	LmjF.32.2280	LmxM.31.2280	LtaP32.2470
Kinetoplastid_OG_825	Pem.2.3330	Pfr.10.1690	Pha.3.3200	Pse.68.1100	Tb927.11.15690	TcIL3000.11.15690	TcCLB.507041.40	Tgr.94.1040		LbrM.32.2720	LdBPK_322630.1	LinJ.32.2630	LmjF.32.2490	LmxM.31.2490	LtaP32.2680
Kinetoplastid_OG_826	Pem.2.3280	Pfr.10.1630	Pha.3.3260	Pse.68.1170	Tb927.11.15750		TcCLB.511545.199	Tgr.571.1010	TvY486_1116580	LbrM.32.2780	LdBPK_322690.1	LinJ.32.2690	LmjF.32.2550	LmxM.31.2550	LtaP32.2750
Kinetoplastid_OG_827	Pem.2.3270	Pfr.10.1620	Pha.3.3280	Pse.13.1000	Tb927.11.15760	TcIL3000.11.15710	TcCLB.511545.190		TvY486_1116590	LbrM.32.2790	LdBPK_322700.1	LinJ.32.2700	LmjF.32.2560	LmxM.31.2560	LtaP32.2760
Kinetoplastid_OG_828	Pem.2.2930	Pfr.10.1340	Pha.3.3620	Pse.13.1350	Tb927.11.16090		TcCLB.509073.40	Tgr.353.1050	TvY486_1116900	LbrM.32.3150	LdBPK_323050.1	LinJ.32.3050	LmjF.32.2900	LmxM.31.2900	LtaP32.3090
Kinetoplastid_OG_829	Pem.2.2820	Pfr.10.1260	Pha.4.3000	Pse.96.1100	Tb927.11.16990	TcIL3000.11.16910	TcCLB.511537.60	Tgr.40.1060	TvY486_1118000	LbrM.32.3310	LdBPK_323210.1	LinJ.32.3210	LmjF.32.3020	LmxM.31.3020	LtaP32.3240
Kinetoplastid_OG_830	Pem.2.2710	Pfr.10.1160	Pha.4.3150	Pse.42.1190	Tb927.11.16870	TcIL3000.11.16810	TcCLB.509067.40	Tgr.318.1020	TvY486_1117890	LbrM.32.3460	LdBPK_323370.1	LinJ.32.3370	LmjF.32.3170	LmxM.31.3170	LtaP32.3380
Kinetoplastid_OG_831	Pem.2.2690	Pfr.10.1140	Pha.4.3170	Pse.42.1170	Tb927.11.16850	TcIL3000.11.16790	TcCLB.509067.14	Tgr.318.1040	TvY486_1117860	LbrM.32.3480	LdBPK_323390.1	LinJ.32.3390	LmjF.32.3190	LmxM.31.3190	LtaP32.3400
Kinetoplastid_OG_832	Pem.2.2670	Pfr.10.1120	Pha.4.3190	Pse.42.1150	Tb927.11.16830	TcIL3000.11.16770	TcCLB.511535.20	Tgr.318.1070	TvY486_1117840	LbrM.32.3500	LdBPK_323410.1	LinJ.32.3410	LmjF.32.3210	LmxM.31.3210	LtaP32.3420
Kinetoplastid_OG_833	Pem.2.2510	Pfr.3.3360	Pha.4.3350	Pse.190.1040	Tb927.11.16670	TcIL3000.11.16560	TcCLB.507089.180	Tgr.349.1050	TvY486_1117660	LbrM.32.3690	LdBPK_323590.1	LinJ.32.3590	LmjF.32.3390	LmxM.31.3390	LtaP32.3610
Kinetoplastid_OG_834	Pem.2.2270	Pfr.3.3570		Pse.94.1070	Tb927.11.16370	TcIL3000.11.16290	TcCLB.511529.40	Tgr.3.1190	TvY486_1117290	LbrM.32.4050	LdBPK_323960.1	LinJ.32.3960	LmjF.32.3810	LmxM.31.3810	LtaP32.3980
Kinetoplastid_OG_835	Pem.2.2260	Pfr.3.3580	Pha.4.3660	Pse.94.1060	Tb927.11.16360		TcCLB.511529.30	Tgr.3.1180	TvY486_1117280	LbrM.32.4060	LdBPK_323970.1	LinJ.32.3970	LmjF.32.3820	LmxM.31.3820	LtaP32.3990
Kinetoplastid_OG_836	Pem.2.2250		Pha.4.3670	Pse.94.1050	Tb927.11.16350		TcCLB.511529.20		TvY486_1117260	LbrM.32.4070	LdBPK_323980.1	LinJ.32.3980	LmjF.32.3830	LmxM.31.3830	LtaP32.4000
Kinetoplastid_OG_837	Pem.2.2150		Pha.4.3780	Pse.148.1020	Tb927.11.16230	TcIL3000.11.16160	TcCLB.507035.130	Tgr.3.1020	TvY486_1117140	LbrM.32.4190	LdBPK_324100.1	LinJ.32.4100	LmjF.32.3950	LmxM.31.3950	LtaP32.4120
Kinetoplastid_OG_838	Pem.1.3450	Pfr.2.3290	Pha.2.6360	Pse.61.1180	Tb927.11.6330		TcCLB.503713.30	Tgr.334.1080			LdBPK_262730.1	LinJ.26.2730	LmjF.26.2700	LmxM.26.2700	LtaP26.2860
Kinetoplastid_OG_839	Pem.36.1360	Pfr.27.1140	Pha.9.4020	Pse.379.1050	Tb927.9.1660	TcIL3000_9_250	TcCLB.510349.70	Tgr.268.1070	TvY486_0900230	LbrM.26.2380	LdBPK_262470.1	LinJ.26.2470	LmjF.26.2450	LmxM.26.2450	LtaP26.2600
Kinetoplastid_OG_840	Pem.36.1160	Pfr.27.1350	Pha.9.3660	Pse.594.1030	Tb927.9.1960	TcIL3000_0_36940	TcCLB.509979.150	Tgr.1001.1020	TvY486_0012100	LbrM.26.2200	LdBPK_262290.1	LinJ.26.2290	LmjF.26.2280	LmxM.26.2280	LtaP26.2430
Kinetoplastid_OG_841	Pem.38.1190	Pfr.4.6140	Pha.9.3280	Pse.851.1010	Tb927.9.2580	TcIL3000_9_750	TcCLB.508347.130	Tgr.836.1020	TvY486_0900800	LbrM.26.1840	LdBPK_261920.1	LinJ.26.1920	LmjF.26.1910	LmxM.26.1910	LtaP26.2040
Kinetoplastid_OG_842	Pem.37.1130		Pha.54.1020	Pse.314.1070	Tb927.5.1210	TcIL3000_5_1120	TcCLB.509767.170	Tgr.1482.1000	TvY486_0500850	LbrM.20.0090	LdBPK_340010.1	LinJ.34.0010	LmjF.34.0010	LmxM.33.0010	LtaP34.0040
Kinetoplastid_OG_843	Pem.2.4070	Pfr.10.2400	Pha.3.2460	Pse.214.1040	Tb927.10.2490	TcIL3000_10_2120		Tgr.259.1000	TvY486_1002490	LbrM.20.0160	LdBPK_340080.1	LinJ.34.0080	LmjF.34.0080	LmxM.33.0080	LtaP34.0110
Kinetoplastid_OG_844	Pem.2.4230	Pfr.10.2550	Pha.3.2310	Pse.188.1070	Tb927.10.2680	TcIL3000_10_2300	TcCLB.503959.10	Tgr.1.1370	TvY486_1002710		LdBPK_340290.1	LinJ.34.0290	LmjF.34.0270	LmxM.33.0270	LtaP34.0310
Kinetoplastid_OG_845	Pem.2.4610	Pfr.10.2900	Pha.3.1950	Pse.22.1160		TcIL3000_0_16690	TcCLB.503697.9	Tgr.1.1010	TvY486_0043840	LbrM.20.0580	LdBPK_340670.1	LinJ.34.0670	LmjF.34.0650	LmxM.33.0650	LtaP34.0710
Kinetoplastid_OG_846	Pem.2.4770	Pfr.10.3150	Pha.3.1740	Pse.146.1030	Tb927.4.3690	TcIL3000_4_3190	TcCLB.504129.30		TvY486_0403430	LbrM.20.0650	LdBPK_340760.1	LinJ.34.0760	LmjF.34.0720	LmxM.33.0720	LtaP34.0810
Kinetoplastid_OG_847	Pem.2.4970	Pfr.5.1030	Pha.1.9010	Pse.64.1140	Tb927.4.3350	TcIL3000_4_3050	TcCLB.507739.70	Tgr.50.1140	TvY486_0403150	LbrM.20.0990	LdBPK_341090.1	LinJ.34.1090	LmjF.34.1020	LmxM.33.1020
Kinetoplastid_OG_848	Pem.2.5090	Pfr.5.1150	Pha.1.8890	Pse.64.1010	Tb927.4.3070		TcCLB.506265.140	Tgr.119.1000	TvY486_0402940	LbrM.20.1200	LdBPK_341250.1	LinJ.34.1250	LmjF.34.1160	LmxM.33.1160	LtaP34.1360
Kinetoplastid_OG_849	Pem.24.1880	Pfr.18.1470	Pha.10.2890	Pse.479.1000		TcIL3000_9_2080	TcCLB.430605.20	Tgr.1506.1000	TvY486_0902260	LbrM.20.1280	LdBPK_341360.1	LinJ.34.1360	LmjF.34.1250	LmxM.33.1250	LtaP34.1480
Kinetoplastid_OG_850	Pem.2.5450	Pfr.5.1450	Pha.1.8470	Pse.243.1010	Tb927.4.2710	TcIL3000_4_2600	TcCLB.506635.90	Tgr.164.1040	TvY486_0402600		LdBPK_341660.1	LinJ.34.1660	LmjF.34.1555	LmxM.33.1555	LtaP34.1790
Kinetoplastid_OG_851	Pem.2.5520	Pfr.5.1500	Pha.1.8390	Pse.243.1090	Tb927.4.2630		TcCLB.506635.20	Tgr.164.1120	TvY486_0402530	LbrM.20.1540	LdBPK_341800.1	LinJ.34.1800	LmjF.34.2050	LmxM.33.2050	LtaP34.1890
Kinetoplastid_OG_852	Pem.2.5530	Pfr.5.1510	Pha.1.8350	Pse.243.1100	Tb927.4.2620		TcCLB.506633.100	Tgr.790.1030	TvY486_0402520	LbrM.20.1550	LdBPK_341810.1	LinJ.34.1810	LmjF.34.2060	LmxM.33.2060	LtaP34.1900
Kinetoplastid_OG_853	Pem.2.5570	Pfr.5.1550	Pha.1.8290	Pse.530.1030	Tb927.4.2580	TcIL3000_4_2460	TcCLB.506631.40	Tgr.93.1080		LbrM.20.1590	LdBPK_341850.1	LinJ.34.1850	LmjF.34.2100	LmxM.33.2100	LtaP34.1940
Kinetoplastid_OG_854	Pem.2.5580	Pfr.5.1560	Pha.1.8280	Pse.639.1000	Tb927.4.2560	TcIL3000_4_2440	TcCLB.506631.20	Tgr.93.1060	TvY486_0402470	LbrM.20.1600	LdBPK_341860.1	LinJ.34.1860	LmjF.34.2110	LmxM.33.2110
Kinetoplastid_OG_855	Pem.2.5620	Pfr.5.1580	Pha.1.8240	Pse.639.1030	Tb927.4.2520	TcIL3000_0_08380	TcCLB.447255.20	Tgr.93.1020	TvY486_0402430	LbrM.20.1640	LdBPK_341900.1	LinJ.34.1900	LmjF.34.2140	LmxM.33.2140	LtaP34.1990
Kinetoplastid_OG_856	Pem.2.5910	Pfr.5.1830	Pha.1.7910		Tb927.4.2260	TcIL3000_4_2050		Tgr.178.1020	TvY486_0402080	LbrM.20.1890	LdBPK_342160.1	LinJ.34.2160	LmjF.34.2390	LmxM.33.2390
Kinetoplastid_OG_857	Pem.2.5930	Pfr.5.1850	Pha.1.7890		Tb927.4.2240	TcIL3000_4_2030		Tgr.178.1000	TvY486_0402060	LbrM.20.1910	LdBPK_342180.1	LinJ.34.2180	LmjF.34.2410	LmxM.33.2410	LtaP34.2260
Kinetoplastid_OG_858	Pem.2.6160	Pfr.5.2030	Pha.1.7690	Pse.500.1020	Tb927.4.2020		TcCLB.510877.50	Tgr.465.1000	TvY486_0401820	LbrM.20.2150	LdBPK_342420.1	LinJ.34.2420	LmjF.34.2590	LmxM.33.2590	LtaP34.2500
Kinetoplastid_OG_859	Pem.2.6220	Pfr.5.2090		Pse.61.1040	Tb927.4.1940	TcIL3000_4_1650	TcCLB.510877.130	Tgr.225.1040	TvY486_0401750	LbrM.20.2240	LdBPK_342510.1	LinJ.34.2510	LmjF.34.2680	LmxM.33.2680	LtaP34.2590
Kinetoplastid_OG_860	Pem.2.6280	Pfr.5.2150	Pha.1.7560	Pse.61.1100	Tb927.4.1900		TcCLB.508583.10	Tgr.1153.1010	TvY486_0401660	LbrM.20.2300	LdBPK_342580.1	LinJ.34.2580	LmjF.34.2750	LmxM.33.2750	LtaP34.2650
Kinetoplastid_OG_861	Pem.2.6360	Pfr.5.2220	Pha.1.7500		Tb927.4.1840	TcIL3000_4_1500	TcCLB.510879.40	Tgr.60.1030	TvY486_0401560	LbrM.20.2430	LdBPK_342670.1	LinJ.34.2670	LmjF.34.2810	LmxM.33.2810	LtaP34.2730
Kinetoplastid_OG_862	Pem.2.6480	Pfr.5.2310	Pha.1.7380	Pse.313.1020	Tb927.4.1710	TcIL3000_4_1350		Tgr.60.1210	TvY486_0401430	LbrM.20.2590	LdBPK_342840.1	LinJ.34.2840	LmjF.34.3010	LmxM.33.3010	LtaP34.2910
Kinetoplastid_OG_863	Pem.2.6530	Pfr.5.2360	Pha.1.7320	Pse.313.1070	Tb927.4.1660		TcCLB.504057.140	Tgr.501.1000	TvY486_0401360	LbrM.20.2640	LdBPK_342890.1	LinJ.34.2890	LmjF.34.3060	LmxM.33.3060	LtaP34.2960
Kinetoplastid_OG_864	Pem.2.6560	Pfr.5.2390	Pha.1.7290	Pse.732.1020	Tb927.4.1630		TcCLB.504057.110	Tgr.501.1030	TvY486_0401320	LbrM.20.2660	LdBPK_044330.1	LinJ.34.4330	LmjF.34.3080	LmxM.33.3080	LtaP34.2990
Kinetoplastid_OG_865	Pem.2.6920	Pfr.5.2720	Pha.1.6930	Pse.375.1030	Tb927.4.1300	TcIL3000_4_810	TcCLB.505989.110	Tgr.11.1270	TvY486_0400980	LbrM.20.3050	LdBPK_343250.1	LinJ.34.3250	LmjF.34.3470	LmxM.33.3470	LtaP34.3370
Kinetoplastid_OG_866	Pem.2.6980	Pfr.5.2780	Pha.1.6870	Pse.209.1080	Tb927.4.1180		TcCLB.503865.40	Tgr.237.1070	TvY486_0400910	LbrM.20.3130	LdBPK_343330.1	LinJ.34.3330	LmjF.34.3550	LmxM.33.3550	LtaP34.3470
Kinetoplastid_OG_867	Pem.2.6990	Pfr.5.2790	Pha.1.6860	Pse.209.1070	Tb927.4.1170		TcCLB.503865.50	Tgr.237.1060	TvY486_0400900	LbrM.20.3140	LdBPK_343340.1	LinJ.34.3340	LmjF.34.3560	LmxM.33.3560	LtaP34.3480
Kinetoplastid_OG_868	Pem.2.7090	Pfr.5.2880	Pha.1.6760		Tb927.4.1060	TcIL3000_4_680	TcCLB.506405.100	Tgr.348.1030	TvY486_0400780	LbrM.20.3280	LdBPK_343480.1	LinJ.34.3480	LmjF.34.3690	LmxM.33.3690	LtaP34.3610
Kinetoplastid_OG_869	Pem.2.7180	Pfr.5.2950	Pha.1.6680	Pse.127.1120	Tb927.4.960	TcIL3000_4_580		Tgr.55.1140	TvY486_0400690	LbrM.20.3390	LdBPK_343590.1	LinJ.34.3590	LmjF.34.3790	LmxM.33.3790	LtaP34.3720
Kinetoplastid_OG_870	Pem.1.4400	Pfr.2.4190	Pha.2.5370	Pse.277.1000	Tb927.4.600			Tgr.7.1150	TvY486_0400310	LbrM.20.3750	LdBPK_343950.1	LinJ.34.3950	LmjF.34.4120	LmxM.33.4120	LtaP34.4090
Kinetoplastid_OG_871	Pem.65.1080	Pfr.23.1670	Pha.14.2020	Pse.89.1090	Tb927.7.6460	TcIL3000_7_5360		Tgr.413.1040	TvY486_0706380	LbrM.31.0110	LdBPK_310120.1	LinJ.31.0120	LmjF.31.0110	LmxM.30.0110	LtaP31.0120
Kinetoplastid_OG_872	Pem.65.1020	Pfr.23.1620	Pha.14.1960	Pse.89.1160	Tb927.4.3840	TcIL3000_4_3390	TcCLB.509951.10	Tgr.96.1030	TvY486_0403570	LbrM.31.0300	LdBPK_310200.1	LinJ.31.0200	LmjF.31.0190	LmxM.30.0190	LtaP31.0200
Kinetoplastid_OG_873	Pem.65.1010	Pfr.23.1610	Pha.14.1950	Pse.89.1170	Tb927.4.3850			Tgr.588.1030	TvY486_0403580	LbrM.31.0310	LdBPK_310210.1	LinJ.31.0210	LmjF.31.0200	LmxM.30.0200	LtaP31.0210
Kinetoplastid_OG_874	Pem.54.1170	Pfr.8.4020	Pha.7.2260	Pse.112.1200	Tb927.4.4600		TcCLB.407477.69	Tgr.157.1080	TvY486_0807080	LbrM.31.1760	LdBPK_311580.1	LinJ.31.1580	LmjF.31.1550	LmxM.30.1550	LtaP31.2020
Kinetoplastid_OG_875	Pem.54.1160	Pfr.8.4010	Pha.7.2270	Pse.112.1190	Tb927.4.4610		TcCLB.407477.60	Tgr.157.1070	TvY486_0807070	LbrM.31.1770	LdBPK_311590.1	LinJ.31.1590	LmjF.31.1560	LmxM.30.1560	LtaP31.2030
Kinetoplastid_OG_876	Pem.54.1120	Pfr.8.3970	Pha.7.2310	Pse.112.1150	Tb927.4.4680			Tgr.620.1010	TvY486_0807790	LbrM.31.1890	LdBPK_311680.1	LinJ.31.1680	LmjF.31.1660	LmxM.30.1660	LtaP31.2140
Kinetoplastid_OG_877	Pem.54.1110	Pfr.8.3960	Pha.7.2320	Pse.112.1140	Tb927.4.4690			Tgr.620.1020	TvY486_0807780	LbrM.31.1900	LdBPK_311690.1	LinJ.31.1690	LmjF.31.1670	LmxM.30.1670	LtaP31.2150
Kinetoplastid_OG_878	Pem.40.1160	Pfr.4.5800	Pha.14.1220	Pse.1018.1000	Tb927.4.4720			Tgr.2215.1000	TvY486_0807750	LbrM.31.1930	LdBPK_311720.1	LinJ.31.1720	LmjF.31.1700	LmxM.30.1700	LtaP31.2180
Kinetoplastid_OG_879	Pem.58.1070	Pfr.16.2100	Pha.21.1510	Pse.88.1090	Tb927.8.7010		TcCLB.507389.60	Tgr.66.1160	TvY486_0044790	LbrM.31.3530	LdBPK_313220.1	LinJ.31.3220	LmjF.31.3100	LmxM.30.3100	LtaP31.3580
Kinetoplastid_OG_880	Pem.12.1230	Pfr.30.1210	Pha.1.3400	Pse.40.1260	Tb927.5.4040	TcIL3000_5_4570	TcCLB.507941.10		TvY486_0503450	LbrM.33.0010	LdBPK_330010.1	LinJ.33.0010	LmjF.33.0010	LmxM.32.0010	LtaP33.0010
Kinetoplastid_OG_881	Pem.12.1350	Pfr.30.1110	Pha.1.3520	Pse.40.1140	Tb927.10.10690	TcIL3000_10_8990	TcCLB.504625.20		TvY486_1010420	LbrM.33.0130	LdBPK_330130.1	LinJ.33.0130	LmjF.33.0120	LmxM.32.0120	LtaP33.0150
Kinetoplastid_OG_882	Pem.12.1570	Pfr.3.3260	Pha.1.3720	Pse.357.1010	Tb927.10.11000	TcIL3000_10_9200		Tgr.68.1180	TvY486_1010630	LbrM.33.0370	LdBPK_330390.1	LinJ.33.0390	LmjF.33.0380	LmxM.32.0380	LtaP33.0400
Kinetoplastid_OG_883	Pem.12.1630	Pfr.3.3200	Pha.1.3800	Pse.49.1240	Tb927.10.11050	TcIL3000_10_9260	TcCLB.507711.280	Tgr.68.1110	TvY486_1010680	LbrM.33.0430	LdBPK_330450.1	LinJ.33.0450	LmjF.33.0440	LmxM.32.0440
Kinetoplastid_OG_884	Pem.12.1900	Pfr.3.2980	Pha.1.4040	Pse.176.1060	Tb927.10.11400	TcIL3000_10_9630	TcCLB.507709.44	Tgr.12.1060	TvY486_0027890	LbrM.33.0770	LdBPK_330780.1	LinJ.33.0780	LmjF.33.0730	LmxM.32.0730	LtaP33.0790
Kinetoplastid_OG_885	Pem.12.2330	Pfr.3.2590	Pha.1.4410		Tb927.10.11800	TcIL3000_10_9980	TcCLB.504009.40	Tgr.834.1000	TvY486_1011430	LbrM.33.1390	LdBPK_331240.1	LinJ.33.1240	LmjF.33.1180	LmxM.32.1180	LtaP33.1280
Kinetoplastid_OG_886	Pem.12.2460	Pfr.3.2480	Pha.1.4520	Pse.307.1050	Tb927.10.11900	TcIL3000_10_10080	TcCLB.506567.90	Tgr.847.1020	TvY486_1011530	LbrM.33.1500	LdBPK_331350.1	LinJ.33.1350	LmjF.33.1280	LmxM.32.1280
Kinetoplastid_OG_887	Pem.12.2570	Pfr.3.2380	Pha.1.4630	Pse.402.1010	Tb927.10.12050	TcIL3000_10_10250	TcCLB.510123.10	Tgr.354.1010	TvY486_1011690	LbrM.33.1660	LdBPK_331480.1	LinJ.33.1480	LmjF.33.1390	LmxM.32.1390	LtaP33.1560
Kinetoplastid_OG_888	Pem.12.2690	Pfr.3.2280	Pha.1.4710	Pse.625.1020	Tb927.10.12170	TcIL3000_10_10390	TcCLB.510255.20	Tgr.200.1090	TvY486_1011870	LbrM.33.1780	LdBPK_331600.1	LinJ.33.1600	LmjF.33.1520	LmxM.32.1520	LtaP33.1670
Kinetoplastid_OG_889	Pem.12.2700	Pfr.3.2270	Pha.1.4720	Pse.625.1010	Tb927.10.12190	TcIL3000_10_10420	TcCLB.510257.20	Tgr.200.1070	TvY486_1011890	LbrM.33.1790	LdBPK_331610.1	LinJ.33.1610	LmjF.33.1530	LmxM.32.1530	LtaP33.1680
Kinetoplastid_OG_890	Pem.1.7180	Pfr.2.6780	Pha.2.2540	Pse.34.1240	Tb927.10.7250	TcIL3000_10_6220	TcCLB.509537.30	Tgr.134.1120	TvY486_1007100	LbrM.35.3030		LinJ.36.2950	LmjF.36.2810	LmxM.36.2810	LtaP36.2880
Kinetoplastid_OG_891	Pem.55.1220	Pfr.4.5400	Pha.5.5890	Pse.82.1010	Tb927.11.10110		TcCLB.510719.110	Tgr.463.1000	TvY486_1110940	LbrM.35.3540	LdBPK_363470.1	LinJ.36.3470	LmjF.36.3310	LmxM.36.3310	LtaP36.3410
Kinetoplastid_OG_892	Pem.55.1260	Pfr.4.5360	Pha.5.5850	Pse.129.1020	Tb927.11.10080		TcCLB.510719.74	Tgr.463.1040	TvY486_1110900	LbrM.35.3580	LdBPK_363510.1	LinJ.36.3510	LmjF.36.3350	LmxM.36.3350	LtaP36.3450
Kinetoplastid_OG_893	Pem.55.1270	Pfr.4.5340	Pha.5.5840	Pse.129.1040	Tb927.11.10070		TcCLB.510719.70	Tgr.415.1120	TvY486_1110890	LbrM.35.3590	LdBPK_363520.1	LinJ.36.3520	LmjF.36.3360	LmxM.36.3360	LtaP36.3460
Kinetoplastid_OG_894	Pem.55.1310	Pfr.4.5280	Pha.5.5800	Pse.129.1100	Tb927.11.10020		TcCLB.510719.20	Tgr.415.1040	TvY486_1110810	LbrM.35.3640	LdBPK_363570.1	LinJ.36.3570	LmjF.36.3410	LmxM.36.3410	LtaP36.3510
Kinetoplastid_OG_895	Pem.55.1320	Pfr.4.5270	Pha.5.5790	Pse.129.1110	Tb927.11.10010		TcCLB.510719.10	Tgr.415.1030	TvY486_1110800	LbrM.35.3650	LdBPK_363580.1	LinJ.36.3580	LmjF.36.3420	LmxM.36.3420	LtaP36.3520
Kinetoplastid_OG_896	Pem.4.1160	Pfr.4.5060	Pha.5.5540	Pse.252.1020	Tb927.11.9780	TcIL3000.11.10270	TcCLB.506963.80	Tgr.238.1050		LbrM.35.3930	LdBPK_363880.1	LinJ.36.3880	LmjF.36.3690	LmxM.36.3690	LtaP36.3810
Kinetoplastid_OG_897	Pem.4.1180	Pfr.4.5040	Pha.5.5520		Tb927.11.9760	TcIL3000.11.10240		Tgr.238.1070	TvY486_1110400	LbrM.35.3950	LdBPK_363900.1	LinJ.36.3900	LmjF.36.3710	LmxM.36.3710	LtaP36.3830
Kinetoplastid_OG_898	Pem.4.1250	Pfr.4.4940	Pha.5.5440		Tb927.11.9640	TcIL3000.11.10140	TcCLB.504017.79	Tgr.626.1020	TvY486_1110280	LbrM.35.4070	LdBPK_364030.1	LinJ.36.4030	LmjF.36.3840	LmxM.36.3840	LtaP36.3950
Kinetoplastid_OG_899	Pem.4.1340	Pfr.4.4830		Pse.279.1000	Tb927.11.10190	TcIL3000.11.10670	TcCLB.510719.200	Tgr.292.1010	TvY486_1111040	LbrM.35.4170	LdBPK_364120.1	LinJ.36.4120	LmjF.36.3930	LmxM.36.3930	LtaP36.4040
Kinetoplastid_OG_900	Pem.4.1410	Pfr.4.4770	Pha.5.5250	Pse.816.1020	Tb927.11.10250		TcCLB.510719.270	Tgr.2194.1010	TvY486_1111110	LbrM.35.4240	LdBPK_364200.1	LinJ.36.4200	LmjF.36.4000	LmxM.36.4000	LtaP36.4120
Kinetoplastid_OG_901	Pem.4.1420	Pfr.4.4760	Pha.5.5240	Pse.816.1010	Tb927.11.10260		TcCLB.510719.280	Tgr.887.1000	TvY486_1111120	LbrM.35.4250	LdBPK_364210.1	LinJ.36.4210	LmjF.36.4010	LmxM.36.4010	LtaP36.4130
Kinetoplastid_OG_902	Pem.4.1460		Pha.5.5190	Pse.70.1030	Tb927.11.10330	TcIL3000.11.10830	TcCLB.508439.30	Tgr.522.1050	TvY486_1111190	LbrM.35.4300	LdBPK_364260.1	LinJ.36.4260	LmjF.36.4060	LmxM.36.4060	LtaP36.4180
Kinetoplastid_OG_903	Pem.4.1580	Pfr.4.4600	Pha.5.5040	Pse.70.1230	Tb927.11.10480		TcCLB.510285.20	Tgr.714.1000	TvY486_1111370	LbrM.35.4460	LdBPK_364420.1	LinJ.36.4420	LmjF.36.4210	LmxM.36.4210	LtaP36.4350
Kinetoplastid_OG_904	Pem.18.1940	Pfr.8.3590	Pha.7.2580	Pse.169.1000	Tb927.10.9570	TcIL3000_10_8740		Tgr.418.1010	TY486_1009410	LbrM.35.4480	LdBPK_364440.1	LinJ.36.4440	LmjF.36.4230	LmxM.36.4230	LtaP36.4370
Kinetoplastid_OG_905		Pfr.8.3410	Pha.7.2800	Pse.977.1000	Tb927.10.9820	TcIL3000_10_8540	TcCLB.504147.80	Tgr.174.1080	TvY486_1009680	LbrM.35.4690	LdBPK_364670.1	LinJ.36.4670	LmjF.36.4450	LmxM.36.4450	LtaP36.4580
Kinetoplastid_OG_906	Pem.18.1660	Pfr.8.3330	Pha.7.2900	Pse.698.1010	Tb927.10.9900	TcIL3000_10_8460	TcCLB.504103.100	Tgr.750.1010	TvY486_1009760	LbrM.35.4770	LdBPK_364750.1	LinJ.36.4750	LmjF.36.4530	LmxM.36.4530	LtaP36.4650
Kinetoplastid_OG_907	Pem.18.1570	Pfr.8.3240	Pha.7.3010	Pse.398.1030	Tb927.10.10010	TcIL3000_10_8350	TcCLB.508307.170	Tgr.356.1010	TvY486_1009890	LbrM.35.4900	LdBPK_364880.1	LinJ.36.4880	LmjF.36.4650	LmxM.36.4650	LtaP36.4770
Kinetoplastid_OG_908	Pem.18.1330	Pfr.8.2990	Pha.7.3280		Tb927.11.11010	TcIL3000.11.11730	TcCLB.503971.50	Tgr.592.1000	TvY486_1111990	LbrM.35.5160	LdBPK_365140.1	LinJ.36.5140	LmjF.36.4910	LmxM.36.4910	LtaP36.5050
Kinetoplastid_OG_909	Pem.18.1290	Pfr.8.2950	Pha.7.3320	Pse.335.1030	Tb927.11.10970	TcIL3000.11.11690	TcCLB.503971.20	Tgr.562.1040	TvY486_1111950	LbrM.35.5190	LdBPK_365170.1	LinJ.36.5170	LmjF.36.4940	LmxM.36.4940	LtaP36.5080
Kinetoplastid_OG_910	Pem.18.1280	Pfr.8.2940	Pha.7.3330	Pse.335.1020	Tb927.11.10960	TcIL3000.11.11680	TcCLB.503971.10	Tgr.562.1030	TvY486_1111940	LbrM.35.5200	LdBPK_365180.1	LinJ.36.5180	LmjF.36.4950	LmxM.36.4950	LtaP36.5090
Kinetoplastid_OG_911	Pem.18.1270	Pfr.8.2930	Pha.7.3340	Pse.335.1010	Tb927.11.10950	TcIL3000.11.11650	TcCLB.509823.10	Tgr.562.1000	TvY486_1111910	LbrM.35.5220	LdBPK_365200.1	LinJ.36.5200	LmjF.36.4970	LmxM.36.4970	LtaP36.5110
Kinetoplastid_OG_912	Pem.18.1260	Pfr.8.2920	Pha.7.3350	Pse.335.1000	Tb927.11.10940	TcIL3000.11.11620	TcCLB.503969.20	Tgr.759.1000	TvY486_1111870	LbrM.35.5230	LdBPK_365210.1	LinJ.36.5210	LmjF.36.4980	LmxM.36.4980	LtaP36.5120
Kinetoplastid_OG_913	Pem.18.1230	Pfr.8.2880	Pha.7.3380	Pse.226.1030	Tb927.11.10900	TcIL3000.11.11580	TcCLB.509825.20	Tgr.2166.1000		LbrM.35.5270	LdBPK_365250.1	LinJ.36.5250	LmjF.36.5020	LmxM.36.5020	LtaP36.5150
Kinetoplastid_OG_914	Pem.18.1210	Pfr.8.2860	Pha.7.3400	Pse.226.1050	Tb927.11.10880		TcCLB.509825.40	Tgr.570.1040	TvY486_1111810	LbrM.35.5290	LdBPK_365270.1	LinJ.36.5270	LmjF.36.5040	LmxM.36.5040	LtaP36.5170
Kinetoplastid_OG_915	Pem.18.1170	Pfr.8.2810	Pha.7.3440	Pse.226.1100	Tb927.11.10840	TcIL3000.11.11490	TcCLB.509827.20		TvY486_1111770	LbrM.35.5330	LdBPK_365310.1	LinJ.36.5310	LmjF.36.5080	LmxM.36.5080	LtaP36.5210
Kinetoplastid_OG_916	Pem.18.1130	Pfr.8.2760	Pha.7.3490	Pse.468.1050	Tb927.11.10780	TcIL3000.11.11450	TcCLB.458015.4	Tgr.625.1010	TvY486_1111680	LbrM.35.5380	LdBPK_365360.1	LinJ.36.5360	LmjF.36.5130	LmxM.36.5130	LtaP36.5250
Kinetoplastid_OG_917	Pem.18.1030	Pfr.8.2660	Pha.7.3640	Pse.249.1060	Tb927.11.10670			Tgr.437.1010	TvY486_1111590	LbrM.35.5490	LdBPK_365470.1	LinJ.36.5470	LmjF.36.5240	LmxM.36.5240	LtaP36.5360
Kinetoplastid_OG_918	Pem.13.2700	Pfr.8.2630	Pha.7.3690	Pse.143.1000	Tb927.11.10640		TcCLB.506673.50	Tgr.5.1010	TvY486_1111560	LbrM.35.5520	LdBPK_365500.1	LinJ.36.5500	LmjF.36.5270	LmxM.36.5270	LtaP36.5390
Kinetoplastid_OG_919	Pem.13.2690	Pfr.8.2620	Pha.7.3700	Pse.143.1010	Tb927.11.10620		TcCLB.506673.30	Tgr.5.1030	TvY486_1111530	LbrM.35.5540	LdBPK_365520.1	LinJ.36.5520	LmjF.36.5290	LmxM.36.5290	LtaP36.5410
Kinetoplastid_OG_920	Pem.13.2630	Pfr.8.2560	Pha.7.3770	Pse.143.1100	Tb927.11.10540		TcCLB.510285.80	Tgr.578.1020	TvY486_1111430	LbrM.35.5590	LdBPK_365570.1	LinJ.36.5570	LmjF.36.5340	LmxM.36.5340	LtaP36.5460
Kinetoplastid_OG_921	Pem.13.2480	Pfr.8.2440	Pha.7.3900	Pse.1.1080	Tb927.10.9310	TcIL3000_10_8080	TcCLB.504137.150	Tgr.232.1020	TvY486_1009200		LdBPK_365740.1	LinJ.36.5740	LmjF.36.5500	LmxM.36.5500	LtaP36.5640
Kinetoplastid_OG_922	Pem.13.2430	Pfr.8.2390	Pha.7.3950		Tb927.10.9250	TcIL3000_10_8020	TcCLB.504137.80	Tgr.232.1090	TvY486_1009140	LbrM.35.5860	LdBPK_365830.1	LinJ.36.5830	LmjF.36.5590		LtaP36.5740
Kinetoplastid_OG_923	Pem.13.2130	Pfr.8.2100	Pha.7.4270		Tb927.10.8920	TcIL3000_10_7690	TcCLB.508721.10	Tgr.475.1020	TvY486_1008750	LbrM.35.6180	LdBPK_366140.1	LinJ.36.6140	LmjF.36.5880	LmxM.36.5880	LtaP36.6030
Kinetoplastid_OG_924	Pem.13.1920	Pfr.8.1880	Pha.7.4480	Pse.1.1710	Tb927.10.8720	TcIL3000_10_7500		Tgr.35.1200	TvY486_1008510	LbrM.35.6410	LdBPK_366360.1	LinJ.36.6360	LmjF.36.6100	LmxM.36.6100	LtaP36.6260
Kinetoplastid_OG_925	Pem.13.1810	Pfr.8.1790	Pha.7.4590	Pse.1.1820	Tb927.10.8600		TcCLB.511041.30	Tgr.124.1080	TvY486_0040510	LbrM.35.6530	LdBPK_366470.1	LinJ.36.6470	LmjF.36.6210	LmxM.36.6210	LtaP36.6370
Kinetoplastid_OG_926	Pem.13.1720	Pfr.8.1700	Pha.7.4670	Pse.28.1210	Tb927.10.8390			Tgr.152.1030	TvY486_1008260	LbrM.35.6640	LdBPK_366600.1	LinJ.36.6600	LmjF.36.6340	LmxM.36.6340	LtaP36.6510
Kinetoplastid_OG_927	Pem.13.1550	Pfr.8.1560	Pha.7.4810	Pse.28.1050	Tb927.10.7790	TcIL3000_10_6650	TcCLB.504167.40	Tgr.392.1020	TvY486_1007630		LdBPK_366780.1	LinJ.36.6780	LmjF.36.6490	LmxM.36.6490	LtaP36.6700
Kinetoplastid_OG_928	Pem.13.1120	Pfr.8.1110	Pha.7.5270	Pse.78.1110		TcIL3000_10_7150	TcCLB.507611.310	Tgr.118.1010	TvY486_1008140	LbrM.35.7360	LdBPK_367320.1	LinJ.36.7320	LmjF.36.6980	LmxM.36.6980	LtaP36.7250
Kinetoplastid_OG_929	Pem.11.1780	Pfr.1.4560	Pha.8.3730	Pse.51.1030	Tb927.10.540	TcIL3000_10_400	TcCLB.482471.19	Tgr.499.1000	TvY486_1000480	LbrM.21.1700	LdBPK_211820.1	LinJ.21.1820	LmjF.21.1552	LmxM.21.1552	LtaP21.1780
Kinetoplastid_OG_930	Pem.11.1770	Pfr.1.4570	Pha.8.3740	Pse.51.1020	Tb927.10.520	TcIL3000_10_380	TcCLB.508785.4	Tgr.499.1030	TvY486_1000460	LbrM.21.1710	LdBPK_211830.1	LinJ.21.1830	LmjF.21.1555	LmxM.21.1555	LtaP21.1790
Kinetoplastid_OG_931	Pem.28.1140	Pfr.13.1470		Pse.532.1030	Tb927.11.13010		TcCLB.507483.20	Tgr.1754.1000	TvY486_1113880	LbrM.09.0950	LdBPK_090960.1	LinJ.09.0960	LmjF.09.0900	LmxM.09.0900	LtaP09.0930
Kinetoplastid_OG_932	Pem.11.1900	Pfr.1.4450	Pha.8.3600	Pse.77.1120	Tb927.10.640	TcIL3000_10_500		Tgr.114.1020	TvY486_1000590	LbrM.21.1830	LdBPK_211690.1	LinJ.21.1690	LmjF.21.1450	LmxM.21.1450	LtaP21.1650
Kinetoplastid_OG_933	Pem.11.1910	Pfr.1.4440	Pha.8.3590	Pse.77.1110	Tb927.10.650	TcIL3000_10_510	TcCLB.508781.120	Tgr.114.1030	TvY486_1000610	LbrM.21.1820	LdBPK_211680.1	LinJ.21.1680	LmjF.21.1440	LmxM.21.1440	LtaP21.1640
Kinetoplastid_OG_934	Pem.11.1920	Pfr.1.4430	Pha.8.3580	Pse.77.1100	Tb927.10.660	TcIL3000_10_520	TcCLB.508781.110	Tgr.114.1040	TvY486_1000630	LbrM.21.1810	LdBPK_211670.1	LinJ.21.1670	LmjF.21.1430	LmxM.21.1430	LtaP21.1630
Kinetoplastid_OG_935	Pem.11.1930	Pfr.1.4420	Pha.8.3570	Pse.77.1090	Tb927.10.670	TcIL3000_10_530	TcCLB.508781.90	Tgr.114.1050	TvY486_1000640	LbrM.21.1550	LdBPK_211660.1	LinJ.21.1660	LmjF.21.1420	LmxM.21.1420	LtaP21.1620
Kinetoplastid_OG_936	Pem.2.3440	Pfr.10.1800	Pha.3.3080	Pse.287.1000	Tb927.11.15560	TcIL3000.11.15620	TcCLB.504159.10	Tgr.52.1210		LbrM.32.2580	LdBPK_322530.1	LinJ.32.2530	LmjF.32.2350	LmxM.31.2350	LtaP32.2540
Kinetoplastid_OG_937	Pem.7.2770	Pfr.1.8170	Pha.6.3390	Pse.55.1050	Tb927.9.11970		TcCLB.507011.170	Tgr.21.1010	TvY486_0905660	LbrM.34.3320	LdBPK_353460.1	LinJ.35.3460	LmjF.35.3410	LmxM.34.3410	LtaP35.3450
Kinetoplastid_OG_938	Pem.7.2760	Pfr.1.8160	Pha.6.3380	Pse.55.1040	Tb927.9.12000		TcCLB.507011.180	Tgr.21.1000	TvY486_0905670	LbrM.34.3310	LdBPK_353450.1	LinJ.35.3450	LmjF.35.3400	LmxM.34.3400	LtaP35.3440
Kinetoplastid_OG_939	Pem.7.2710	Pfr.1.8110	Pha.6.3330	Pse.55.1000	Tb927.9.12090		TcCLB.507011.250	Tgr.177.1050	TvY486_0905720	LbrM.34.3270	LdBPK_353410.1	LinJ.35.3410	LmjF.35.3360	LmxM.34.3360	LtaP35.3400
Kinetoplastid_OG_940		Pfr.1.8100	Pha.6.3320	Pse.162.1150	Tb927.9.12100	TcIL3000_9_4980	TcCLB.507011.260	Tgr.177.1060	TvY486_0905730	LbrM.34.3260	LdBPK_353400.1	LinJ.35.3400	LmjF.35.3350	LmxM.34.3350	LtaP35.3390
Kinetoplastid_OG_941	Pem.1.3620	Pfr.2.3440	Pha.2.6220	Pse.660.1000	Tb927.1.780	TcIL3000_1_300	TcCLB.506891.30	Tgr.8.1250	TvY486_0100200		LdBPK_200190.1	LinJ.20.0190	LmjF.20.0170	LmxM.20.0170	LtaP20.0170
Kinetoplastid_OG_942	Pem.39.1160	Pfr.12.2160	Pha.8.1150	Pse.74.1040	Tb927.7.570	TcIL3000_7_260	TcCLB.506287.140	Tgr.341.1030	TvY486_0700300	LbrM.26.1400	LdBPK_261360.1	LinJ.26.1360	LmjF.26.1380	LmxM.26.1380	LtaP26.1310
Kinetoplastid_OG_943	Pem.39.1110	Pfr.12.2240	Pha.8.1100	Pse.74.1090	Tb927.7.510	TcIL3000_0_52630	TcCLB.506287.20	Tgr.1295.1000	TvY486_0700210	LbrM.26.1460	LdBPK_261420.1	LinJ.26.1420	LmjF.26.1440	LmxM.26.1440	LtaP26.1370
Kinetoplastid_OG_944	Pem.15.2090	Pfr.12.2580	Pha.12.2310	Pse.384.1020	Tb927.8.4280	TcIL3000_8_4000	TcCLB.511407.10	Tgr.2328.1000	TvY486_0803660	LbrM.10.0950	LdBPK_100900.1	LinJ.10.0900	LmjF.10.0850	LmxM.10.0850	LtaP10.1250
Kinetoplastid_OG_945	Pem.15.2130	Pfr.12.2610	Pha.12.2380	Pse.384.1050	Tb927.8.4250	TcIL3000_8_3960	TcCLB.508987.20	Tgr.895.1010	TvY486_0803630	LbrM.10.0920	LdBPK_100870.1	LinJ.10.0870	LmjF.10.0820	LmxM.10.0820	LtaP10.1220
Kinetoplastid_OG_946	Pem.32.1590	Pfr.9.3110	Pha.3.1660	Pse.415.1020	Tb927.9.7520	TcIL3000_9_2530	TcCLB.503855.60	Tgr.103.1100	TvY486_0902870	LbrM.04.0460	LdBPK_040400.1	LinJ.04.0400	LmjF.04.0420	LmxM.04.0420	LtaP04.0400
Kinetoplastid_OG_947	Pem.3.3790	Pfr.1.2090	Pha.11.2380	Pse.208.1030	Tb927.3.820	TcIL3000_0_10220	TcCLB.511867.100	Tgr.546.1020	TvY486_0300230	LbrM.27.0240	LdBPK_270230.1	LinJ.27.0230	LmjF.27.0230	LmxM.27.0230	LtaP27.0230
Kinetoplastid_OG_948	Pem.11.2290	Pfr.11.1350	Pha.8.3170	Pse.311.1030		TcIL3000_10_940	TcCLB.509967.160	Tgr.5.1230	TvY486_1001090	LbrM.21.1240	LdBPK_211250.1	LinJ.21.1250	LmjF.21.1010	LmxM.21.1010	LtaP21.1180
Kinetoplastid_OG_949	Pem.11.2270	Pfr.11.1360	Pha.8.3180	Pse.311.1020		TcIL3000_10_930	TcCLB.509967.170	Tgr.5.1220	TvY486_1001080	LbrM.21.1250	LdBPK_211260.1	LinJ.21.1260	LmjF.21.1020	LmxM.21.1020	LtaP21.1190
Kinetoplastid_OG_950	Pem.2.2040	Pfr.3.3810	Pha.4.3890	Pse.58.1160	Tb927.5.3010	TcIL3000_5_3280	TcCLB.510173.40	Tgr.1401.1000	TvY486_0502380	LbrM.08.0940	LdBPK_081080.1	LinJ.08.1080	LmjF.08.1170	LmxM.08.1170	LtaP08.0910
Kinetoplastid_OG_951	Pem.30.1430	Pfr.11.2420	Pha.18.1280	Pse.477.1050	Tb927.10.15860	TcIL3000_10_13670	TcCLB.508943.40	Tgr.2447.1000	TvY486_1015260	LbrM.19.1480	LdBPK_191250.1	LinJ.19.1250	LmjF.19.1260	LmxM.19.1260	LtaP19.1180
Kinetoplastid_OG_952	Pem.6.2880	Pfr.5.3910	Pha.1.5560	Pse.218.1050	Tb927.7.3340	TcIL3000_7_2540	TcCLB.510533.220	Tgr.281.1090	TvY486_0703200	LbrM.22.1220	LdBPK_221190.1	LinJ.22.1190	LmjF.22.1340	LmxM.22.1340	LtaP22.1310
Kinetoplastid_OG_953	Pem.3.1290	Pfr.11.1770	Pha.13.2230	Pse.9.1120	Tb927.10.15010	TcIL3000_10_12860	TcCLB.506211.10	Tgr.159.1070	TvY486_1014420	LbrM.19.0670	LdBPK_190350.1	LinJ.19.0350	LmjF.19.0350	LmxM.19.0350	LtaP19.0320
Kinetoplastid_OG_954	Pem.10.1090	Pfr.6.1100	Pha.9.1110	Pse.241.1060	Tb927.10.14280	TcIL3000_10_12160	TcCLB.506525.130	Tgr.777.1010	TvY486_1013750	LbrM.32.0170	LdBPK_320110.1	LinJ.32.0110	LmjF.32.0110	LmxM.31.0110	LtaP32.0110
Kinetoplastid_OG_955	Pem.11.2030	Pfr.1.4310	Pha.8.3460	Pse.90.1020	Tb927.10.770	TcIL3000_10_620	TcCLB.508779.50	Tgr.445.1030	TvY486_1000770	LbrM.21.1520	LdBPK_211550.1	LinJ.21.1550	LmjF.21.1300	LmxM.21.1300	LtaP21.1490
Kinetoplastid_OG_956	Pem.11.2150	Pfr.1.4210	Pha.8.3350	Pse.90.1120	Tb927.10.910	TcIL3000_10_770	TcCLB.511133.4	Tgr.631.1030	TvY486_1000900	LbrM.21.1390	LdBPK_211430.1	LinJ.21.1430	LmjF.21.1190	LmxM.21.1190	LtaP21.1370
Kinetoplastid_OG_957	Pem.11.2160	Pfr.1.4200	Pha.8.3340	Pse.90.1130	Tb927.10.920	TcIL3000_10_780	TcCLB.511131.98	Tgr.631.1020	TvY486_1000910	LbrM.21.1380	LdBPK_211420.1	LinJ.21.1420	LmjF.21.1180	LmxM.21.1180	LtaP21.1360
Kinetoplastid_OG_958	Pem.18.1810	Pfr.8.3470	Pha.7.2750	Pse.936.1000	Tb927.10.9740	TcIL3000_10_8610	TcCLB.504147.200	Tgr.38.1080	TvY486_1009560	LbrM.35.4600	LdBPK_364570.1	LinJ.36.4570	LmjF.36.4360	LmxM.36.4360	LtaP36.4495
Kinetoplastid_OG_959	Pem.12.2470	Pfr.3.2470	Pha.1.4530	Pse.307.1060	Tb927.10.11910		TcCLB.506567.34		TvY486_1011540		LdBPK_331360.1	LinJ.33.1360	LmjF.33.1290	LmxM.32.1290	LtaP33.1390
Kinetoplastid_OG_960	Pem.11.1250	Pfr.1.5030	Pha.8.4200	Pse.259.1050	Tb927.2.2430	TcIL3000_2_220	TcCLB.503513.10	Tgr.1064.1000	TvY486_0200450	LbrM.02.0390	LdBPK_020330.1	LinJ.02.0330	LmjF.02.0360	LmxM.02.0360	LtaP02.0290
Kinetoplastid_OG_961	Pem.11.1230	Pfr.1.5050	Pha.8.4220	Pse.259.1070	Tb927.2.2450	TcIL3000_0_50270	TcCLB.503515.7	Tgr.1486.1000	TvY486_0200470	LbrM.02.0410	LdBPK_020350.1	LinJ.02.0350	LmjF.02.0380	LmxM.02.0380	LtaP02.0310
Kinetoplastid_OG_962	Pem.24.1750	Pfr.18.1590	Pha.10.2990	Pse.511.1040	Tb927.3.1690	TcIL3000_3_780	TcCLB.510089.210	Tgr.111.1120	TvY486_0301000	LbrM.25.2390	LdBPK_251680.1	LinJ.25.1680	LmjF.25.1620	LmxM.25.1620	LtaP25.1690
Kinetoplastid_OG_963	Pem.24.1740	Pfr.18.1600	Pha.10.3000	Pse.511.1030	Tb927.3.1700	TcIL3000_3_790	TcCLB.510089.219	Tgr.111.1110	TvY486_0301010	LbrM.25.2380	LdBPK_251690.1	LinJ.25.1690	LmjF.25.1630	LmxM.25.1630	LtaP25.1700
Kinetoplastid_OG_964	Pem.24.1720	Pfr.18.1620	Pha.10.3020	Pse.511.1010	Tb927.3.1730	TcIL3000_3_840	TcCLB.510091.20	Tgr.111.1090	TvY486_0301040	LbrM.25.2350	LdBPK_251720.1	LinJ.25.1720	LmjF.25.1650	LmxM.25.1650	LtaP25.1730
Kinetoplastid_OG_965	Pem.24.1670	Pfr.18.1680	Pha.10.3090	Pse.858.1000	Tb927.3.1790	TcIL3000_3_890	TcCLB.510091.80	Tgr.111.1020	TvY486_0301070	LbrM.25.2280	LdBPK_251790.1	LinJ.25.1790	LmjF.25.1710	LmxM.25.1710	LtaP25.1800
Kinetoplastid_OG_966	Pem.24.1640	Pfr.18.1700	Pha.10.3120	Pse.1592.1000	Tb927.3.1820		TcCLB.510091.110		TvY486_0301090	LbrM.25.2250	LdBPK_251820.1	LinJ.25.1820	LmjF.25.1740	LmxM.25.1740	LtaP25.1830
Kinetoplastid_OG_967	Pem.24.1610	Pfr.18.1730	Pha.10.3150	Pse.795.1000	Tb927.3.1840	TcIL3000_3_970	TcCLB.437545.10	Tgr.1192.1020	TvY486_0301110	LbrM.25.2220	LdBPK_251850.1	LinJ.25.1850	LmjF.25.1770	LmxM.25.1770	LtaP25.1860
Kinetoplastid_OG_968	Pem.24.1460	Pfr.18.1900	Pha.10.3330	Pse.47.1090	Tb927.3.2020	TcIL3000_3_1100	TcCLB.504047.30	Tgr.1701.1000	TvY486_0301360	LbrM.25.1510	LdBPK_252030.1	LinJ.25.2030	LmjF.25.1950	LmxM.25.1950	LtaP25.2040
Kinetoplastid_OG_969	Pem.24.1350	Pfr.18.1980	Pha.10.3390	Pse.47.1140	Tb927.3.2100	TcIL3000_0_15740	TcCLB.503991.10	Tgr.112.1170	TvY486_0301440	LbrM.25.1580	LdBPK_252100.1	LinJ.25.2100	LmjF.25.2020	LmxM.25.2020	LtaP25.2140
Kinetoplastid_OG_970	Pem.24.1330	Pfr.18.1990	Pha.10.3400	Pse.47.1160	Tb927.3.2120			Tgr.112.1150	TvY486_0301480	LbrM.25.1600	LdBPK_252120.1	LinJ.25.2120	LmjF.25.2040	LmxM.25.2040	LtaP25.2160
Kinetoplastid_OG_971	Pem.24.1310	Pfr.18.2010	Pha.10.3420	Pse.47.1180	Tb927.3.2150	TcIL3000_3_1260	TcCLB.504077.60	Tgr.112.1120	TvY486_0301520	LbrM.25.1620	LdBPK_252140.1	LinJ.25.2140	LmjF.25.2060	LmxM.25.2060	LtaP25.2180
Kinetoplastid_OG_972	Pem.24.1300	Pfr.18.2020	Pha.10.3430	Pse.47.1190	Tb927.3.2160	TcIL3000_3_1270	TcCLB.504077.50	Tgr.112.1110	TvY486_0301530	LbrM.25.1630	LdBPK_252150.1	LinJ.25.2150	LmjF.25.2070	LmxM.25.2070	LtaP25.2190
Kinetoplastid_OG_973	Pem.24.1290	Pfr.18.2030	Pha.10.3440	Pse.47.1200	Tb927.3.2170	TcIL3000_3_1280	TcCLB.504077.40	Tgr.112.1100	TvY486_0301540	LbrM.25.1640	LdBPK_252160.1	LinJ.25.2160	LmjF.25.2080	LmxM.25.2080	LtaP25.2200
Kinetoplastid_OG_974	Pem.24.1280	Pfr.18.2040	Pha.10.3450	Pse.47.1210	Tb927.3.2180	TcIL3000_3_1300	TcCLB.504077.30	Tgr.112.1090	TvY486_0301550	LbrM.25.1650	LdBPK_252170.1	LinJ.25.2170	LmjF.25.2090	LmxM.25.2090	LtaP25.2210
Kinetoplastid_OG_975	Pem.24.1260	Pfr.18.2060	Pha.10.3470	Pse.47.1230	Tb927.3.2200			Tgr.112.1070	TvY486_0301570	LbrM.25.1670	LdBPK_252190.1	LinJ.25.2190	LmjF.25.2100	LmxM.25.2100	LtaP25.2230
Kinetoplastid_OG_976	Pem.20.1510	Pfr.6.3370	Pha.7.1550	Pse.2.1320	Tb927.10.3100	TcIL3000_10_2550	TcCLB.504867.90	Tgr.82.1110	TvY486_1003080	LbrM.03.0090	LdBPK_030070.1	LinJ.03.0070	LmjF.03.0080	LmxM.03.0080	LtaP03.0070
Kinetoplastid_OG_977	Pem.20.1500	Pfr.6.3360	Pha.7.1530	Pse.2.1310	Tb927.10.3110	TcIL3000_10_2560	TcCLB.504867.80	Tgr.82.1100	TvY486_1003090	LbrM.03.0100	LdBPK_030080.1	LinJ.03.0080	LmjF.03.0090	LmxM.03.0090	LtaP03.0080
Kinetoplastid_OG_978	Pem.20.1480	Pfr.6.3340	Pha.7.1500	Pse.2.1290	Tb927.10.3150	TcIL3000_10_2610	TcCLB.504867.40	Tgr.82.1060	TvY486_1003140	LbrM.03.0140	LdBPK_030120.1	LinJ.03.0120	LmjF.03.0130	LmxM.03.0130	LtaP03.0120
Kinetoplastid_OG_979	Pem.20.1470	Pfr.6.3330	Pha.7.1490	Pse.2.1280	Tb927.10.3160	TcIL3000_10_2620	TcCLB.504867.30	Tgr.82.1050	TvY486_1003150	LbrM.03.0150	LdBPK_030130.1	LinJ.03.0130	LmjF.03.0140	LmxM.03.0140	LtaP03.0130
Kinetoplastid_OG_980	Pem.20.1430	Pfr.6.3280	Pha.7.1430	Pse.2.1220	Tb927.10.3200	TcIL3000_10_2650	TcCLB.503577.20	Tgr.82.1020	TvY486_1003180	LbrM.03.0200	LdBPK_030180.1	LinJ.03.0180	LmjF.03.0190	LmxM.03.0190	LtaP03.0180
Kinetoplastid_OG_981	Pem.20.1410	Pfr.6.3260	Pha.7.1410	Pse.2.1200	Tb927.10.3230	TcIL3000_10_2680	TcCLB.503575.60	Tgr.303.1100	TvY486_0005490	LbrM.03.0220	LdBPK_030200.1	LinJ.03.0200	LmjF.03.0210	LmxM.03.0210	LtaP03.0200
Kinetoplastid_OG_982	Pem.20.1320	Pfr.6.3170	Pha.7.1320	Pse.2.1110	Tb927.10.3310	TcIL3000_10_2750	TcCLB.508179.30	Tgr.308.1010	TvY486_1003280	LbrM.03.0310	LdBPK_030300.1	LinJ.03.0300	LmjF.03.0320	LmxM.03.0320	LtaP03.0300
Kinetoplastid_OG_983	Pem.20.1310	Pfr.6.3160	Pha.7.1310	Pse.2.1100	Tb927.10.3320	TcIL3000_10_2760	TcCLB.508179.40	Tgr.308.1020	TvY486_1003300	LbrM.03.0320	LdBPK_030310.1	LinJ.03.0310	LmjF.03.0330	LmxM.03.0330	LtaP03.0310
Kinetoplastid_OG_984	Pem.20.1330	Pfr.6.3180	Pha.7.1330	Pse.2.1120	Tb927.10.3330	TcIL3000_10_2770	TcCLB.508179.50	Tgr.308.1030	TvY486_1003310	LbrM.03.0330	LdBPK_030320.1	LinJ.03.0320	LmjF.03.0340	LmxM.03.0340	LtaP03.0320
Kinetoplastid_OG_985	Pem.20.1140	Pfr.6.2990	Pha.7.1130	Pse.355.1010	Tb927.10.3520	TcIL3000_10_2910	TcCLB.510311.70	Tgr.4.1160	TvY486_1003500	LbrM.03.0450	LdBPK_030520.1	LinJ.03.0520	LmjF.03.0540	LmxM.03.0540	LtaP03.0500
Kinetoplastid_OG_986	Pem.20.1110	Pfr.6.2960	Pha.7.1110	Pse.355.1040	Tb927.10.3540	TcIL3000_10_2950	TcCLB.510311.110	Tgr.4.1120	TvY486_1003520	LbrM.03.0490	LdBPK_030560.1	LinJ.03.0560	LmjF.03.0580	LmxM.03.0580	LtaP03.0530
Kinetoplastid_OG_987	Pem.20.1080	Pfr.6.2940	Pha.7.1070	Pse.554.1020	Tb927.10.3560	TcIL3000_10_2970	TcCLB.510311.140	Tgr.4.1080	TvY486_1003550	LbrM.15.1340	LdBPK_030580.1	LinJ.03.0580	LmjF.03.0600	LmxM.03.0600	LtaP03.0550
Kinetoplastid_OG_988	Pem.20.1050	Pfr.6.2920	Pha.7.1050	Pse.554.1000	Tb927.10.3580	TcIL3000_0_16970	TcCLB.510311.160	Tgr.4.1060	TvY486_1003580	LbrM.03.0530	LdBPK_030610.1	LinJ.03.0610	LmjF.03.0630	LmxM.03.0630	LtaP03.0580
Kinetoplastid_OG_989	Pem.20.1040	Pfr.6.2910	Pha.7.1040	Pse.591.1000	Tb927.10.3590	TcIL3000_0_16960	TcCLB.510311.170	Tgr.4.1050	TvY486_1003590	LbrM.03.0540	LdBPK_030620.1	LinJ.03.0620	LmjF.03.0640	LmxM.03.0640	LtaP03.0590
Kinetoplastid_OG_990	Pem.12.2860	Pfr.3.2130	Pha.1.4920	Pse.133.1130	Tb927.2.1800	TcIL3000_2_40	TcCLB.510259.6	Tgr.212.1030	TvY486_0200190	LbrM.33.1960	LdBPK_331790.1	LinJ.33.1790	LmjF.33.1690	LmxM.32.1690	LtaP33.1850
Kinetoplastid_OG_991	Pem.12.2820	Pfr.3.2150	Pha.1.4870	Pse.133.1100	Tb927.2.1780	TcIL3000_2_20	TcCLB.510259.18	Tgr.212.1010		LbrM.33.1940	LdBPK_331770.1	LinJ.33.1770	LmjF.33.1670	LmxM.32.1670	LtaP33.1820
Kinetoplastid_OG_992	Pem.12.2790	Pfr.3.2180	Pha.1.4840	Pse.133.1070	Tb927.2.1720		TcCLB.510259.40	Tgr.576.1010	TvY486_0200174	LbrM.33.1910	LdBPK_331740.1	LinJ.33.1740	LmjF.33.1640	LmxM.32.1640	LtaP33.1790
Kinetoplastid_OG_993	Pem.3.1620	Pfr.1.4060	Pha.13.1920	Pse.99.1050	Tb927.11.3160	TcIL3000.11.2950	TcCLB.510431.120	Tgr.242.1050	TvY486_1103230	LbrM.33.2070	LdBPK_331910.1	LinJ.33.1910	LmjF.33.1810	LmxM.32.1810	LtaP33.1960
Kinetoplastid_OG_994	Pem.3.1670	Pfr.1.4040	Pha.13.1870	Pse.99.1100	Tb927.11.3120	TcIL3000.11.2890	TcCLB.510431.160	Tgr.242.1090	TvY486_1103160	LbrM.33.2140	LdBPK_331970.1	LinJ.33.1970	LmjF.33.1870	LmxM.32.1870	LtaP33.2040
Kinetoplastid_OG_995	Pem.3.1720	Pfr.1.4000	Pha.13.1820	Pse.99.1140	Tb927.11.3070	TcIL3000.11.2830	TcCLB.510431.220	Tgr.364.1050	TvY486_1103120	LbrM.33.2190	LdBPK_332020.1	LinJ.33.2020	LmjF.33.1910	LmxM.32.1910	LtaP33.2090
Kinetoplastid_OG_996	Pem.3.1730		Pha.13.1810	Pse.99.1150	Tb927.11.3060	TcIL3000.11.2820	TcCLB.510431.230	Tgr.364.1060	TvY486_1103110		LdBPK_332030.1	LinJ.33.2030	LmjF.33.1920	LmxM.32.1920	LtaP33.2100
Kinetoplastid_OG_997	Pem.3.1740	Pfr.1.3990	Pha.13.1800	Pse.99.1160	Tb927.11.3030	TcIL3000.11.2790	TcCLB.510431.250	Tgr.950.1000	TvY486_1103090	LbrM.33.2210	LdBPK_332040.1	LinJ.33.2040	LmjF.33.1930	LmxM.32.1930	LtaP33.2110
Kinetoplastid_OG_998	Pem.3.1810	Pfr.1.3920	Pha.13.1730	Pse.729.1030	Tb927.11.2970	TcIL3000.11.2730	TcCLB.510431.320	Tgr.1410.1010	TvY486_1103030	LbrM.33.2310	LdBPK_332150.1	LinJ.33.2150	LmjF.33.2030	LmxM.32.2030	LtaP33.2220
Kinetoplastid_OG_999	Pem.3.1820	Pfr.1.3910	Pha.13.1720	Pse.729.1020	Tb927.11.2940	TcIL3000.11.2680	TcCLB.503887.30	Tgr.1193.1020	TvY486_1103000	LbrM.33.2330	LdBPK_332170.1	LinJ.33.2170	LmjF.33.2050	LmxM.32.2050	LtaP33.2250
Kinetoplastid_OG_1000	Pem.3.1860	Pfr.1.3870	Pha.13.1690	Pse.463.1020	Tb927.11.2920	TcIL3000.11.2670	TcCLB.503887.60	Tgr.681.1030	TvY486_1102970	LbrM.33.2380	LdBPK_332220.1	LinJ.33.2220	LmjF.33.2100	LmxM.32.2100	LtaP33.2300
Kinetoplastid_OG_1001	Pem.3.1990	Pfr.1.3760	Pha.13.1570	Pse.27.1080	Tb927.11.2770	TcIL3000.11.2510	TcCLB.506811.140	Tgr.453.1010	TvY486_1102850	LbrM.33.2530	LdBPK_332370.1	LinJ.33.2370	LmjF.33.2240	LmxM.32.2240	LtaP33.2450
Kinetoplastid_OG_1002	Pem.3.2000	Pfr.1.3750	Pha.13.1560	Pse.27.1090	Tb927.11.2760	TcIL3000.11.2500	TcCLB.506811.150	Tgr.453.1000	TvY486_1102840	LbrM.33.2540	LdBPK_332380.1	LinJ.33.2380	LmjF.33.2250	LmxM.32.2250	LtaP33.2460
Kinetoplastid_OG_1003	Pem.3.2130	Pfr.1.3620	Pha.13.1420	Pse.27.1230	Tb927.11.2650	TcIL3000.11.2400	TcCLB.504153.310	Tgr.61.1190	TvY486_1102710	LbrM.33.2670	LdBPK_332520.1	LinJ.33.2520	LmjF.33.2390	LmxM.32.2390	LtaP33.2610
Kinetoplastid_OG_1004	Pem.3.2140	Pfr.1.3610	Pha.13.1410	Pse.27.1240	Tb927.11.2640	TcIL3000.11.2390	TcCLB.504153.300	Tgr.61.1180	TvY486_1102700	LbrM.33.2680	LdBPK_332530.1	LinJ.33.2530	LmjF.33.2400	LmxM.32.2400	LtaP33.2620
Kinetoplastid_OG_1005	Pem.25.1570	Pfr.4.3080	Pha.5.2920	Pse.203.1130	Tb927.5.4510	TcIL3000_5_5200	TcCLB.419417.10	Tgr.175.1010	TvY486_0503930	LbrM.05.0020	LdBPK_050020.1	LinJ.05.0020	LmjF.05.0020	LmxM.05.0020	LtaP05.0030
Kinetoplastid_OG_1006	Pem.25.1660	Pfr.4.2980	Pha.5.3060	Pse.203.1000	Tb927.5.4350	TcIL3000_5_4990	TcCLB.510351.120	Tgr.2019.1010	TvY486_0503740	LbrM.05.0090	LdBPK_050090.1	LinJ.05.0090	LmjF.05.0090	LmxM.05.0090	LtaP05.0100
Kinetoplastid_OG_1007	Pem.25.1690	Pfr.4.2960	Pha.5.3080	Pse.686.1020	Tb927.5.4330	TcIL3000_5_4970	TcCLB.510351.90	Tgr.830.1030	TvY486_0503710	LbrM.05.0180	LdBPK_050180.1	LinJ.05.0180	LmjF.05.0180	LmxM.05.0180	LtaP05.0190
Kinetoplastid_OG_1008	Pem.25.1790	Pfr.4.2840	Pha.5.3200	Pse.412.1000	Tb927.10.10420		TcCLB.503425.20	Tgr.67.1110	TvY486_1010310	LbrM.05.0310	LdBPK_050320.1	LinJ.05.0320	LmjF.05.0310	LmxM.05.0310	LtaP05.0330
Kinetoplastid_OG_1009	Pem.66.1060	Pfr.4.2780	Pha.5.3280	Pse.135.1070	Tb927.10.10350	TcIL3000_10_8810		Tgr.67.1180		LbrM.05.0400	LdBPK_050390.1	LinJ.05.0390	LmjF.05.0390	LmxM.05.0390	LtaP05.0400
Kinetoplastid_OG_1010	Pem.66.1050	Pfr.4.2770	Pha.5.3290	Pse.135.1080	Tb927.10.10340	TcIL3000_10_8800		Tgr.67.1190	TvY486_1010170	LbrM.05.0410	LdBPK_050400.1	LinJ.05.0400	LmjF.05.0400	LmxM.05.0400	LtaP05.0410
Kinetoplastid_OG_1011	Pem.66.1040	Pfr.4.2760	Pha.5.3310	Pse.236.1070	Tb927.10.10330	TcIL3000_10_8790	TcCLB.510491.10	Tgr.67.1200	TvY486_1010160	LbrM.05.0420	LdBPK_050410.1	LinJ.05.0410	LmjF.05.0410	LmxM.05.0410	LtaP05.0420
Kinetoplastid_OG_1012	Pem.66.1030	Pfr.4.2750	Pha.5.3320	Pse.236.1060	Tb927.10.10320	TcIL3000_10_8780	TcCLB.510491.20	Tgr.67.1210	TvY486_1010150	LbrM.05.0430	LdBPK_050420.1	LinJ.05.0420	LmjF.05.0420	LmxM.05.0420	LtaP05.0430
Kinetoplastid_OG_1013	Pem.66.1020	Pfr.4.2740	Pha.5.3330	Pse.236.1050	Tb927.10.10310	TcIL3000_10_8770		Tgr.67.1220	TvY486_1010140	LbrM.05.0440	LdBPK_050430.1	LinJ.05.0430	LmjF.05.0430	LmxM.05.0430	LtaP05.0440
Kinetoplastid_OG_1014	Pem.4.2980	Pfr.4.2620	Pha.5.3470	Pse.297.1020	Tb927.7.7360	TcIL3000_7_5980	TcCLB.510609.70	Tgr.786.1020	TvY486_0706990	LbrM.05.0560	LdBPK_050550.1	LinJ.05.0550	LmjF.05.0550	LmxM.05.0550	LtaP05.0540
Kinetoplastid_OG_1015	Pem.4.2960	Pfr.4.2590	Pha.5.3490	Pse.297.1040	Tb927.7.7330	TcIL3000_7_5940	TcCLB.510609.90	Tgr.1521.1010	TvY486_0706970	LbrM.05.0630	LdBPK_050570.1	LinJ.05.0570	LmjF.05.0570	LmxM.05.0570	LtaP05.0560
Kinetoplastid_OG_1016	Pem.4.2950	Pfr.4.2580	Pha.5.3500	Pse.297.1050	Tb927.7.7320	TcIL3000_0_60380	TcCLB.510609.100	Tgr.1685.1010	TvY486_0706960	LbrM.05.0640	LdBPK_050580.1	LinJ.05.0580	LmjF.05.0580	LmxM.05.0580	LtaP05.0570
Kinetoplastid_OG_1017	Pem.4.2880	Pfr.4.2520	Pha.5.3590		Tb927.7.7230	TcIL3000_0_00440	TcCLB.510611.60		TvY486_0706850	LbrM.05.0650	LdBPK_050660.1	LinJ.05.0660	LmjF.05.0660	LmxM.05.0660	LtaP05.0650
Kinetoplastid_OG_1018	Pem.4.2710	Pfr.4.2360	Pha.5.3810	Pse.1751.1000	Tb927.7.7010	TcIL3000_7_5690	TcCLB.508387.40	Tgr.1161.1010	TvY486_0706740	LbrM.05.0830	LdBPK_050860.1	LinJ.05.0860	LmjF.05.0860	LmxM.05.0860	LtaP05.0880
Kinetoplastid_OG_1019	Pem.4.2450	Pfr.4.2130	Pha.5.4080	Pse.217.1050	Tb927.5.450	TcIL3000_5_70	TcCLB.507869.10	Tgr.1798.1000	TvY486_0500050	LbrM.05.0980	LdBPK_050980.1	LinJ.05.0980	LmjF.05.0980	LmxM.05.0980	LtaP05.1060
Kinetoplastid_OG_1020	Pem.4.2490		Pha.5.4050	Pse.217.1010	Tb927.5.510	TcIL3000_5_160	TcCLB.509885.40	Tgr.1335.1020	TvY486_0500110	LbrM.05.1030	LdBPK_051030.1	LinJ.05.1030	LmjF.05.1030	LmxM.05.1030	LtaP05.1110
Kinetoplastid_OG_1021	Pem.4.2550	Pfr.4.2210	Pha.5.3990	Pse.553.1000	Tb927.7.6890	TcIL3000_7_5550	TcCLB.508389.10	Tgr.2562.1000	TvY486_0706610	LbrM.05.1100	LdBPK_051100.1	LinJ.05.1100	LmjF.05.1100	LmxM.05.1100	LtaP05.1180
Kinetoplastid_OG_1022	Pem.4.2570	Pfr.4.2230	Pha.5.3970	Pse.689.1020	Tb927.5.550	TcIL3000_5_240	TcCLB.509885.10	Tgr.1935.1000	TvY486_0500140	LbrM.05.1140	LdBPK_051140.1	LinJ.05.1140	LmjF.05.1140	LmxM.05.1140	LtaP05.1220
Kinetoplastid_OG_1023	Pem.4.2600	Pfr.4.2260	Pha.5.3940		Tb927.5.580	TcIL3000_5_280	TcCLB.507867.70	Tgr.668.1040	TvY486_0500170	LbrM.05.1190	LdBPK_051190.1	LinJ.05.1190	LmjF.05.1200	LmxM.05.1200	LtaP05.1280
Kinetoplastid_OG_1024	Pem.4.2590	Pfr.4.2250	Pha.5.3950	Pse.689.1000	Tb927.5.590	TcIL3000_5_290	TcCLB.507867.60	Tgr.668.1050		LbrM.05.1200	LdBPK_051200.1	LinJ.05.1200	LmjF.05.1210	LmxM.05.1210	LtaP05.1290
Kinetoplastid_OG_1025	Pem.43.1000		Pha.1.9280	Pse.12.1180	Tb927.6.1280	TcIL3000_0_44430	TcCLB.507603.20	Tgr.176.1040	TvY486_0600790	LbrM.12.0020	LdBPK_120010.1	LinJ.12.0001	LmjF.12.0010	LmxM.12.0010	LtaP12.0010
Kinetoplastid_OG_1026	Pem.43.1040		Pha.1.9320	Pse.12.1220	Tb927.6.1240	TcIL3000_6_800	TcCLB.507603.54	Tgr.176.1080	TvY486_0600750	LbrM.12.0060	LdBPK_120041.1	LinJ.12.0005	LmjF.12.0045	LmxM.12.0045	LtaP12.0050
Kinetoplastid_OG_1027	Pem.43.1210	Pfr.13.1830		Pse.743.1010	Tb927.6.950	TcIL3000_0_28240	TcCLB.507537.30	Tgr.973.1000	TvY486_0600460	LbrM.12.0270	LdBPK_120255.1	LinJ.12.0230	LmjF.12.0250	LmxM.12.0250	LtaP12.0270
Kinetoplastid_OG_1028	Pem.60.1070	Pfr.29.1110	Pha.8.2690	Pse.466.1040	Tb927.1.4050	TcIL3000_1_1660	TcCLB.506529.380	Tgr.1548.1000	TvY486_0101800	LbrM.12.0660	LdBPK_120610.1	LinJ.12.0610	LmjF.12.0660	LmxM.12.0660	LtaP12.0680
Kinetoplastid_OG_1029	Pem.60.1030	Pfr.29.1130	Pha.8.2670	Pse.466.1020	Tb927.1.4160	TcIL3000_1_1700	TcCLB.506529.324	Tgr.372.1070	TvY486_0101830	LbrM.12.0690	LdBPK_120640.1	LinJ.12.0640	LmjF.12.0690	LmxM.12.0690	LtaP12.0710
Kinetoplastid_OG_1030	Pem.12.1150	Pfr.29.1290	Pha.8.2530	Pse.719.1000	Tb927.1.4500	TcIL3000_1_1840	TcCLB.506529.110	Tgr.909.1000	TvY486_0102000	LbrM.12.0910	LdBPK_120810.1	LinJ.12.0810	LmjF.12.1230	LmxM.12.1230	LtaP12.1040
Kinetoplastid_OG_1031	Pem.12.1020		Pha.8.2420	Pse.268.1060	Tb927.1.4780	TcIL3000_1_1980	TcCLB.507997.54	Tgr.280.1020	TvY486_0102140	LbrM.20.6000	LdBPK_120920.1	LinJ.12.0920	LmjF.12.1330	LmxM.12.1330	LtaP12.1140
Kinetoplastid_OG_1032	Pem.67.1010	Pfr.13.2030	Pha.1.9250	Pse.12.1160	Tb927.9.6880	TcIL3000_0_01220	TcCLB.506625.80	Tgr.101.1010	TvY486_0902600	LbrM.04.0070	LdBPK_040030.1	LinJ.04.0030	LmjF.04.0030	LmxM.04.0030	LtaP04.0030
Kinetoplastid_OG_1033	Pem.67.1030	Pfr.13.2040	Pha.1.9230	Pse.12.1150	Tb927.9.6910	TcIL3000_0_29200	TcCLB.506625.90	Tgr.101.1030	TvY486_0902620	LbrM.04.0090	LdBPK_040050.1	LinJ.04.0050	LmjF.04.0045	LmxM.04.0045	LtaP04.0050
Kinetoplastid_OG_1034	Pem.17.1690	Pfr.13.2100	Pha.1.9170	Pse.12.1100	Tb927.9.7070		TcCLB.506625.200	Tgr.101.1140	TvY486_0902710	LbrM.04.0170	LdBPK_040130.1	LinJ.04.0130	LmjF.04.0120	LmxM.04.0120	LtaP04.0130
Kinetoplastid_OG_1035	Pem.17.1700	Pfr.13.2110	Pha.1.9160	Pse.12.1090	Tb927.9.7080		TcCLB.506625.210	Tgr.101.1150	TvY486_0902720	LbrM.04.0180	LdBPK_040140.1	LinJ.04.0140	LmjF.04.0123	LmxM.04.0123	LtaP04.0140
Kinetoplastid_OG_1036	Pem.27.1600	Pfr.13.2200	Pha.1.9070	Pse.267.1040	Tb927.9.7200	TcIL3000_9_2440		Tgr.381.1050	TvY486_0902810	LbrM.04.0340	LdBPK_040290.1	LinJ.04.0290	LmjF.04.0300	LmxM.04.0300	LtaP04.0280
Kinetoplastid_OG_1037	Pem.27.1560	Pfr.13.2230	Pha.1.9040	Pse.267.1070	Tb927.9.7260	TcIL3000_9_2490	TcCLB.504557.60	Tgr.1317.1000	TvY486_0902850	LbrM.04.0400	LdBPK_040360.1	LinJ.04.0360	LmjF.04.0380	LmxM.04.0380	LtaP04.0360
Kinetoplastid_OG_1038	Pem.3.2330	Pfr.1.3460	Pha.13.1230	Pse.80.1120	Tb927.9.8000	TcIL3000_9_2750	TcCLB.508137.30	Tgr.79.1050	TvY486_0903110	LbrM.04.0880	LdBPK_040680.1	LinJ.04.0680	LmjF.04.0680	LmxM.04.0680	LtaP04.0670
Kinetoplastid_OG_1039	Pem.32.1400	Pfr.9.3340	Pha.3.1400	Pse.789.1010	Tb927.9.8050	TcIL3000_9_2780	TcCLB.510241.30	Tgr.79.1100	TvY486_0903150	LbrM.04.0930	LdBPK_040730.1	LinJ.04.0730	LmjF.04.0730	LmxM.04.0730	LtaP04.0720
Kinetoplastid_OG_1040	Pem.32.1240	Pfr.9.3500	Pha.3.1210		Tb927.9.8380	TcIL3000_0_56010	TcCLB.510243.10	Tgr.323.1020	TvY486_0903350	LbrM.04.0720	LdBPK_040930.1	LinJ.04.0930	LmjF.04.0930	LmxM.04.0930	LtaP04.0900
Kinetoplastid_OG_1041	Pem.32.1210	Pfr.9.3520	Pha.3.1180	Pse.106.1000	Tb927.9.8410	TcIL3000_9_2900	TcCLB.510243.30	Tgr.323.1000	TvY486_0903370	LbrM.04.0730	LdBPK_040940.1	LinJ.04.0940	LmjF.04.0940	LmxM.04.0940	LtaP04.0910
Kinetoplastid_OG_1042	Pem.32.1130	Pfr.9.3620	Pha.3.1110	Pse.106.1110	Tb927.9.8580	TcIL3000_9_3000	TcCLB.510243.128	Tgr.53.1020	TvY486_0903470	LbrM.04.1080	LdBPK_041070.1	LinJ.04.1070	LmjF.04.1070	LmxM.04.1070	LtaP04.1030
Kinetoplastid_OG_1043	Pem.32.1080	Pfr.9.3670	Pha.3.1070	Pse.106.1160	Tb927.9.8710	TcIL3000_9_3040	TcCLB.506649.64	Tgr.53.1120	TvY486_0903550	LbrM.04.1160	LdBPK_041160.1	LinJ.04.1160	LmjF.04.1150	LmxM.04.1150	LtaP04.1110
Kinetoplastid_OG_1044	Pem.32.1070	Pfr.9.3680	Pha.3.1060	Pse.106.1170	Tb927.9.8720	TcIL3000_9_3050	TcCLB.506649.70	Tgr.53.1130	TvY486_0903560	LbrM.04.1170	LdBPK_041170.1	LinJ.04.1170	LmjF.04.1160	LmxM.04.1160	LtaP04.1120
Kinetoplastid_OG_1045	Pem.32.1060	Pfr.9.3690	Pha.3.1050	Pse.106.1180	Tb927.9.8740	TcIL3000_9_3060	TcCLB.506649.80	Tgr.53.1140	TvY486_0903590	LbrM.04.1190	LdBPK_041190.1	LinJ.04.1190	LmjF.04.1170	LmxM.04.1170	LtaP04.1140
Kinetoplastid_OG_1046	Pem.32.1010	Pfr.12.3180	Pha.3.1010	Pse.305.1050	Tb927.9.8820	TcIL3000_9_3110	TcCLB.508067.10	Tgr.53.1180	TvY486_0903630	LbrM.04.1240	LdBPK_041240.1	LinJ.04.1240	LmjF.04.1220	LmxM.04.1220	LtaP04.1200
Kinetoplastid_OG_1047	Pem.21.1150	Pfr.12.1170	Pha.8.2210	Pse.546.1000	Tb927.7.1720	TcIL3000_7_1250	TcCLB.508207.130	Tgr.284.1120	TvY486_0701590	LbrM.26.0190	LdBPK_260180.1	LinJ.26.0180	LmjF.26.0190	LmxM.26.0190	LtaP26.0180
Kinetoplastid_OG_1048	Pem.21.1160	Pfr.12.1180	Pha.8.2200	Pse.546.1010	Tb927.7.1710	TcIL3000_7_1240	TcCLB.508207.135	Tgr.284.1110	TvY486_0701580	LbrM.26.0200	LdBPK_260190.1	LinJ.26.0190	LmjF.26.0200	LmxM.26.0200	LtaP26.0190
Kinetoplastid_OG_1049	Pem.21.1170	Pfr.12.1190	Pha.8.2190	Pse.546.1020	Tb927.7.1690	TcIL3000_0_37270	TcCLB.508207.150	Tgr.284.1090	TvY486_0701550	LbrM.26.0210a	LdBPK_260200.1	LinJ.26.0200	LmjF.26.0210	LmxM.26.0210	LtaP26.0200
Kinetoplastid_OG_1050	Pem.21.1220	Pfr.12.1240	Pha.8.2140	Pse.555.1020	Tb927.7.1640	TcIL3000_7_1190	TcCLB.508207.200	Tgr.284.1020	TvY486_0701460	LbrM.26.0300	LdBPK_260260.1	LinJ.26.0260	LmjF.26.0270	LmxM.26.0270	LtaP26.0260
Kinetoplastid_OG_1051	Pem.21.1230	Pfr.12.1260	Pha.8.2130	Pse.555.1010	Tb927.7.1630	TcIL3000_7_1180	TcCLB.508207.210	Tgr.284.1010	TvY486_0701450	LbrM.26.0310	LdBPK_260270.1	LinJ.26.0270	LmjF.26.0280	LmxM.26.0280	LtaP26.0270
Kinetoplastid_OG_1052	Pem.21.1240	Pfr.12.1270	Pha.8.2120	Pse.555.1000	Tb927.7.1620	TcIL3000_7_1170	TcCLB.508207.220	Tgr.284.1000	TvY486_0701440	LbrM.26.0320	LdBPK_260280.1	LinJ.26.0280	LmjF.26.0290	LmxM.26.0290	LtaP26.0280
Kinetoplastid_OG_1053	Pem.66.1000	Pfr.4.2720	Pha.5.3350	Pse.236.1020	Tb927.11.3570	TcIL3000.11.3540	TcCLB.511051.70	Tgr.1107.1010	TvY486_1103700	LbrM.26.0330	LdBPK_260290.1	LinJ.26.0290	LmjF.26.0300	LmxM.26.0300	LtaP26.0290
Kinetoplastid_OG_1054	Pem.21.1250	Pfr.12.1280	Pha.8.2110		Tb927.7.1610	TcIL3000_7_1160	TcCLB.508207.230	Tgr.1583.1000	TvY486_0701430	LbrM.26.0340	LdBPK_260300.1	LinJ.26.0300	LmjF.26.0310	LmxM.26.0310	LtaP26.0300
Kinetoplastid_OG_1055	Pem.2.4190	Pfr.10.2510	Pha.3.2350	Pse.188.1030	Tb927.10.2630	TcIL3000_10_2250	TcCLB.506407.70	Tgr.1.1420	TvY486_1002640	LbrM.26.0400	LdBPK_260370.1	LinJ.26.0370	LmjF.26.0380	LmxM.26.0380	LtaP26.0370
Kinetoplastid_OG_1056	Pem.21.1300	Pfr.36.1020	Pha.8.2050	Pse.818.1000	Tb927.7.1550	TcIL3000_7_1050	TcCLB.503579.150	Tgr.184.1060	TvY486_0701340	LbrM.26.0410	LdBPK_260380.1	LinJ.26.0380	LmjF.26.0390	LmxM.26.0390	LtaP26.0380
Kinetoplastid_OG_1057	Pem.21.1320	Pfr.12.1310	Pha.8.2010	Pse.302.1060	Tb927.7.1500	TcIL3000_7_1010	TcCLB.503579.100	Tgr.184.1110	TvY486_0701270	LbrM.26.0450	LdBPK_260420.1	LinJ.26.0420	LmjF.26.0430	LmxM.26.0430	LtaP26.0420
Kinetoplastid_OG_1058	Pem.21.1330	Pfr.12.1320	Pha.8.2000	Pse.302.1050	Tb927.7.1490	TcIL3000_7_1000	TcCLB.503579.90	Tgr.184.1120	TvY486_0701260	LbrM.26.0460	LdBPK_260430.1	LinJ.26.0430	LmjF.26.0440	LmxM.26.0440	LtaP26.0430
Kinetoplastid_OG_1059	Pem.21.1430	Pfr.12.1400	Pha.8.1920	Pse.25.1300	Tb927.7.1380	TcIL3000_0_59100	TcCLB.508209.50	Tgr.923.1030	TvY486_0701178	LbrM.26.0580	LdBPK_260540.1	LinJ.26.0540	LmjF.26.0570	LmxM.26.0570	LtaP26.0540
Kinetoplastid_OG_1060	Pem.21.1450	Pfr.12.1420	Pha.8.1900	Pse.773.1000	Tb927.7.1370	TcIL3000_0_59090	TcCLB.508209.60	Tgr.923.1020	TvY486_0701176	LbrM.26.0600	LdBPK_260560.1	LinJ.26.0560	LmjF.26.0590	LmxM.26.0590	LtaP26.0560
Kinetoplastid_OG_1061	Pem.21.1460	Pfr.12.1430	Pha.8.1890	Pse.773.1010	Tb927.7.1360	TcIL3000_0_32660	TcCLB.508209.70	Tgr.923.1010	TvY486_0701174	LbrM.26.0610	LdBPK_260570.1	LinJ.26.0570	LmjF.26.0600	LmxM.26.0600	LtaP26.0570
Kinetoplastid_OG_1062	Pem.21.1690	Pfr.12.1660	Pha.8.1660	Pse.300.1050	Tb927.7.1080	TcIL3000_7_790	TcCLB.503899.60	Tgr.165.1080		LbrM.26.0860	LdBPK_260810.1	LinJ.26.0810	LmjF.26.0850	LmxM.26.0850	LtaP26.0790
Kinetoplastid_OG_1063	Pem.21.1700	Pfr.12.1670	Pha.8.1650	Pse.300.1060	Tb927.7.1070	TcIL3000_7_780	TcCLB.503899.50	Tgr.165.1090	TvY486_0700900	LbrM.26.0870	LdBPK_260820.1	LinJ.26.0820	LmjF.26.0860	LmxM.26.0860	LtaP26.0800
Kinetoplastid_OG_1064	Pem.21.1760	Pfr.12.1740	Pha.8.1590	Pse.97.1050	Tb927.7.1000	TcIL3000_7_710	TcCLB.506729.40	Tgr.912.1020	TvY486_0700830	LbrM.26.0940	LdBPK_260900.1	LinJ.26.0900	LmjF.26.0930	LmxM.26.0930	LtaP26.0850
Kinetoplastid_OG_1065	Pem.21.1820	Pfr.12.1810	Pha.8.1510	Pse.754.1020	Tb927.7.890			Tgr.617.1030	TvY486_0700690	LbrM.26.1070	LdBPK_261030.1	LinJ.26.1030	LmjF.26.1050	LmxM.26.1050	LtaP26.0980
Kinetoplastid_OG_1066	Pem.21.1850	Pfr.12.1840		Pse.728.1000	Tb927.7.860	TcIL3000_7_460		Tgr.466.1000	TvY486_0700650	LbrM.26.1100	LdBPK_261060.1	LinJ.26.1060	LmjF.26.1080	LmxM.26.1080	LtaP26.1010
Kinetoplastid_OG_1067	Pem.21.1880	Pfr.12.1880	Pha.8.1440	Pse.354.1000	Tb927.7.820	TcIL3000_7_440		Tgr.1555.1010	TvY486_0700600	LbrM.26.1140	LdBPK_261100.1	LinJ.26.1100	LmjF.26.1120	LmxM.26.1120	LtaP26.1050
Kinetoplastid_OG_1068	Pem.39.1360	Pfr.12.1960	Pha.8.1330	Pse.688.1000	Tb927.7.740	TcIL3000_7_380	TcCLB.506135.40	Tgr.300.1070	TvY486_0700510	LbrM.26.1220	LdBPK_261180.1	LinJ.26.1180	LmjF.26.1200	LmxM.26.1200	LtaP26.1130
Kinetoplastid_OG_1069	Pem.39.1240	Pfr.12.2080		Pse.1036.1010	Tb927.7.640	TcIL3000_7_330	TcCLB.506289.40	Tgr.859.1030	TvY486_0700380	LbrM.26.1330	LdBPK_261290.1	LinJ.26.1290	LmjF.26.1310	LmxM.26.1310	LtaP26.1240
Kinetoplastid_OG_1070	Pem.39.1230	Pfr.12.2090	Pha.8.1220	Pse.863.1010	Tb927.7.630	TcIL3000_7_320	TcCLB.506289.30	Tgr.851.1000		LbrM.26.1340	LdBPK_261300.1	LinJ.26.1300	LmjF.26.1320	LmxM.26.1320	LtaP26.1250
Kinetoplastid_OG_1071	Pem.39.1080	Pfr.12.2260	Pha.8.1070	Pse.74.1130	Tb927.7.460	TcIL3000_7_170	TcCLB.507747.220	Tgr.543.1030	TvY486_0700160	LbrM.26.1490	LdBPK_261450.1	LinJ.26.1450	LmjF.26.1470	LmxM.26.1470	LtaP26.1400
Kinetoplastid_OG_1072	Pem.39.1010	Pfr.12.2310	Pha.8.1010	Pse.230.1010	Tb927.7.320	TcIL3000_7_130	TcCLB.504165.20	Tgr.506.1040	TvY486_0700120	LbrM.26.1550	LdBPK_261510.1	LinJ.26.1510	LmjF.26.1530	LmxM.26.1530	LtaP26.1570
Kinetoplastid_OG_1073	Pem.27.1030	Pfr.9.1020	Pha.33.1050	Pse.323.1000	Tb927.10.11180	TcIL3000_10_9420	TcCLB.507711.150	Tgr.12.1290	TvY486_1010820	LbrM.07.0010	LdBPK_070010.1	LinJ.07.0010	LmjF.07.0010	LmxM.07.0010	LtaP07.0010
Kinetoplastid_OG_1074	Pem.27.1090	Pfr.9.1060	Pha.33.1000	Pse.122.1090	Tb927.8.1880			Tgr.106.1100	TvY486_0801270	LbrM.07.0070	LdBPK_070220.1	LinJ.07.0220	LmjF.07.0070	LmxM.07.0070	LtaP07.0070
Kinetoplastid_OG_1075	Pem.27.1160	Pfr.28.1070	Pha.23.1420		Tb927.8.1670	TcIL3000_8_1500	TcCLB.511395.90	Tgr.913.1040	TvY486_0801070	LbrM.07.0160	LdBPK_070320.1	LinJ.07.0320	LmjF.07.0160	LmxM.07.0160	LtaP07.0160
Kinetoplastid_OG_1076	Pem.27.1280	Pfr.28.1180	Pha.23.1300	Pse.747.1010	Tb927.8.1590	TcIL3000_8_1450		Tgr.1532.1000	TvY486_0801040	LbrM.07.0290	LdBPK_070440.1	LinJ.07.0440	LmjF.07.0280	LmxM.07.0280	LtaP07.0280
Kinetoplastid_OG_1077	Pem.27.1330	Pfr.28.1240	Pha.23.1220	Pse.730.1010	Tb927.8.1550			Tgr.814.1030	TvY486_0800990	LbrM.07.0320	LdBPK_070470.1	LinJ.07.0470	LmjF.07.0310	LmxM.07.0310	LtaP07.0310
Kinetoplastid_OG_1078	Pem.27.1390	Pfr.28.1290	Pha.23.1160	Pse.724.1010	Tb927.8.1510	TcIL3000_8_1270	TcCLB.508973.50	Tgr.1381.1020	TvY486_0800950	LbrM.07.0360	LdBPK_070130.1	LinJ.07.0130	LmjF.07.0340	LmxM.07.0340	LtaP07.0350
Kinetoplastid_OG_1079	Pem.27.1440	Pfr.28.1350	Pha.23.1060	Pse.131.1040	Tb927.8.1450	TcIL3000_8_1190	TcCLB.508973.110	Tgr.192.1040	TvY486_0800870	LbrM.07.0430	LdBPK_070200.1	LinJ.07.0200	LmjF.07.0410	LmxM.07.0410	LtaP07.0420
Kinetoplastid_OG_1080	Pem.27.1490	Pfr.28.1390	Pha.23.1010	Pse.131.1090	Tb927.8.1420	TcIL3000_8_1160	TcCLB.508975.10	Tgr.192.1010	TvY486_0800840	LbrM.07.0480	LdBPK_070150.1	LinJ.07.0150	LmjF.07.0460	LmxM.07.0460	LtaP07.0470
Kinetoplastid_OG_1081	Pem.27.1500	Pfr.28.1400	Pha.23.1000	Pse.131.1100	Tb927.8.1410	TcIL3000_8_1150	TcCLB.508975.20	Tgr.192.1000	TvY486_0800820	LbrM.07.0490	LdBPK_070140.1		LmjF.07.0470	LmxM.07.0470	LtaP07.0480
Kinetoplastid_OG_1082	Pem.50.1100	Pfr.21.1250	Pha.15.1040		Tb927.8.1080	TcIL3000_8_680	TcCLB.506401.90	Tgr.191.1040	TvY486_0800540	LbrM.07.0780	LdBPK_070790.1	LinJ.07.0790	LmjF.07.0710	LmxM.07.0710	LtaP07.0720
Kinetoplastid_OG_1083	Pem.46.1250	Pfr.21.1450		Pse.496.1020	Tb927.8.810	TcIL3000_8_380	TcCLB.510861.30	Tgr.230.1000	TvY486_0805440	LbrM.07.0980	LdBPK_071080.1	LinJ.07.1080	LmjF.07.0930	LmxM.07.0930	LtaP07.0990
Kinetoplastid_OG_1084	Pem.46.1140	Pfr.21.1560	Pha.26.1130	Pse.130.1080	Tb927.8.660	TcIL3000_8_150	TcCLB.508567.20	Tgr.246.1020	TvY486_0800120	LbrM.07.1100	LdBPK_071200.1	LinJ.07.1200	LmjF.07.1040	LmxM.07.1040	LtaP07.1110
Kinetoplastid_OG_1085	Pem.46.1130	Pfr.21.1570	Pha.26.1140	Pse.130.1090	Tb927.8.650	TcIL3000_8_130	TcCLB.510857.60	Tgr.246.1030		LbrM.07.1110	LdBPK_071210.1	LinJ.07.1210	LmjF.07.1050	LmxM.07.1050	LtaP07.1120
Kinetoplastid_OG_1086	Pem.46.1100	Pfr.21.1600	Pha.26.1170	Pse.130.1120	Tb927.8.620	TcIL3000_8_100	TcCLB.510857.40	Tgr.246.1060	TvY486_0800080	LbrM.07.1140	LdBPK_071240.1	LinJ.07.1240	LmjF.07.1070	LmxM.07.1070	LtaP07.1150
Kinetoplastid_OG_1087	Pem.49.1040	Pfr.11.3290	Pha.22.1480	Pse.36.1060	Tb927.5.1470			Tgr.71.1170	TvY486_0013260	LbrM.15.0050	LdBPK_150050.1	LinJ.15.0050	LmjF.15.0050	LmxM.15.0050	LtaP15.0040
Kinetoplastid_OG_1088	Pem.49.1260		Pha.22.1220	Pse.36.1270	Tb927.5.1670		TcCLB.506739.209	Tgr.500.1050	TvY486_0501170	LbrM.15.0250	LdBPK_150260.1	LinJ.15.0260	LmjF.15.0225	LmxM.15.0225	LtaP15.0250
Kinetoplastid_OG_1089	Pem.59.1140	Pfr.22.1080	Pha.3.3780	Pse.337.1040	Tb927.9.6560	TcIL3000_9_2280	TcCLB.504883.10	Tgr.1053.1020	TvY486_0004960	LbrM.15.0790	LdBPK_150810.1	LinJ.15.0810	LmjF.15.0770	LmxM.15.0770	LtaP15.0750
Kinetoplastid_OG_1090	Pem.59.1120	Pfr.22.1100	Pha.3.3800	Pse.285.1000	Tb927.9.6510	TcIL3000_9_2250	TcCLB.504881.40	Tgr.488.1030	TvY486_0902480	LbrM.15.0770	LdBPK_150820.1	LinJ.15.0820	LmjF.15.0780	LmxM.15.0780	LtaP15.0770
Kinetoplastid_OG_1091	Pem.44.1010	Pfr.22.1330	Pha.3.4040	Pse.206.1010			TcCLB.505843.40	Tgr.796.1010	TvY486_0902230	LbrM.15.1010	LdBPK_151030.1	LinJ.15.1030	LmjF.15.0970	LmxM.15.0970	LtaP15.0990
Kinetoplastid_OG_1092	Pem.44.1120	Pfr.22.1490	Pha.3.4230	Pse.853.1010	Tb927.9.5630	TcIL3000_9_1880	TcCLB.508277.390	Tgr.335.1060	TvY486_0902050	LbrM.15.1210	LdBPK_151290.1	LinJ.15.1290	LmjF.15.1270	LmxM.15.1270	LtaP15.1180
Kinetoplastid_OG_1093	Pem.44.1140	Pfr.22.1510	Pha.3.4260	Pse.857.1000	Tb927.9.5590	TcIL3000_0_04850	TcCLB.508277.370	Tgr.464.1000	TvY486_0902010	LbrM.15.1230	LdBPK_151310.1	LinJ.15.1310	LmjF.15.1290	LmxM.15.1290	LtaP15.1200
Kinetoplastid_OG_1094	Pem.44.1170	Pfr.22.1530	Pha.3.4290	Pse.153.1010	Tb927.9.5490	TcIL3000_9_1870	TcCLB.508277.350	Tgr.464.1020	TvY486_0901990	LbrM.15.1260	LdBPK_151330.1	LinJ.15.1330	LmjF.15.1310	LmxM.15.1310	LtaP15.1220
Kinetoplastid_OG_1095	Pem.44.1230	Pfr.22.1580	Pha.3.4350	Pse.153.1070	Tb927.9.5380	TcIL3000_9_1820	TcCLB.508277.290	Tgr.306.1050	TvY486_0901930	LbrM.15.1320	LdBPK_151390.1	LinJ.15.1390	LmjF.15.1350	LmxM.15.1350	LtaP15.1280
Kinetoplastid_OG_1096	Pem.44.1240	Pfr.22.1590	Pha.3.4360	Pse.153.1080	Tb927.9.5320	TcIL3000_9_1780	TcCLB.508277.230	Tgr.306.1100	TvY486_0901890	LbrM.15.1380	LdBPK_151430.1	LinJ.15.1430	LmjF.15.1380	LmxM.15.1380	LtaP15.1320
Kinetoplastid_OG_1097	Pem.44.1350	Pfr.22.1690	Pha.3.4470	Pse.293.1060	Tb927.9.5020	TcIL3000_9_1660	TcCLB.508277.90	Tgr.72.1090	TvY486_0901780	LbrM.15.1490	LdBPK_151560.1	LinJ.15.1560	LmjF.15.1490	LmxM.15.1490	LtaP15.1450
Kinetoplastid_OG_1098	Pem.44.1370	Pfr.22.1700	Pha.3.4490	Pse.293.1040	Tb927.9.4990	TcIL3000_9_1640	TcCLB.508277.70	Tgr.72.1070	TvY486_0901750	LbrM.15.1510	LdBPK_151580.1	LinJ.15.1580	LmjF.15.1510	LmxM.15.1510	LtaP15.1470
Kinetoplastid_OG_1099	Pem.20.1570	Pfr.6.3390	Pha.7.1610	Pse.2.1380	Tb927.7.4650	TcIL3000_7_3920	TcCLB.506605.229	Tgr.144.1030	TvY486_0704770	LbrM.14.0040	LdBPK_140040.1	LinJ.14.0040	LmjF.14.0040	LmxM.14.0040	LtaP14.0030
Kinetoplastid_OG_1100	Pem.20.1600	Pfr.6.3400	Pha.7.1630	Pse.2.1410	Tb927.7.4620	TcIL3000_7_3870	TcCLB.506605.200	Tgr.144.1090	TvY486_0704740	LbrM.14.0080	LdBPK_140080.1	LinJ.14.0080	LmjF.14.0080	LmxM.14.0080	LtaP14.0070
Kinetoplastid_OG_1101	Pem.20.1670	Pfr.6.3480	Pha.7.1710	Pse.2.1480	Tb927.7.4550	TcIL3000_7_3780	TcCLB.506605.150		TvY486_0704670	LbrM.14.0150	LdBPK_140150.1	LinJ.14.0150	LmjF.14.0150	LmxM.14.0150	LtaP14.0140
Kinetoplastid_OG_1102	Pem.20.1730	Pfr.6.3530	Pha.7.1780	Pse.2.1540	Tb927.7.4500	TcIL3000_7_3730	TcCLB.506605.80	Tgr.1072.1010	TvY486_0704590	LbrM.14.0220	LdBPK_140220.1	LinJ.14.0220	LmjF.14.0220	LmxM.14.0220	LtaP14.0210
Kinetoplastid_OG_1103	Pem.20.1750	Pfr.6.3550	Pha.7.1820	Pse.2.1560	Tb927.7.4480	TcIL3000_7_3710	TcCLB.506605.59	Tgr.1074.1020	TvY486_0704570	LbrM.14.0240	LdBPK_140240.1	LinJ.14.0240	LmjF.14.0240	LmxM.14.0240	LtaP14.0230
Kinetoplastid_OG_1104	Pem.20.1760	Pfr.6.3560	Pha.7.1830	Pse.2.1570	Tb927.7.4470	TcIL3000_7_3700	TcCLB.506605.50	Tgr.1074.1030	TvY486_0704560	LbrM.14.0250	LdBPK_140250.1	LinJ.14.0250	LmjF.14.0250	LmxM.14.0250	LtaP14.0240
Kinetoplastid_OG_1105	Pem.20.1780	Pfr.6.3580	Pha.7.1860	Pse.2.1590	Tb927.7.4450	TcIL3000_7_3670	TcCLB.506605.10	Tgr.666.1010	TvY486_0704540	LbrM.14.0280	LdBPK_140280.1	LinJ.14.0280	LmjF.14.0280	LmxM.14.0280	LtaP14.0260
Kinetoplastid_OG_1106	Pem.20.1810	Pfr.6.3610	Pha.7.1890	Pse.2.1620	Tb927.7.4420	TcIL3000_7_3640	TcCLB.504213.120	Tgr.981.1010	TvY486_0704500	LbrM.14.0310	LdBPK_140310.1	LinJ.14.0310	LmjF.14.0310	LmxM.14.0310	LtaP14.0290
Kinetoplastid_OG_1107	Pem.4.2160		Pha.5.4320	Pse.657.1010	Tb927.7.4390	TcIL3000_7_3590	TcCLB.504213.80	Tgr.607.1040		LbrM.14.0350	LdBPK_140350.1	LinJ.14.0350	LmjF.14.0350	LmxM.14.0350	LtaP14.0330
Kinetoplastid_OG_1108	Pem.20.1930	Pfr.6.3720	Pha.7.2010	Pse.2.1740	Tb927.7.4290	TcIL3000_7_3480	TcCLB.508089.30	Tgr.439.1050	TvY486_0704350	LbrM.14.0460	LdBPK_140460.1	LinJ.14.0460	LmjF.14.0450	LmxM.14.0450	LtaP14.0430
Kinetoplastid_OG_1109	Pem.23.1010	Pfr.24.1700	Pha.3.5380	Pse.298.1040	Tb927.7.4210	TcIL3000_7_3390	TcCLB.506661.100	Tgr.622.1000	TvY486_0704250	LbrM.14.0560	LdBPK_140590.1	LinJ.14.0590	LmjF.14.0580	LmxM.14.0580	LtaP14.0560
Kinetoplastid_OG_1110	Pem.23.1090	Pfr.24.1620	Pha.3.5310	Pse.495.1000			TcCLB.510989.10	Tgr.1534.1010	TvY486_0704180	LbrM.14.0720	LdBPK_140800.1	LinJ.14.0800	LmjF.14.0740	LmxM.14.0740	LtaP14.0730
Kinetoplastid_OG_1111	Pem.23.1150	Pfr.24.1540	Pha.3.5230	Pse.1404.1000	Tb927.7.4100	TcIL3000_7_3330	TcCLB.427247.4	Tgr.747.1010	TvY486_0704130	LbrM.14.0790	LdBPK_140880.1	LinJ.14.0880	LmjF.14.0820	LmxM.14.0820	LtaP14.0810
Kinetoplastid_OG_1112	Pem.71.1020	Pfr.24.1420	Pha.3.5070	Pse.596.1040	Tb927.7.3950	TcIL3000_0_46520	TcCLB.506657.70	Tgr.937.1000	TvY486_0703950	LbrM.14.0930	LdBPK_141020.1	LinJ.14.1020	LmjF.14.0960	LmxM.14.0960	LtaP14.0940
Kinetoplastid_OG_1113	Pem.23.1410	Pfr.24.1330	Pha.3.4960	Pse.115.1070	Tb927.7.3910	TcIL3000_0_36430	TcCLB.506657.10	Tgr.426.1020	TvY486_0703900	LbrM.14.1010	LdBPK_141090.1	LinJ.14.1090	LmjF.14.1030	LmxM.14.1030	LtaP14.1010
Kinetoplastid_OG_1114	Pem.23.1620	Pfr.24.1130	Pha.3.4730	Pse.84.1020	Tb927.7.3630	TcIL3000_7_2870	TcCLB.510407.80	Tgr.29.1200	TvY486_0703530	LbrM.14.1500	LdBPK_141410.1	LinJ.14.1410	LmjF.14.1330	LmxM.14.1330	LtaP14.1390
Kinetoplastid_OG_1115	Pem.23.1650	Pfr.24.1100	Pha.3.4700	Pse.84.1050	Tb927.7.3600	TcIL3000_7_2860	TcCLB.510407.30	Tgr.29.1160	TvY486_0703500	LbrM.14.1580	LdBPK_141480.1	LinJ.14.1480	LmjF.14.1390	LmxM.14.1390	LtaP14.1450
Kinetoplastid_OG_1116	Pem.23.1660	Pfr.24.1090	Pha.3.4690	Pse.84.1060	Tb927.7.3590	TcIL3000_7_2840	TcCLB.510407.20	Tgr.29.1150	TvY486_0703490	LbrM.14.1590	LdBPK_141490.1	LinJ.14.1490	LmjF.14.1395	LmxM.14.1395	LtaP14.1460
Kinetoplastid_OG_1117	Pem.23.1680	Pfr.24.1070	Pha.3.4670	Pse.84.1080	Tb927.7.3570	TcIL3000_7_2810	TcCLB.405165.10	Tgr.29.1130	TvY486_0703460	LbrM.14.1610	LdBPK_141520.1	LinJ.14.1520	LmjF.14.1420	LmxM.14.1420	LtaP14.1490
Kinetoplastid_OG_1118	Pem.23.1710	Pfr.24.1040	Pha.3.4640	Pse.84.1110	Tb927.7.3530	TcIL3000_7_2750		Tgr.29.1060	TvY486_0703420	LbrM.14.1640	LdBPK_141550.1	LinJ.14.1550	LmjF.14.1450	LmxM.14.1450	LtaP14.1520
Kinetoplastid_OG_1119	Pem.23.1730	Pfr.24.1030	Pha.3.4630	Pse.84.1130	Tb927.7.3510	TcIL3000_7_2730	TcCLB.508265.40	Tgr.29.1040	TvY486_0703400	LbrM.14.1660	LdBPK_141570.1	LinJ.14.1570	LmjF.14.1470	LmxM.14.1470	LtaP14.1540
Kinetoplastid_OG_1120	Pem.22.1780	Pfr.13.3020	Pha.12.1160	Pse.17.1400	Tb927.9.3650	TcIL3000_9_1140	TcCLB.506895.40	Tgr.410.1000		LbrM.01.0060	LdBPK_010030.1	LinJ.01.0030	LmjF.01.0030	LmxM.01.0030	LtaP01.0030
Kinetoplastid_OG_1121	Pem.22.1760	Pfr.13.3000	Pha.12.1180	Pse.17.1380	Tb927.9.3640	TcIL3000_9_1130	TcCLB.506895.30	Tgr.410.1010	TvY486_0901200	LbrM.01.0090	LdBPK_010060.1	LinJ.01.0060	LmjF.01.0060	LmxM.01.0060	LtaP01.0060
Kinetoplastid_OG_1122	Pem.22.1750	Pfr.13.2990	Pha.12.1190	Pse.17.1370	Tb927.9.3630	TcIL3000_9_1110	TcCLB.506895.20	Tgr.410.1020	TvY486_0901190	LbrM.01.0100	LdBPK_010070.1	LinJ.01.0070	LmjF.01.0070	LmxM.01.0070	LtaP01.0070
Kinetoplastid_OG_1123	Pem.22.1740	Pfr.13.2980	Pha.12.1200	Pse.17.1360	Tb927.9.3620	TcIL3000_9_1090	TcCLB.506895.10	Tgr.410.1030	TvY486_0901180	LbrM.01.0110	LdBPK_010080.1	LinJ.01.0080	LmjF.01.0080	LmxM.01.0080	LtaP01.0080
Kinetoplastid_OG_1124	Pem.22.1720	Pfr.13.2960		Pse.17.1340	Tb927.9.3600	TcIL3000_0_30500	TcCLB.506893.90	Tgr.410.1050	TvY486_0901170	LbrM.01.0130	LdBPK_010100.1	LinJ.01.0100	LmjF.01.0100	LmxM.01.0100	LtaP01.0100
Kinetoplastid_OG_1125	Pem.22.1670	Pfr.13.2900	Pha.12.1260	Pse.17.1280	Tb927.9.3480		TcCLB.511577.10	Tgr.704.1010	TvY486_0901090	LbrM.01.0220	LdBPK_010190.1	LinJ.01.0190	LmjF.01.0190	LmxM.01.0190	LtaP01.0190
Kinetoplastid_OG_1126	Pem.22.1600	Pfr.13.2850	Pha.12.1320	Pse.17.1210	Tb927.9.3390	TcIL3000_9_980	TcCLB.511577.80	Tgr.342.1050	TvY486_0504110		LdBPK_010260.1	LinJ.01.0260	LmjF.01.0260	LmxM.01.0260	LtaP01.0260
Kinetoplastid_OG_1127	Pem.22.1560		Pha.12.1360	Pse.17.1170	Tb927.9.3760		TcCLB.511577.130	Tgr.236.1140	TvY486_0901240	LbrM.01.0360	LdBPK_010330.1	LinJ.01.0330	LmjF.01.0320	LmxM.01.0320	LtaP01.0330
Kinetoplastid_OG_1128	Pem.22.1540	Pfr.13.2810	Pha.12.1380	Pse.17.1150	Tb927.9.3800	TcIL3000_9_1240	TcCLB.511577.160	Tgr.236.1100	TvY486_0901270	LbrM.01.0400	LdBPK_010370.1	LinJ.01.0370	LmjF.01.0350	LmxM.01.0350	LtaP01.0370
Kinetoplastid_OG_1129	Pem.22.1520	Pfr.13.2800	Pha.12.1390	Pse.17.1130	Tb927.9.3850	TcIL3000_0_11470	TcCLB.506829.5	Tgr.236.1070	TvY486_0901310	LbrM.01.0420	LdBPK_010390.1	LinJ.01.0390	LmjF.01.0370	LmxM.01.0370	LtaP01.0390
Kinetoplastid_OG_1130	Pem.22.1510	Pfr.13.2790	Pha.12.1400	Pse.17.1120	Tb927.9.3860	TcIL3000_0_11480	TcCLB.506829.10	Tgr.236.1060	TvY486_0901320	LbrM.01.0430	LdBPK_010400.1	LinJ.01.0400	LmjF.01.0380	LmxM.01.0380	LtaP01.0400
Kinetoplastid_OG_1131	Pem.22.1370	Pfr.13.2610	Pha.12.1600	Pse.365.1010	Tb927.9.4310	TcIL3000_9_1400	TcCLB.511583.40	Tgr.403.1050	TvY486_0901470	LbrM.01.0600	LdBPK_010590.1	LinJ.01.0590	LmjF.01.0570	LmxM.01.0570	LtaP01.0560
Kinetoplastid_OG_1132	Pem.22.1350	Pfr.13.2580	Pha.12.1620		Tb927.9.4360	TcIL3000_9_1420	TcCLB.511585.20	Tgr.403.1030	TvY486_0901490	LbrM.01.0620	LdBPK_010610.1	LinJ.01.0610	LmjF.01.0590	LmxM.01.0590	LtaPcontig150-1
Kinetoplastid_OG_1133	Pem.22.1300	Pfr.13.2530	Pha.12.1680	Pse.317.1040	Tb927.9.4520	TcIL3000_9_1510	TcCLB.511585.80	Tgr.419.1030	TvY486_0901570		LdBPK_010670.1	LinJ.01.0670	LmjF.01.0650	LmxM.01.0650	LtaP01.0630
Kinetoplastid_OG_1134	Pem.13.1320	Pfr.8.1310	Pha.7.5060	Pse.139.1130	Tb927.10.8020	TcIL3000_10_6890		Tgr.54.1100	TvY486_1007890	LbrM.35.7100	LdBPK_367060.1	LinJ.36.7060	LmjF.36.6750	LmxM.36.6750	LtaP36.7000
Kinetoplastid_OG_1135	Pem.43.1370	Pfr.13.1660		Pse.431.1020	Tb927.11.12750		TcCLB.511555.40	Tgr.78.1020	TvY486_0006640	LbrM.09.0800	LdBPK_090770.1	LinJ.09.0770	LmjF.09.0720	LmxM.09.0720	LtaP09.0750
Kinetoplastid_OG_1136	Pem.28.1010	Pfr.13.1590		Pse.715.1010	Tb927.11.12860	TcIL3000_0_35780	TcCLB.511557.20	Tgr.78.1110		LbrM.09.0860	LdBPK_090830.1	LinJ.09.0830	LmjF.09.0780	LmxM.09.0780	LtaP09.0810
Kinetoplastid_OG_1137	Pem.28.1050	Pfr.13.1560	Pha.1.9810	Pse.1241.1000	Tb927.11.12910	TcIL3000.11.13300	TcCLB.511557.60	Tgr.722.1030	TvY486_1113770	LbrM.09.0890	LdBPK_090860.1	LinJ.09.0860	LmjF.09.0810	LmxM.09.0810	LtaP09.0840
Kinetoplastid_OG_1138	Pem.28.1210		Pha.1.10000	Pse.166.1000	Tb927.11.13120		TcCLB.510159.10	Tgr.378.1030	TvY486_1113960	LbrM.09.1050	LdBPK_091060.1	LinJ.09.1060	LmjF.09.1000	LmxM.09.1000	LtaP09.1000
Kinetoplastid_OG_1139	Pem.28.1240	Pfr.13.1370	Pha.1.10030	Pse.67.1090	Tb927.11.13220	TcIL3000.11.13580	TcCLB.506757.10	Tgr.513.1030	TvY486_0039410	LbrM.09.1100	LdBPK_091100.1	LinJ.09.1100	LmjF.09.1040	LmxM.09.1040	LtaP09.1080
Kinetoplastid_OG_1140	Pem.28.1260	Pfr.13.1350	Pha.1.10050	Pse.67.1070	Tb927.11.13240	TcIL3000.11.13600	TcCLB.503819.20	Tgr.513.1010	TvY486_1114090	LbrM.09.1120	LdBPK_091120.1	LinJ.09.1120	LmjF.09.1060	LmxM.09.1060	LtaP09.1100
Kinetoplastid_OG_1141	Pem.28.1300	Pfr.13.1310	Pha.1.10090	Pse.67.1030	Tb927.11.13270	TcIL3000.11.13640	TcCLB.506755.270	Tgr.597.1030	TvY486_1114130	LbrM.09.1160	LdBPK_091170.1	LinJ.09.1170	LmjF.09.1110	LmxM.09.1110	LtaP09.1140
Kinetoplastid_OG_1142	Pem.28.1320	Pfr.13.1290	Pha.1.10100	Pse.67.1010	Tb927.11.13290	TcIL3000.11.13660	TcCLB.506755.250	Tgr.597.1010	TvY486_1114150	LbrM.09.1180	LdBPK_091190.1	LinJ.09.1190	LmjF.09.1130	LmxM.09.1130	LtaP09.1160
Kinetoplastid_OG_1143	Pem.28.1330	Pfr.13.1280	Pha.1.10110	Pse.67.1000	Tb927.11.13300	TcIL3000.11.13670	TcCLB.506755.240	Tgr.597.1000	TvY486_1114170	LbrM.09.1190	LdBPK_091200.1	LinJ.09.1200	LmjF.09.1140	LmxM.09.1140	LtaP09.1170
Kinetoplastid_OG_1144	Pem.28.1420	Pfr.13.1190	Pha.1.10210	Pse.197.1080	Tb927.11.13390	TcIL3000.11.13760	TcCLB.506755.130	Tgr.271.1040	TvY486_1114260	LbrM.09.1300	LdBPK_091310.1	LinJ.09.1310	LmjF.09.1250	LmxM.09.1250	LtaP09.1290
Kinetoplastid_OG_1145	Pem.28.1430	Pfr.13.1180	Pha.1.10220	Pse.197.1070	Tb927.11.13400	TcIL3000.11.13770	TcCLB.506755.120	Tgr.271.1050	TvY486_1114270	LbrM.09.1310	LdBPK_091320.1	LinJ.09.1320	LmjF.09.1260	LmxM.09.1260	LtaP09.1300
Kinetoplastid_OG_1146	Pem.28.1440	Pfr.13.1170	Pha.1.10230	Pse.197.1060	Tb927.11.13440	TcIL3000.11.13800	TcCLB.506755.74	Tgr.90.1130	TvY486_1114300	LbrM.09.1320	LdBPK_091330.1	LinJ.09.1330	LmjF.09.1270	LmxM.09.1270	LtaP09.1310
Kinetoplastid_OG_1147	Pem.28.1480	Pfr.13.1130	Pha.1.10270	Pse.197.1020	Tb927.11.13500	TcIL3000.11.13830	TcCLB.506755.20	Tgr.90.1070		LbrM.09.1380	LdBPK_091390.1	LinJ.09.1390	LmjF.09.1320	LmxM.09.1320	LtaP09.1360
Kinetoplastid_OG_1148	Pem.28.1490	Pfr.13.1120	Pha.1.10280	Pse.197.1010	Tb927.11.13540	TcIL3000.11.13870	TcCLB.506753.210	Tgr.90.1020	TvY486_1114390	LbrM.09.1430	LdBPK_091450.1	LinJ.09.1450	LmjF.09.1380	LmxM.09.1380	LtaP09.1410
Kinetoplastid_OG_1149	Pem.28.1520	Pfr.13.1090	Pha.1.10320	Pse.205.1120	Tb927.11.13560	TcIL3000.11.13890	TcCLB.506753.190	Tgr.90.1000	TvY486_1114410	LbrM.09.1470	LdBPK_091480.1	LinJ.09.1480	LmjF.09.1410	LmxM.09.1410	LtaP09.1440
Kinetoplastid_OG_1150	Pem.28.1530	Pfr.13.1080	Pha.1.10330	Pse.205.1110	Tb927.11.13570	TcIL3000.11.13900	TcCLB.506753.180	Tgr.208.1000	TvY486_1114420	LbrM.09.1480	LdBPK_091490.1	LinJ.09.1490	LmjF.09.1420	LmxM.09.1420	LtaP09.1450
Kinetoplastid_OG_1151	Pem.28.1540	Pfr.13.1070	Pha.1.10340	Pse.205.1100	Tb927.11.13580	TcIL3000.11.13910	TcCLB.506753.170	Tgr.208.1010	TvY486_1114430	LbrM.09.1490	LdBPK_091500.1	LinJ.09.1500	LmjF.09.1430	LmxM.09.1430	LtaP09.1460
Kinetoplastid_OG_1152	Pem.28.1570	Pfr.13.1050	Pha.1.10370	Pse.205.1070	Tb927.11.13620	TcIL3000.11.13950	TcCLB.506753.140	Tgr.208.1050	TvY486_1114470	LbrM.09.1520	LdBPK_091540.1	LinJ.09.1540	LmjF.09.1460	LmxM.09.1460	LtaP09.1490
Kinetoplastid_OG_1153	Pem.28.1580	Pfr.13.1040	Pha.1.10380	Pse.205.1060	Tb927.11.13640	TcIL3000.11.13960	TcCLB.506753.120	Tgr.208.1070	TvY486_1114480	LbrM.09.1540	LdBPK_091560.1	LinJ.09.1560	LmjF.09.1480	LmxM.09.1480	LtaP09.1510
Kinetoplastid_OG_1154	Pem.28.1610	Pfr.13.1020	Pha.1.10410	Pse.205.1020	Tb927.11.13680	TcIL3000.11.13990	TcCLB.506753.80	Tgr.208.1110	TvY486_1114520	LbrM.09.1590	LdBPK_091610.1	LinJ.09.1610	LmjF.09.1520	LmxM.09.1520	LtaP09.1550
Kinetoplastid_OG_1155	Pem.28.1620	Pfr.13.1010	Pha.1.10420	Pse.205.1010	Tb927.11.13690	TcIL3000.11.14000	TcCLB.506753.70	Tgr.208.1120	TvY486_1114530	LbrM.09.1600	LdBPK_091620.1	LinJ.09.1620	LmjF.09.1530	LmxM.09.1530	LtaP09.1560
Kinetoplastid_OG_1156	Pem.4.4330	Pfr.4.1030	Pha.5.1010	Pse.7.1000	Tb927.3.2900	TcIL3000_3_1810	TcCLB.506693.4	Tgr.32.1000	TvY486_0302220	LbrM.03.0890	LdBPK_030960.1	LinJ.03.0960	LmjF.03.0980	LmxM.03.0980	LtaP03.0930
Kinetoplastid_OG_1157	Pem.4.4320	Pfr.4.1040	Pha.5.1020	Pse.7.1020	Tb927.3.2890	TcIL3000_3_1800	TcCLB.503903.70	Tgr.32.1020	TvY486_0302200	LbrM.03.0880	LdBPK_030950.1	LinJ.03.0950	LmjF.03.0970	LmxM.03.0970	LtaP03.0920
Kinetoplastid_OG_1158	Pem.4.4300	Pfr.4.1050	Pha.5.1050	Pse.7.1040	Tb927.3.2860	TcIL3000_3_1760	TcCLB.503903.20	Tgr.32.1060	TvY486_0302160	LbrM.03.0850	LdBPK_030920.1	LinJ.03.0920	LmjF.03.0940	LmxM.03.0940	LtaP03.0890
Kinetoplastid_OG_1159	Pem.4.4280	Pfr.4.1060	Pha.5.1070	Pse.7.1060	Tb927.3.2840	TcIL3000_3_1740	TcCLB.508181.140	Tgr.207.1030	TvY486_0302140	LbrM.03.0820	LdBPK_030890.1	LinJ.03.0890	LmjF.03.0910	LmxM.03.0910	LtaP03.0860
Kinetoplastid_OG_1160	Pem.4.4270	Pfr.4.1070	Pha.5.1080	Pse.7.1070	Tb927.3.2830	TcIL3000_3_1730	TcCLB.508181.130	Tgr.207.1020	TvY486_0302130	LbrM.03.0810	LdBPK_030880.1	LinJ.03.0880	LmjF.03.0900	LmxM.03.0900	LtaP03.0850
Kinetoplastid_OG_1161	Pem.4.4200	Pfr.4.1130	Pha.5.1150	Pse.7.1170	Tb927.3.2740	TcIL3000_0_47770	TcCLB.508181.50	Tgr.39.1070	TvY486_0302040	LbrM.03.0740	LdBPK_013370.1	LinJ.31.3370	LmjF.03.0830	LmxM.03.0830	LtaP03.0780
Kinetoplastid_OG_1162	Pem.4.4140	Pfr.4.1190	Pha.5.1210	Pse.7.1240	Tb927.3.2680	TcIL3000_3_1630	TcCLB.506691.80	Tgr.39.1140	TvY486_0301970	LbrM.03.0670	LdBPK_030750.1	LinJ.03.0750	LmjF.03.0770	LmxM.03.0770	LtaP03.0720
Kinetoplastid_OG_1163	Pem.4.4070	Pfr.4.1260	Pha.5.1290	Pse.7.1320	Tb927.3.2600	TcIL3000_3_1560	TcCLB.506691.14	Tgr.220.1070	TvY486_0301890	LbrM.03.0590	LdBPK_030670.1	LinJ.03.0670	LmjF.03.0690	LmxM.03.0690	LtaP03.0640
Kinetoplastid_OG_1164	Pem.15.1050	Pfr.14.1040	Pha.4.2180	Pse.156.1040	Tb927.11.6670	TcIL3000.11.7230	TcCLB.506773.80	Tgr.286.1060	TvY486_1107020	LbrM.11.0300	LdBPK_110540.1	LinJ.11.0540	LmjF.11.0530	LmxM.11.0530	LtaP11.0570
Kinetoplastid_OG_1165	Pem.15.1200	Pfr.14.1210	Pha.4.2340	Pse.862.1000	Tb927.11.6490	TcIL3000.11.7050	TcCLB.510101.410	Tgr.266.1060	TvY486_1106870	LbrM.11.0570	LdBPK_110790.1	LinJ.11.0790	LmjF.11.0790	LmxM.11.0790	LtaP11.0770
Kinetoplastid_OG_1166	Pem.15.1350	Pfr.14.1330	Pha.4.2490	Pse.1167.1010	Tb927.11.6360	TcIL3000.11.6920	TcCLB.510101.240	Tgr.116.1000	TvY486_1106750	LbrM.11.0700	LdBPK_110900.1	LinJ.11.0900	LmjF.11.0900	LmxM.11.0900	LtaP11.0880
Kinetoplastid_OG_1167	Pem.15.1430	Pfr.14.1430	Pha.4.2630	Pse.123.1050	Tb927.11.6270	TcIL3000.11.6810	TcCLB.510101.130	Tgr.365.1040	TvY486_1106640	LbrM.11.0810	LdBPK_111010.1	LinJ.11.1010	LmjF.11.1010	LmxM.11.1010	LtaP11.0980
Kinetoplastid_OG_1168	Pem.15.1440	Pfr.14.1440	Pha.4.2650	Pse.123.1040	Tb927.11.6250	TcIL3000.11.6790	TcCLB.510101.90	Tgr.365.1020	TvY486_1106630	LbrM.11.0830	LdBPK_111030.1	LinJ.11.1030	LmjF.11.1030	LmxM.11.1030	LtaP11.1000
Kinetoplastid_OG_1169	Pem.15.1460	Pfr.14.1460	Pha.4.2680	Pse.123.1020	Tb927.11.6230	TcIL3000.11.6760	TcCLB.510101.70	Tgr.365.1000	TvY486_1106600	LbrM.11.0850	LdBPK_111050.1	LinJ.11.1050	LmjF.11.1050	LmxM.11.1050	LtaP11.1020
Kinetoplastid_OG_1170		Pfr.14.1530	Pha.4.2720	Pse.363.1030	Tb927.11.6160		TcCLB.508041.60	Tgr.1565.1000	TvY486_1106510	LbrM.11.0970	LdBPK_111160.1	LinJ.11.1160	LmjF.11.1170	LmxM.11.1170	LtaP11.1080
Kinetoplastid_OG_1171	Pem.15.1650	Pfr.14.1600	Pha.4.2890	Pse.83.1030	Tb927.11.6090	TcIL3000.11.6620	TcCLB.504149.40	Tgr.76.1010	TvY486_1106460	LbrM.11.1030	LdBPK_111270.1	LinJ.11.1270	LmjF.11.1280	LmxM.11.1280	LtaP11.1180
Kinetoplastid_OG_1172	Pem.15.1640	Pfr.14.1610	Pha.4.2880	Pse.83.1020	Tb927.11.6080	TcIL3000.11.6610	TcCLB.504149.50	Tgr.76.1020	TvY486_1106450	LbrM.11.1050	LdBPK_111290.1	LinJ.11.1290	LmjF.11.1300	LmxM.11.1300	LtaP11.1200
Kinetoplastid_OG_1173	Pem.15.1630	Pfr.14.1620	Pha.4.2870	Pse.83.1010	Tb927.11.6070	TcIL3000.11.6600	TcCLB.504149.70	Tgr.76.1050	TvY486_1106440	LbrM.11.1060	LdBPK_111300.1	LinJ.11.1300	LmjF.11.1310	LmxM.11.1310	LtaP11.1210
Kinetoplastid_OG_1174	Pem.7.3320	Pfr.1.8660	Pha.6.3950	Pse.20.1280	Tb927.11.12030	TcIL3000.11.12670	TcCLB.504005.60	Tgr.338.1090	TvY486_1117050	LbrM.09.0020	LdBPK_090020.1	LinJ.09.0020	LmjF.09.0005	LmxM.09.0005	LtaP09.0020
Kinetoplastid_OG_1175	Pem.7.3300	Pfr.1.8640	Pha.6.3930	Pse.20.1260	Tb927.11.12060	TcIL3000.11.12690	TcCLB.504005.40	Tgr.338.1060	TvY486_1113010	LbrM.09.0050	LdBPK_090050.1	LinJ.09.0050	LmjF.09.0030	LmxM.09.0030	LtaP09.0050
Kinetoplastid_OG_1176	Pem.7.3260		Pha.6.3890	Pse.20.1210	Tb927.11.12160		TcCLB.511127.30	Tgr.1510.1010	TvY486_1113110	LbrM.09.0130	LdBPK_090130.1	LinJ.09.0130	LmjF.09.0105	LmxM.09.0105	LtaP09.0130
Kinetoplastid_OG_1177	Pem.7.3240	Pfr.1.8600	Pha.6.3870	Pse.20.1190	Tb927.11.12190	TcIL3000.11.12800	TcCLB.511127.70	Tgr.132.1020	TvY486_1113130	LbrM.09.0160	LdBPK_090160.1	LinJ.09.0160	LmjF.09.0140	LmxM.09.0140	LtaP09.0170
Kinetoplastid_OG_1178	Pem.7.3230	Pfr.1.8590	Pha.6.3850	Pse.20.1180	Tb927.11.12210	TcIL3000.11.12820	TcCLB.511127.90	Tgr.132.1040	TvY486_1113170	LbrM.09.0210	LdBPK_090230.1	LinJ.09.0230	LmjF.09.0210	LmxM.09.0210	LtaP09.0210
Kinetoplastid_OG_1179	Pem.7.3220	Pfr.1.8580	Pha.6.3840	Pse.20.1170	Tb927.11.12230	TcIL3000.11.12860	TcCLB.511127.110	Tgr.132.1060	TvY486_1113190	LbrM.09.0230	LdBPK_090380.1	LinJ.09.0380	LmjF.09.0230	LmxM.09.0230	LtaP09.0230
Kinetoplastid_OG_1180	Pem.7.3210	Pfr.1.8570	Pha.6.3830	Pse.20.1160	Tb927.11.12240	TcIL3000.11.12870	TcCLB.511127.120	Tgr.132.1070	TvY486_1113200	LbrM.09.0240	LdBPK_090390.1	LinJ.09.0390	LmjF.09.0240	LmxM.09.0240	LtaP09.0240
Kinetoplastid_OG_1181	Pem.7.3200	Pfr.1.8560	Pha.6.3820	Pse.20.1150	Tb927.11.12250	TcIL3000.11.12880	TcCLB.511127.140	Tgr.132.1080	TvY486_1113210	LbrM.09.0250	LdBPK_090400.1	LinJ.09.0400	LmjF.09.0250	LmxM.09.0250	LtaP09.0250
Kinetoplastid_OG_1182	Pem.7.3120	Pfr.1.8490	Pha.6.3710	Pse.20.1070	Tb927.11.12350	TcIL3000.11.12970	TcCLB.511127.260	Tgr.519.1010	TvY486_1113290	LbrM.09.0350	LdBPK_090330.1	LinJ.09.0330	LmjF.09.0360	LmxM.09.0360	LtaP09.0360
Kinetoplastid_OG_1183	Pem.7.3110	Pfr.1.8480	Pha.6.3700	Pse.20.1060	Tb927.11.12360	TcIL3000.11.12980	TcCLB.511127.270	Tgr.519.1000	TvY486_1113300	LbrM.09.0360	LdBPK_090340.1	LinJ.09.0340	LmjF.09.0365	LmxM.09.0365	LtaP09.0370
Kinetoplastid_OG_1184	Pem.7.2940	Pfr.1.8320	Pha.6.3540	Pse.326.1010	Tb927.11.12530	TcIL3000.11.13090	TcCLB.508777.30	Tgr.751.1020	TvY486_1113450	LbrM.09.0540	LdBPK_090570.1	LinJ.09.0570	LmjF.09.0520	LmxM.09.0520	LtaP09.0530
Kinetoplastid_OG_1185	Pem.7.2850	Pfr.1.8230	Pha.6.3440	Pse.55.1130	Tb927.11.12680	TcIL3000_0_09710	TcCLB.508777.180	Tgr.234.1020	TvY486_1113630	LbrM.09.0750	LdBPK_090720.1	LinJ.09.0720	LmjF.09.0670	LmxM.09.0670	LtaP09.0680
Kinetoplastid_OG_1186	Pem.1.1880	Pfr.2.1810	Pha.2.7960	Pse.703.1010	Tb927.3.3460	TcIL3000_3_2170	TcCLB.504431.118	Tgr.73.1170	TvY486_0302850	LbrM.29.0930	LdBPK_290940.1	LinJ.29.0940	LmjF.29.0870	LmxM.08_29.0870	LtaP29.0960
Kinetoplastid_OG_1187	Pem.1.1770	Pfr.2.1720	Pha.2.8040	Pse.72.1200	Tb927.3.3550	TcIL3000_3_2250		Tgr.73.1050	TvY486_0302950	LbrM.29.0810	LdBPK_290820.1	LinJ.29.0820	LmjF.29.0790	LmxM.08_29.0790	LtaP29.0830
Kinetoplastid_OG_1188	Pem.1.1760	Pfr.2.1710	Pha.2.8050	Pse.72.1210	Tb927.3.3560	TcIL3000_3_2260	TcCLB.506591.20	Tgr.73.1030	TvY486_0302960	LbrM.29.0800	LdBPK_290810.1	LinJ.29.0810	LmjF.29.0780	LmxM.08_29.0780	LtaP29.0820
Kinetoplastid_OG_1189	Pem.1.1690	Pfr.2.1640	Pha.2.8110	Pse.35.1130	Tb927.3.3630	TcIL3000_3_2320	TcCLB.503811.60	Tgr.448.1020	TvY486_0303040	LbrM.29.0730	LdBPK_290750.1	LinJ.29.0750	LmjF.29.0720	LmxM.08_29.0720	LtaP29.0740
Kinetoplastid_OG_1190	Pem.1.1680	Pfr.2.1630	Pha.2.8120	Pse.35.1140	Tb927.3.3640	TcIL3000_3_2330	TcCLB.503811.70	Tgr.448.1040	TvY486_0303050	LbrM.29.0720	LdBPK_290740.1	LinJ.29.0740	LmjF.29.0710	LmxM.08_29.0710	LtaP29.0730
Kinetoplastid_OG_1191	Pem.1.1650	Pfr.2.1600	Pha.2.8150	Pse.35.1170	Tb927.3.3670	TcIL3000_3_2370	TcCLB.510149.140	Tgr.448.1070	TvY486_0303070	LbrM.29.0690	LdBPK_290710.1	LinJ.29.0710	LmjF.29.0680	LmxM.08_29.0680	LtaP29.0700
Kinetoplastid_OG_1192	Pem.1.1610	Pfr.2.1570	Pha.2.8190	Pse.35.1210	Tb927.3.3710	TcIL3000_3_2400	TcCLB.510149.100	Tgr.397.1020	TvY486_0303110	LbrM.29.0650	LdBPK_290670.1	LinJ.29.0670	LmjF.29.0640	LmxM.08_29.0640	LtaP29.0660
Kinetoplastid_OG_1193	Pem.1.1560	Pfr.2.1530	Pha.2.8230	Pse.35.1260	Tb927.3.5100	TcIL3000_3_3090	TcCLB.510149.50	Tgr.26.1220	TvY486_0304470	LbrM.29.0600	LdBPK_290610.1	LinJ.29.0610	LmjF.29.0590	LmxM.08_29.0590	LtaP29.0610
Kinetoplastid_OG_1194	Pem.1.1530	Pfr.2.1500	Pha.2.8260	Pse.35.1290	Tb927.3.5130	TcIL3000_3_3130	TcCLB.510149.20	Tgr.26.1190	TvY486_0304500	LbrM.29.0570	LdBPK_290580.1	LinJ.29.0580	LmjF.29.0560	LmxM.08_29.0560	LtaP29.0580
Kinetoplastid_OG_1195	Pem.1.1520	Pfr.2.1490	Pha.2.8280	Pse.35.1300	Tb927.3.5140	TcIL3000_3_3140	TcCLB.510147.9	Tgr.26.1180	TvY486_0304510	LbrM.29.0490	LdBPK_290560.1	LinJ.29.0560	LmjF.29.0550	LmxM.08_29.0550	LtaP29.0560
Kinetoplastid_OG_1196	Pem.1.1400	Pfr.2.1370	Pha.2.8420	Pse.8.1110	Tb927.3.5270	TcIL3000_3_3210	TcCLB.510143.90	Tgr.26.1020	TvY486_0304650	LbrM.29.0340	LdBPK_290410.1	LinJ.29.0410	LmjF.29.0400	LmxM.08_29.0400	LtaP29.0410
Kinetoplastid_OG_1197	Pem.1.1390	Pfr.2.1360	Pha.2.8430	Pse.8.1120	Tb927.3.5280	TcIL3000_3_3220	TcCLB.510143.80	Tgr.26.1000	TvY486_0304660	LbrM.29.0330	LdBPK_290400.1	LinJ.29.0400	LmjF.29.0390	LmxM.08_29.0390	LtaP29.0400
Kinetoplastid_OG_1198	Pem.1.1380	Pfr.2.1350	Pha.2.8440	Pse.8.1130	Tb927.3.5290	TcIL3000_3_3240	TcCLB.510143.70	Tgr.441.1080	TvY486_0304670	LbrM.29.0320	LdBPK_290390.1	LinJ.29.0390	LmjF.29.0380	LmxM.08_29.0380	LtaP29.0390
Kinetoplastid_OG_1199	Pem.1.1330	Pfr.2.1280	Pha.2.8500	Pse.8.1190	Tb927.3.5360	TcIL3000_3_3300	TcCLB.510143.10	Tgr.441.1020	TvY486_0304740	LbrM.29.0500	LdBPK_290310.1	LinJ.29.0310	LmjF.29.0300	LmxM.08_29.0300	LtaP29.0310
Kinetoplastid_OG_1200	Pem.1.1240	Pfr.7.1350	Pha.2.8560	Pse.8.1280	Tb927.3.5400	TcIL3000_3_3340	TcCLB.510141.4	Tgr.545.1050	TvY486_0304790	LbrM.29.0250	LdBPK_290250.1	LinJ.29.0250	LmjF.29.0240	LmxM.08_29.0240	LtaP29.0240
Kinetoplastid_OG_1201	Pem.1.1200	Pfr.2.1170	Pha.2.8640	Pse.8.1330	Tb927.3.5450			Tgr.13.1030	TvY486_0304850	LbrM.29.0200	LdBPK_290200.1	LinJ.29.0200	LmjF.29.0190	LmxM.08_29.0190	LtaP29.0190
Kinetoplastid_OG_1202	Pem.1.1180	Pfr.2.1150	Pha.2.8660	Pse.8.1350	Tb927.3.5470			Tgr.13.1050	TvY486_0304870	LbrM.29.0180	LdBPK_290180.1	LinJ.29.0180	LmjF.29.0170	LmxM.08_29.0170	LtaP29.0170
Kinetoplastid_OG_1203	Pem.1.1150	Pfr.2.1120	Pha.2.8690	Pse.8.1380	Tb927.3.5500			Tgr.13.1080	TvY486_0304910	LbrM.29.0150	LdBPK_290140.1	LinJ.29.0140	LmjF.29.0140	LmxM.08_29.0140	LtaP29.0140
Kinetoplastid_OG_1204	Pem.1.1110	Pfr.2.1080	Pha.2.8740	Pse.8.1420	Tb927.3.5540	TcIL3000_3_3490	TcCLB.507795.20	Tgr.13.1130	TvY486_0304950	LbrM.29.0110	LdBPK_290100.1	LinJ.29.0100	LmjF.29.0100	LmxM.08_29.0100	LtaP29.0100
Kinetoplastid_OG_1205	Pem.1.1100	Pfr.2.1070	Pha.2.8750	Pse.8.1430	Tb927.3.5550	TcIL3000_3_3500	TcCLB.507795.30	Tgr.13.1140	TvY486_0304960	LbrM.29.0100	LdBPK_290090.1	LinJ.29.0090	LmjF.29.0090	LmxM.08_29.0090	LtaP29.0090
Kinetoplastid_OG_1206	Pem.1.1040	Pfr.2.1020	Pha.2.8820	Pse.8.1500	Tb927.3.5610	TcIL3000_3_3550	TcCLB.507795.100	Tgr.13.1200	TvY486_0305020	LbrM.29.0040	LdBPK_290030.1	LinJ.29.0030	LmjF.29.0030	LmxM.08_29.0030	LtaP29.0030
Kinetoplastid_OG_1207	Pem.1.1030	Pfr.11.2780	Pha.2.8830	Pse.8.1510	Tb927.3.5620	TcIL3000_3_3560	TcCLB.509761.10	Tgr.13.1210	TvY486_0305030	LbrM.29.0030	LdBPK_290020.1	LinJ.29.0020	LmjF.29.0020	LmxM.08_29.0020	LtaP29.0020
Kinetoplastid_OG_1208	Pem.16.1010	Pfr.1.5300	Pha.8.4460	Pse.52.1100	Tb927.3.5630	TcIL3000_3_3570		Tgr.13.1220	TvY486_0305040	LbrM.29.0020	LdBPK_290010.1	LinJ.29.0010	LmjF.29.0010	LmxM.08_29.0010	LtaP29.0010
Kinetoplastid_OG_1209	Pem.56.1010	Pfr.15.1020	Pha.10.1570	Pse.140.1000	Tb927.7.6090	TcIL3000_0_09090	TcCLB.507975.80	Tgr.214.1120	TvY486_1008210	LbrM.17.0020	LdBPK_170010.1	LinJ.17.0010	LmjF.17.0010	LmxM.17.0010	LtaP17.0010
Kinetoplastid_OG_1210	Pem.56.1040	Pfr.15.1040	Pha.10.1540	Pse.140.1030	Tb927.7.6190	TcIL3000_7_5030	TcCLB.506513.24	Tgr.214.1050	TvY486_0706090	LbrM.17.0040	LdBPK_170040.1	LinJ.17.0040	LmjF.17.0030	LmxM.17.0030	LtaP17.0030
Kinetoplastid_OG_1211	Pem.56.1050	Pfr.15.1050	Pha.10.1530	Pse.140.1040	Tb927.7.6210	TcIL3000_7_5050	TcCLB.506513.40	Tgr.214.1030	TvY486_0706110	LbrM.17.0060	LdBPK_170060.1	LinJ.17.0060	LmjF.17.0050	LmxM.17.0050	LtaP17.0050
Kinetoplastid_OG_1212	Pem.69.1010	Pfr.15.2010	Pha.6.5190	Pse.1043.1010	Tb927.7.6260	TcIL3000_7_5120	TcCLB.506513.100	Tgr.1293.1000	TvY486_0706170	LbrM.17.0160	LdBPK_170230.1	LinJ.17.0230	LmjF.17.0120	LmxM.17.0120	LtaP17.0200
Kinetoplastid_OG_1213	Pem.19.1720	Pfr.15.1900	Pha.6.5290	Pse.793.1000	Tb927.7.6350	TcIL3000_7_5250	TcCLB.506513.190	Tgr.75.1090	TvY486_0706270	LbrM.17.0250	LdBPK_170320.1	LinJ.17.0320	LmjF.17.0270	LmxM.17.0270	LtaP17.0290
Kinetoplastid_OG_1214	Pem.19.1710	Pfr.15.1890	Pha.6.5300	Pse.793.1010	Tb927.7.6360	TcIL3000_7_5270	TcCLB.507979.4	Tgr.75.1080	TvY486_0706280	LbrM.17.0260	LdBPK_170330.1	LinJ.17.0330	LmjF.17.0280	LmxM.17.0280	LtaP17.0300
Kinetoplastid_OG_1215	Pem.19.1620	Pfr.15.1810	Pha.6.5390	Pse.389.1030	Tb927.9.3000	TcIL3000_9_900	TcCLB.510053.60	Tgr.413.1070	TvY486_0900960	LbrM.17.0340	LdBPK_170410.1	LinJ.17.0410	LmjF.17.0360	LmxM.17.0360	LtaP17.0390
Kinetoplastid_OG_1216	Pem.19.1560	Pfr.15.1750	Pha.6.5440		Tb927.7.6620	TcIL3000_0_33700	TcCLB.510055.60	Tgr.1023.1000	TvY486_0706430	LbrM.17.0400	LdBPK_170470.1	LinJ.17.0470	LmjF.17.0420	LmxM.17.0420	LtaP17.0440
Kinetoplastid_OG_1217	Pem.19.1360	Pfr.15.1580	Pha.6.5640	Pse.219.1060	Tb927.7.6800	TcIL3000_7_5490	TcCLB.503967.10	Tgr.435.1000	TvY486_0706530	LbrM.17.0640	LdBPK_170720.1	LinJ.17.0720	LmjF.17.0760	LmxM.17.0760	LtaP17.0690
Kinetoplastid_OG_1218	Pem.19.1270	Pfr.15.1500	Pha.10.1080	Pse.170.1020	Tb927.5.2030	TcIL3000_5_1870	TcCLB.506519.80	Tgr.20.1170	TvY486_0501450	LbrM.17.0740	LdBPK_170820.1	LinJ.17.0820	LmjF.17.0680	LmxM.17.0680	LtaP17.0800
Kinetoplastid_OG_1219	Pem.19.1230	Pfr.15.1470	Pha.10.1110	Pse.170.1070	Tb927.5.2060	TcIL3000_5_1920	TcCLB.506519.110	Tgr.20.1200	TvY486_0501490	LbrM.17.0770	LdBPK_170850.1	LinJ.17.0850	LmjF.17.0710	LmxM.17.0710	LtaP17.0830
Kinetoplastid_OG_1220	Pem.19.1210	Pfr.15.1450	Pha.10.1140	Pse.170.1090	Tb927.5.2080	TcIL3000_5_1940	TcCLB.506519.130	Tgr.20.1220	TvY486_0501510	LbrM.17.0790	LdBPK_170870.1	LinJ.17.0870	LmjF.17.0725	LmxM.17.0725	LtaP17.0850
Kinetoplastid_OG_1221	Pem.19.1080	Pfr.15.1350	Pha.10.1260	Pse.101.1100	Tb927.5.2280	TcIL3000_5_2060	TcCLB.511315.20	Tgr.293.1040	TvY486_0501660	LbrM.17.0930	LdBPK_171010.1	LinJ.17.1010	LmjF.17.0910	LmxM.17.0910	LtaP17.1080
Kinetoplastid_OG_1222	Pem.19.1050	Pfr.15.1330	Pha.10.1290	Pse.405.1000	Tb927.5.2300		TcCLB.511313.30	Tgr.293.1070	TvY486_0501680	LbrM.17.0950	LdBPK_171040.1	LinJ.17.1040	LmjF.17.0930	LmxM.17.0930	LtaP17.1100
Kinetoplastid_OG_1223	Pem.56.1170	Pfr.15.1210	Pha.10.1400	Pse.648.1020	Tb927.5.2400	TcIL3000_5_2250	TcCLB.511307.20	Tgr.283.1050	TvY486_0501800	LbrM.17.1200	LdBPK_171190.1	LinJ.17.1190	LmjF.17.1090	LmxM.17.1090	LtaP17.1240
Kinetoplastid_OG_1224	Pem.56.1150	Pfr.15.1180	Pha.10.1410	Pse.648.1000	Tb927.5.2410	TcIL3000_5_2280	TcCLB.511307.10	Tgr.283.1060	TvY486_0501810	LbrM.17.1220	LdBPK_171210.1	LinJ.17.1210	LmjF.17.1110	LmxM.17.1110	LtaP17.1260
Kinetoplastid_OG_1225	Pem.57.1030	Pfr.15.2070	Pha.6.5130	Pse.65.1220	Tb927.5.2510	TcIL3000_5_2390	TcCLB.511303.120	Tgr.30.1020	TvY486_0501880	LbrM.17.1360	LdBPK_171330.1	LinJ.17.1330	LmjF.17.1230	LmxM.17.1230	LtaP17.1350
Kinetoplastid_OG_1226	Pem.57.1080	Pfr.15.2120	Pha.6.5070	Pse.65.1150	Tb927.5.2570	TcIL3000_5_2520	TcCLB.511303.60	Tgr.30.1100	TvY486_0501950	LbrM.17.1450	LdBPK_171390.1	LinJ.17.1390	LmjF.17.1290	LmxM.17.1290	LtaP17.1420
Kinetoplastid_OG_1227	Pem.57.1180	Pfr.15.2210	Pha.6.4970	Pse.65.1030	Tb927.5.2690	TcIL3000_5_2780	TcCLB.507047.120	Tgr.143.1030	TvY486_0502050	LbrM.17.1530	LdBPK_171510.1	LinJ.17.1510	LmjF.17.1390	LmxM.17.1390	LtaP17.1530
Kinetoplastid_OG_1228	Pem.2.4010	Pfr.10.2370	Pha.3.2500	Pse.100.1170	Tb927.11.7212	TcIL3000_0_00830	TcCLB.510381.30	Tgr.185.1110	TvY486_1107600	LbrM.19.0290	LdBPK_110030.1	LinJ.11.0030	LmjF.11.0030	LmxM.11.0030	LtaP11.0030
Kinetoplastid_OG_1229	Pem.2.3900	Pfr.10.2260	Pha.3.2620	Pse.100.1060	Tb927.11.7120	TcIL3000.11.7690	TcCLB.506777.30	Tgr.764.1020	TvY486_1107440	LbrM.19.0160	LdBPK_110160.1	LinJ.11.0160	LmjF.11.0160	LmxM.11.0160	LtaP11.0170
Kinetoplastid_OG_1230	Pem.2.3890	Pfr.10.2250	Pha.3.2640	Pse.100.1050	Tb927.11.7100	TcIL3000.11.7670	TcCLB.506777.20	Tgr.764.1000	TvY486_1107410	LbrM.19.0140	LdBPK_110180.1	LinJ.11.0180	LmjF.11.0180	LmxM.11.0180	LtaP11.0190
Kinetoplastid_OG_1231	Pem.2.3880	Pfr.10.2240	Pha.3.2650	Pse.100.1040	Tb927.11.7070	TcIL3000_0_38810	TcCLB.506777.10	Tgr.547.1070	TvY486_1107370	LbrM.19.0130	LdBPK_110190.1	LinJ.11.0190	LmjF.11.0190	LmxM.11.0190	LtaP11.0200
Kinetoplastid_OG_1232	Pem.2.3830	Pfr.10.2190	Pha.3.2700	Pse.11.1010	Tb927.11.7020	TcIL3000.11.7640	TcCLB.503613.20	Tgr.547.1000	TvY486_1107320	LbrM.19.0080	LdBPK_110240.1	LinJ.11.0240	LmjF.11.0240	LmxM.11.0240	LtaP11.0260
Kinetoplastid_OG_1233	Pem.2.3810	Pfr.10.2170	Pha.3.2720	Pse.11.1030	Tb927.11.6980	TcIL3000.11.7580	TcCLB.506775.180	Tgr.88.1090	TvY486_1107270	LbrM.19.0060	LdBPK_110260.1	LinJ.11.0260	LmjF.11.0260	LmxM.11.0260	LtaP11.0290
Kinetoplastid_OG_1234	Pem.2.3800	Pfr.10.2160	Pha.3.2730	Pse.11.1040	Tb927.11.6970	TcIL3000.11.7570	TcCLB.506775.170	Tgr.88.1080	TvY486_1107260	LbrM.19.0050	LdBPK_110270.1	LinJ.11.0270	LmjF.11.0270	LmxM.11.0270	LtaP11.0300
Kinetoplastid_OG_1235	Pem.2.3780	Pfr.10.2140	Pha.3.2750	Pse.11.1060	Tb927.11.6930	TcIL3000.11.7530	TcCLB.506775.140	Tgr.88.1040	TvY486_1107240	LbrM.19.0020	LdBPK_110300.1	LinJ.11.0300	LmjF.11.0300	LmxM.11.0300	LtaP11.0330
Kinetoplastid_OG_1236	Pem.2.3650	Pfr.10.2000	Pha.3.2900	Pse.11.1190	Tb927.11.6770	TcIL3000.11.7330	TcCLB.506773.170	Tgr.85.1130	TvY486_1107110	LbrM.11.0110	LdBPK_110430.1	LinJ.11.0430	LmjF.11.0430	LmxM.11.0430	LtaP11.0470
Kinetoplastid_OG_1237	Pem.2.3640	Pfr.10.1990	Pha.3.2910	Pse.11.1200	Tb927.11.6760	TcIL3000.11.7320	TcCLB.506773.160	Tgr.85.1140	TvY486_1107100	LbrM.11.0120	LdBPK_110440.1	LinJ.11.0440	LmjF.11.0440	LmxM.11.0440	LtaP11.0480
Kinetoplastid_OG_1238	Pem.2.3610	Pfr.10.1960	Pha.3.2940	Pse.11.1240			TcCLB.506773.130	Tgr.85.1170	TvY486_1107080	LbrM.11.0150	LdBPK_110470.1	LinJ.11.0470	LmjF.11.0470	LmxM.11.0470	LtaP11.0510
Kinetoplastid_OG_1239	Pem.11.2530	Pfr.11.1100	Pha.8.2920	Pse.93.1070	Tb927.10.1440	TcIL3000_10_1230	TcCLB.507933.20	Tgr.385.1070	TvY486_1001430	LbrM.21.0960	LdBPK_210930.1	LinJ.21.0930	LmjF.21.0827	LmxM.21.0827	LtaP21.0890
Kinetoplastid_OG_1240	Pem.11.2510	Pfr.11.1130	Pha.8.2940	Pse.327.1020	Tb927.10.1420	TcIL3000_10_1210	TcCLB.506457.10	Tgr.385.1050	TvY486_1001410	LbrM.21.0950	LdBPK_210960.1	LinJ.21.0960	LmjF.21.0840	LmxM.21.0840	LtaP21.0920
Kinetoplastid_OG_1241	Pem.11.2500	Pfr.11.1140	Pha.8.2950	Pse.327.1030	Tb927.10.1410	TcIL3000_10_1190	TcCLB.506457.20	Tgr.385.1040	TvY486_1001400	LbrM.21.0980	LdBPK_210970.1	LinJ.21.0970	LmjF.21.0843	LmxM.21.0843	LtaP21.0930
Kinetoplastid_OG_1242	Pem.11.2480	Pfr.11.1160	Pha.8.2970	Pse.327.1050	Tb927.10.1390	TcIL3000_10_1170	TcCLB.506457.40	Tgr.385.1020	TvY486_1001370	LbrM.21.1000	LdBPK_210990.1	LinJ.21.0990	LmjF.21.0850	LmxM.21.0850	LtaP21.0950
Kinetoplastid_OG_1243	Pem.11.2440	Pfr.11.1190	Pha.8.3020		Tb927.10.1340	TcIL3000_10_1130	TcCLB.506457.99	Tgr.697.1030	TvY486_1001330	LbrM.21.1040	LdBPK_211030.1	LinJ.21.1030	LmjF.21.0865	LmxM.21.0865	LtaP21.0990
Kinetoplastid_OG_1244	Pem.11.2410	Pfr.11.1220	Pha.8.3050	Pse.93.1110	Tb927.10.1290		TcCLB.509967.7	Tgr.457.1060	TvY486_1001270	LbrM.21.1090	LdBPK_211080.1	LinJ.21.1080	LmjF.21.0882	LmxM.21.0882	LtaP21.1040
Kinetoplastid_OG_1245	Pem.11.2400	Pfr.11.1240	Pha.8.3060	Pse.584.1020	Tb927.10.1260	TcIL3000_10_1050	TcCLB.509967.30	Tgr.457.1030		LbrM.21.1130	LdBPK_211120.1	LinJ.21.1120	LmjF.21.0895	LmxM.21.0895	LtaP21.1070
Kinetoplastid_OG_1246	Pem.11.2390	Pfr.11.1250	Pha.8.3070	Pse.584.1010	Tb927.10.1250		TcCLB.509967.40	Tgr.457.1020	TvY486_1001230	LbrM.32.1250	LdBPK_211150.1	LinJ.21.1150	LmjF.21.0910	LmxM.21.0910	LtaP21.1100
Kinetoplastid_OG_1247	Pem.11.2240	Pfr.11.1410	Pha.8.3250	Pse.438.1030	Tb927.10.1070	TcIL3000_10_880	TcCLB.504181.40	Tgr.5.1160	TvY486_1001010	LbrM.21.1310	LdBPK_211320.1	LinJ.21.1320	LmjF.21.1080	LmxM.21.1080	LtaP21.1250
Kinetoplastid_OG_1248	Pem.11.2220	Pfr.1.4140	Pha.8.3270	Pse.580.1010	Tb927.10.980	TcIL3000_10_840	TcCLB.511131.20	Tgr.737.1020	TvY486_1000950	LbrM.30.3810	LdBPK_211340.1	LinJ.21.1340	LmjF.21.1100	LmxM.21.1100	LtaP21.1280
Kinetoplastid_OG_1249	Pem.11.2210	Pfr.1.4150	Pha.8.3280	Pse.580.1000	Tb927.10.970	TcIL3000_10_830	TcCLB.511131.30	Tgr.737.1010	TvY486_1000940	LbrM.21.1330	LdBPK_211350.1	LinJ.21.1350	LmjF.21.1110	LmxM.21.1110	LtaP21.1290
Kinetoplastid_OG_1250	Pem.16.2300	Pfr.53.1000	Pha.6.1590	Pse.16.1090	Tb927.2.6050	TcIL3000_2_1670	TcCLB.507105.10	Tgr.572.1030	TvY486_0202060	LbrM.33.3480	LdBPK_333360.1	LinJ.33.3360	LmjF.33.3210	LmxM.32.3210	LtaP33.3460
Kinetoplastid_OG_1251	Pem.11.1890	Pfr.1.4460	Pha.8.3610	Pse.77.1130	Tb927.4.2360			Tgr.178.1140	TvY486_0402210	LbrM.21.1850	LdBPK_211710.1	LinJ.21.1710	LmjF.21.1470	LmxM.21.1470	LtaP21.1670
Kinetoplastid_OG_1252	Pem.11.1860	Pfr.1.4490	Pha.8.3640	Pse.77.1160	Tb927.10.600	TcIL3000_10_460	TcCLB.511135.40	Tgr.1029.1000	TvY486_1000540	LbrM.21.1640	LdBPK_211740.1	LinJ.21.1740	LmjF.21.1500	LmxM.21.1500	LtaP21.1700
Kinetoplastid_OG_1253	Pem.11.1760	Pfr.1.4580	Pha.8.3750	Pse.51.1010	Tb927.10.510	TcIL3000_10_370	TcCLB.508785.10	Tgr.499.1040	TvY486_1000450	LbrM.21.1720	LdBPK_211840.1	LinJ.21.1840	LmjF.21.1558	LmxM.21.1558	LtaP21.1800
Kinetoplastid_OG_1254	Pem.71.1030	Pfr.24.1410	Pha.3.5050	Pse.596.1010	Tb927.10.460	TcIL3000_10_340	TcCLB.511143.6	Tgr.254.1030	TvY486_1000420	LbrM.21.1750	LdBPK_211870.1	LinJ.21.1870	LmjF.21.1565	LmxM.21.1565	LtaP21.1830
Kinetoplastid_OG_1255	Pem.11.1690	Pfr.1.4650	Pha.8.3810	Pse.137.1210	Tb927.10.380	TcIL3000_10_240	TcCLB.506869.40	Tgr.254.1120	TvY486_1000320	LbrM.21.1910	LdBPK_211980.1	LinJ.21.1980	LmjF.21.1620	LmxM.21.1620	LtaP21.1940
Kinetoplastid_OG_1256	Pem.11.1680	Pfr.1.4660	Pha.8.3820	Pse.137.1200	Tb927.10.370	TcIL3000_10_230	TcCLB.506869.50	Tgr.319.1000	TvY486_1000310	LbrM.21.1920	LdBPK_211990.1	LinJ.21.1990	LmjF.21.1630	LmxM.21.1630	LtaP21.1950
Kinetoplastid_OG_1257	Pem.11.1670	Pfr.1.4670	Pha.8.3830	Pse.137.1190	Tb927.10.340	TcIL3000_10_200	TcCLB.506869.70	Tgr.319.1030	TvY486_1000290	LbrM.21.1950	LdBPK_212020.1	LinJ.21.2020	LmjF.21.1660	LmxM.21.1660	LtaP21.1980
Kinetoplastid_OG_1258	Pem.11.1660	Pfr.1.4680	Pha.8.3840	Pse.137.1180	Tb927.10.330	TcIL3000_10_190	TcCLB.508787.10	Tgr.319.1040	TvY486_1000280	LbrM.21.1960	LdBPK_212030.1	LinJ.21.2030	LmjF.21.1670	LmxM.21.1670	LtaP21.1990
Kinetoplastid_OG_1259	Pem.11.1640	Pfr.1.4690	Pha.8.3860	Pse.137.1160	Tb927.10.310	TcIL3000_10_170	TcCLB.508787.30	Tgr.319.1070	TvY486_1000250	LbrM.21.1990	LdBPK_212050.1	LinJ.21.2050	LmjF.21.1680	LmxM.21.1680	LtaP21.2010
Kinetoplastid_OG_1260	Pem.11.1620	Pfr.1.4700	Pha.8.3870	Pse.137.1140	Tb927.10.290	TcIL3000_10_150	TcCLB.416883.18	Tgr.319.1090	TvY486_1000230	LbrM.21.2010	LdBPK_212070.1	LinJ.21.2070	LmjF.21.1700	LmxM.21.1700	LtaP21.2030
Kinetoplastid_OG_1261	Pem.11.1560	Pfr.1.4720	Pha.8.3920	Pse.137.1080	Tb927.10.170	TcIL3000_10_40	TcCLB.511145.70	Tgr.210.1070	TvY486_1000080	LbrM.21.2070	LdBPK_212130.1	LinJ.21.2130	LmjF.21.1760	LmxM.21.1760	LtaP21.2090
Kinetoplastid_OG_1262	Pem.11.1520	Pfr.1.4780	Pha.8.3960	Pse.137.1010	Tb927.10.230	TcIL3000_10_90	TcCLB.511145.43	Tgr.210.1130	TvY486_1000170	LbrM.33.0890	LdBPK_212200.1	LinJ.21.2200	LmjF.21.1830	LmxM.21.1830	LtaP21.2140
Kinetoplastid_OG_1263	Pem.35.1010	Pfr.25.1020	Pha.25.1120	Pse.62.1160	Tb927.5.3980	TcIL3000_5_4530	TcCLB.506947.100	Tgr.334.1040	TvY486_0503430	LbrM.16.0020	LdBPK_160020.1	LinJ.16.0020	LmjF.16.0010	LmxM.16.0010	LtaP16.0020
Kinetoplastid_OG_1264	Pem.35.1040	Pfr.25.1050	Pha.25.1150	Pse.62.1130	Tb927.5.3950	TcIL3000_5_4490	TcCLB.506947.70	Tgr.334.1010	TvY486_0503400	LbrM.16.0050	LdBPK_160050.1	LinJ.16.0050	LmjF.16.0040	LmxM.16.0040	LtaP16.0050
Kinetoplastid_OG_1265	Pem.35.1060	Pfr.25.1070	Pha.25.1180	Pse.62.1110	Tb927.5.3920	TcIL3000_5_4450	TcCLB.506947.40	Tgr.606.1020	TvY486_0503380	LbrM.16.0070	LdBPK_160070.1	LinJ.16.0070	LmjF.16.0060	LmxM.16.0060	LtaP16.0070
Kinetoplastid_OG_1266	Pem.35.1090	Pfr.25.1100	Pha.15.2140	Pse.62.1070	Tb927.5.3890			Tgr.474.1040	TvY486_0503340	LbrM.16.0100	LdBPK_160100.1	LinJ.16.0100	LmjF.16.0090	LmxM.16.0090	LtaP16.0110
Kinetoplastid_OG_1267	Pem.35.1140	Pfr.25.1150	Pha.15.2080	Pse.62.1010	Tb927.8.5860	TcIL3000_8_5670	TcCLB.506743.30	Tgr.855.1040	TvY486_0805360	LbrM.16.0170	LdBPK_160170.1	LinJ.16.0170	LmjF.16.0160	LmxM.16.0160	LtaP16.0160
Kinetoplastid_OG_1268	Pem.35.1230	Pfr.25.1290	Pha.15.1910	Pse.1096.1010	Tb927.8.5730	TcIL3000_8_5520	TcCLB.506743.160	Tgr.1304.1010	TvY486_0805240	LbrM.16.0300	LdBPK_160310.1	LinJ.16.0310	LmjF.16.0300	LmxM.16.0300	LtaP16.0300
Kinetoplastid_OG_1269		Pfr.25.1390	Pha.15.1790	Pse.1026.1010	Tb927.8.5660	TcIL3000_8_5430		Tgr.298.1030		LbrM.16.0450	LdBPK_160460.1	LinJ.16.0460	LmjF.16.0450	LmxM.16.0450	LtaP16.0470
Kinetoplastid_OG_1270	Pem.35.1510	Pfr.25.1580	Pha.15.1550	Pse.525.1010	Tb927.8.5510	TcIL3000_8_5320	TcCLB.507083.30	Tgr.148.1000	TvY486_0805040	LbrM.16.0670	LdBPK_160680.1	LinJ.16.0680	LmjF.16.0680	LmxM.16.0680	LtaP16.0650
Kinetoplastid_OG_1271	Pem.62.1030	Pfr.25.1750	Pha.15.1370	Pse.107.1080	Tb927.8.5560	TcIL3000_8_5370	TcCLB.507083.90	Tgr.148.1050	TvY486_0805080	LbrM.16.0820	LdBPK_160810.1	LinJ.16.0810	LmjF.16.0810	LmxM.16.0810	LtaP16.0790
Kinetoplastid_OG_1272	Pem.62.1040	Pfr.25.1760	Pha.15.1360	Pse.107.1090	Tb927.8.5540	TcIL3000_8_5350	TcCLB.507083.70	Tgr.148.1030	TvY486_0805070	LbrM.16.0840	LdBPK_160830.1	LinJ.16.0830	LmjF.16.0830	LmxM.16.0830	LtaP16.0810
Kinetoplastid_OG_1273	Pem.29.1530	Pfr.19.1570	Pha.16.1740	Pse.105.1000	Tb927.8.5430	TcIL3000_8_5220	TcCLB.509393.10	Tgr.327.1000	TvY486_0035800	LbrM.16.0940	LdBPK_160940.1	LinJ.16.0940	LmjF.16.0930	LmxM.16.0930	LtaP16.0920
Kinetoplastid_OG_1274	Pem.29.1490	Pfr.19.1540	Pha.16.1700	Pse.105.1040	Tb927.8.5400	TcIL3000_8_5190	TcCLB.509393.50	Tgr.327.1040	TvY486_0804980	LbrM.16.0990	LdBPK_160990.1	LinJ.16.0990	LmjF.16.0980	LmxM.16.0980	LtaP16.0970
Kinetoplastid_OG_1275	Pem.29.1480	Pfr.19.1530	Pha.16.1690	Pse.105.1050	Tb927.8.5390	TcIL3000_8_5180	TcCLB.507275.10	Tgr.327.1050	TvY486_0804970	LbrM.16.1000	LdBPK_161000.1	LinJ.16.1000	LmjF.16.0990	LmxM.16.0990	LtaP16.0980
Kinetoplastid_OG_1276	Pem.29.1380	Pfr.19.1420	Pha.16.1540	Pse.597.1010	Tb927.8.5230	TcIL3000_8_5070	TcCLB.511217.120	Tgr.679.1010	TvY486_0804800	LbrM.16.1240	LdBPK_161250.1	LinJ.16.1250	LmjF.16.1200	LmxM.16.1200	LtaP16.1190
Kinetoplastid_OG_1277	Pem.29.1330	Pfr.19.1330	Pha.16.1450	Pse.1079.1010	Tb927.8.5180	TcIL3000_8_5000	TcCLB.511217.80	Tgr.255.1040	TvY486_0804750	LbrM.16.1300	LdBPK_161300.1	LinJ.16.1300	LmjF.16.1250	LmxM.16.1250	LtaP16.1240
Kinetoplastid_OG_1278	Pem.29.1270	Pfr.19.1270	Pha.16.1330	Pse.538.1010	Tb927.8.5080	TcIL3000_8_4840	TcCLB.508839.80	Tgr.1000.1030	TvY486_0804640	LbrM.16.1410	LdBPK_161430.1	LinJ.16.1430	LmjF.16.1360	LmxM.16.1360	LtaP16.1340
Kinetoplastid_OG_1279	Pem.29.1260	Pfr.19.1260	Pha.16.1310	Pse.538.1000	Tb927.8.5070	TcIL3000_8_4830	TcCLB.508839.70	Tgr.1000.1020	TvY486_0804630	LbrM.16.1420	LdBPK_161440.1	LinJ.16.1440	LmjF.16.1370	LmxM.16.1370	LtaP16.1350
Kinetoplastid_OG_1280	Pem.29.1250	Pfr.19.1250	Pha.16.1300	Pse.105.1110	Tb927.8.5060	TcIL3000_8_4820	TcCLB.508839.60	Tgr.1000.1010	TvY486_0804610	LbrM.16.1430	LdBPK_161450.1	LinJ.16.1450	LmjF.16.1380	LmxM.16.1380	LtaP16.1360
Kinetoplastid_OG_1281	Pem.29.1230	Pfr.19.1220	Pha.16.1280	Pse.105.1130	Tb927.8.5030	TcIL3000_8_4780			TvY486_0804570	LbrM.16.1460	LdBPK_161480.1	LinJ.16.1480	LmjF.16.1400	LmxM.16.1400	LtaP16.1390
Kinetoplastid_OG_1282	Pem.29.1160	Pfr.19.1140	Pha.16.1220	Pse.79.1170	Tb927.8.4930	TcIL3000_8_4690	TcCLB.511215.50	Tgr.227.1020	TvY486_0804430	LbrM.16.1550	LdBPK_161590.1	LinJ.16.1590	LmjF.16.1490	LmxM.16.1490	LtaP16.1560
Kinetoplastid_OG_1283	Pem.29.1150	Pfr.19.1130	Pha.16.1210	Pse.79.1160	Tb927.8.4920	TcIL3000_8_4680	TcCLB.511215.40	Tgr.227.1030	TvY486_0804420	LbrM.16.1560	LdBPK_161600.1	LinJ.16.1600	LmjF.16.1500	LmxM.16.1500	LtaP16.1570
Kinetoplastid_OG_1284	Pem.29.1130	Pfr.19.1120	Pha.16.1190	Pse.79.1140	Tb927.8.4900	TcIL3000_8_4660	TcCLB.511215.10	Tgr.227.1090	TvY486_0804400	LbrM.16.1580	LdBPK_161620.1	LinJ.16.1620	LmjF.16.1520	LmxM.16.1520	LtaP16.1590
Kinetoplastid_OG_1285	Pem.29.1120	Pfr.19.1110	Pha.16.1180	Pse.79.1120	Tb927.8.4890	TcIL3000_0_00060	TcCLB.508837.189	Tgr.476.1040	TvY486_0804340	LbrM.16.1590	LdBPK_161630.1	LinJ.16.1630	LmjF.16.1530	LmxM.16.1530	LtaP16.1600
Kinetoplastid_OG_1286	Pem.29.1100	Pfr.19.1090	Pha.16.1160	Pse.79.1100	Tb927.8.4870	TcIL3000_0_02340	TcCLB.508837.170	Tgr.476.1020	TvY486_0804320	LbrM.16.1610	LdBPK_161650.1	LinJ.16.1650	LmjF.16.1550	LmxM.16.1550	LtaP16.1620
Kinetoplastid_OG_1287	Pem.29.1090	Pfr.19.1080	Pha.16.1150	Pse.79.1090	Tb927.8.4860	TcIL3000_8_4570	TcCLB.508837.160	Tgr.476.1010	TvY486_0804310	LbrM.16.1620	LdBPK_161660.1	LinJ.16.1660	LmjF.16.1560	LmxM.16.1560	LtaP16.1630
Kinetoplastid_OG_1288	Pem.29.1060	Pfr.19.1050	Pha.16.1120	Pse.79.1060	Tb927.8.4820	TcIL3000_8_4520	TcCLB.508837.130	Tgr.95.1030	TvY486_0804260	LbrM.16.1660	LdBPK_161700.1	LinJ.16.1700	LmjF.16.1600	LmxM.16.1600	LtaP16.1670
Kinetoplastid_OG_1289	Pem.29.1050	Pfr.19.1040	Pha.16.1110	Pse.79.1050	Tb927.8.4810		TcCLB.508837.120	Tgr.95.1040	TvY486_0804250	LbrM.16.1670	LdBPK_161710.1	LinJ.16.1710	LmjF.16.1610	LmxM.16.1610	LtaP16.1680
Kinetoplastid_OG_1290	Pem.29.1030	Pfr.19.1020	Pha.16.1090	Pse.79.1030	Tb927.8.4790	TcIL3000_8_4600	TcCLB.508837.100	Tgr.95.1060	TvY486_0804230	LbrM.16.1690	LdBPK_161730.1	LinJ.16.1730	LmjF.16.1630	LmxM.16.1630	LtaP16.1700
Kinetoplastid_OG_1291	Pem.29.1020	Pfr.19.1010	Pha.16.1080	Pse.79.1020	Tb927.8.4780	TcIL3000_8_4610	TcCLB.508837.80	Tgr.95.1090	TvY486_0804220	LbrM.16.1720	LdBPK_161760.1	LinJ.16.1760	LmjF.16.1660	LmxM.16.1660	LtaP16.1730
Kinetoplastid_OG_1292	Pem.42.1240	Pfr.12.3090	Pha.12.2880	Pse.238.1020	Tb927.8.3860	TcIL3000_8_3740	TcCLB.503905.40	Tgr.133.1100	TvY486_0030270	LbrM.10.0110	LdBPK_100090.1	LinJ.10.0090	LmjF.10.0110	LmxM.10.0110	LtaP10.0080
Kinetoplastid_OG_1293	Pem.42.1220	Pfr.12.3070	Pha.12.2860	Pse.238.1000	Tb927.8.3840	TcIL3000_8_3720	TcCLB.503595.10	Tgr.133.1120	TvY486_0803270	LbrM.10.0130	LdBPK_100110.1	LinJ.10.0110	LmjF.10.0130	LmxM.10.0130	LtaP10.0100
Kinetoplastid_OG_1294	Pem.42.1190	Pfr.12.3030	Pha.12.2800	Pse.81.1160	Tb927.8.3790	TcIL3000_8_3660	TcCLB.511573.10	Tgr.716.1030	TvY486_0803200	LbrM.10.0180	LdBPK_100160.1	LinJ.10.0160	LmjF.10.0180	LmxM.10.0180	LtaP10.0150
Kinetoplastid_OG_1295	Pem.42.1170	Pfr.12.3010	Pha.12.2790	Pse.81.1140	Tb927.8.3780	TcIL3000_8_3650	TcCLB.511573.30	Tgr.1277.1010	TvY486_0803190	LbrM.20.0191	LdBPK_100190.1	LinJ.10.0190	LmjF.10.0195	LmxM.10.0195	LtaP10.0170
Kinetoplastid_OG_1296	Pem.42.1160	Pfr.12.3000	Pha.12.2780	Pse.81.1130	Tb927.8.3770	TcIL3000_8_3630	TcCLB.511573.40	Tgr.1277.1020	TvY486_0803180	LbrM.10.0200	LdBPK_100200.1	LinJ.10.0200	LmjF.10.0200	LmxM.10.0200	LtaP10.0180
Kinetoplastid_OG_1297	Pem.42.1150	Pfr.12.2990	Pha.12.2770	Pse.81.1120	Tb927.8.3750	TcIL3000_8_3610	TcCLB.511573.58	Tgr.1531.1000	TvY486_0803170	LbrM.10.0210	LdBPK_100210.1	LinJ.10.0210	LmjF.10.0210	LmxM.10.0210	LtaP10.0190
Kinetoplastid_OG_1298	Pem.42.1070	Pfr.12.2910	Pha.12.2720	Pse.81.1020	Tb927.8.3550	TcIL3000_8_3490	TcCLB.509475.10	Tgr.2071.1000	TvY486_0802980	LbrM.10.0620	LdBPK_100540.1	LinJ.10.0540	LmjF.10.0490	LmxM.10.0490	LtaP10.0900
Kinetoplastid_OG_1299	Pem.42.1020	Pfr.12.2870	Pha.12.2670	Pse.457.1020	Tb927.8.3950	TcIL3000_0_46710	TcCLB.505943.40	Tgr.993.1000	TvY486_0803330	LbrM.10.0660	LdBPK_100580.1	LinJ.10.0580	LmjF.10.0530	LmxM.10.0530	LtaP10.0950
Kinetoplastid_OG_1300	Pem.15.2270	Pfr.12.2700	Pha.12.2510	Pse.154.1140	Tb927.8.4150	TcIL3000_8_3850	TcCLB.503897.120	Tgr.1902.1000	TvY486_0803500	LbrM.10.0810	LdBPK_100720.1	LinJ.10.0720	LmjF.10.0670	LmxM.10.0670	LtaP10.1090
Kinetoplastid_OG_1301	Pem.10.2150	Pfr.6.2060	Pha.9.2150	Pse.319.1010	Tb927.11.14430	TcIL3000.11.14720	TcCLB.509489.29	Tgr.121.1030	TvY486_0045710	LbrM.32.1350	LdBPK_321260.1	LinJ.32.1260	LmjF.32.1200	LmxM.31.1200	LtaP32.1290
Kinetoplastid_OG_1302	Pem.10.2020	Pfr.6.1950	Pha.9.2020	Pse.348.1000	Tb927.11.14320	TcIL3000.11.14620		Tgr.128.1090	TvY486_1115110	LbrM.32.1180	LdBPK_321140.1	LinJ.32.1140	LmjF.32.1080	LmxM.31.1080	LtaP32.1170
Kinetoplastid_OG_1303	Pem.10.2010	Pfr.6.1930	Pha.9.2010	Pse.348.1020	Tb927.11.14300	TcIL3000.11.14610		Tgr.128.1070		LbrM.32.1160	LdBPK_321120.1	LinJ.32.1120	LmjF.32.1060	LmxM.31.1060	LtaP32.1150
Kinetoplastid_OG_1304	Pem.10.2000	Pfr.6.1920	Pha.9.2000	Pse.348.1030	Tb927.11.14290	TcIL3000.11.14600		Tgr.128.1060	TvY486_1115070	LbrM.32.1150	LdBPK_321110.1	LinJ.32.1110	LmjF.32.1050	LmxM.31.1050	LtaP32.1140
Kinetoplastid_OG_1305	Pem.31.1370	Pfr.14.2800	Pha.4.7540	Pse.23.1160	Tb927.8.4210	TcIL3000_0_19270	TcCLB.503897.40	Tgr.1210.1010	TvY486_0803580	LbrM.10.0880	LdBPK_100830.1	LinJ.10.0830	LmjF.10.0780	LmxM.10.0780	LtaP10.1180
Kinetoplastid_OG_1306	Pem.15.2050	Pfr.12.2550	Pha.12.2280	Pse.878.1000	Tb927.10.15590	TcIL3000_10_13370		Tgr.155.1130	TvY486_1014960	LbrM.10.0990	LdBPK_100940.1	LinJ.10.0940	LmjF.10.0890	LmxM.10.0890	LtaP10.1280
Kinetoplastid_OG_1307	Pem.15.1910	Pfr.12.2420	Pha.12.2130	Pse.393.1020	Tb927.8.4500	TcIL3000_8_4270	TcCLB.508989.90	Tgr.1449.1000	TvY486_0803980	LbrM.10.1180	LdBPK_101160.1	LinJ.10.1160	LmjF.10.1080	LmxM.10.1080	LtaP10.1460
Kinetoplastid_OG_1308	Pem.15.1860	Pfr.12.2390	Pha.12.2080	Pse.83.1210	Tb927.8.4560	TcIL3000_8_4390	TcCLB.511409.30	Tgr.330.1050	TvY486_0804050	LbrM.10.1240	LdBPK_101220.1	LinJ.10.1220	LmjF.10.1130	LmxM.10.1130	LtaP10.1520
Kinetoplastid_OG_1309	Pem.1.6910	Pfr.2.6490	Pha.2.2840	Pse.408.1030	Tb927.8.4580	TcIL3000_8_4420	TcCLB.511409.50	Tgr.330.1070	TvY486_0804070	LbrM.10.1260	LdBPK_101240.1	LinJ.10.1240	LmjF.10.1150	LmxM.10.1150	LtaP10.1540
Kinetoplastid_OG_1310	Pem.15.1840	Pfr.12.2370	Pha.12.2060	Pse.83.1190	Tb927.8.4610	TcIL3000_0_13770	TcCLB.503689.4	Tgr.330.1100	TvY486_0804090	LbrM.10.1270	LdBPK_101250.1	LinJ.10.1250	LmjF.10.1160	LmxM.10.1160	LtaP10.1550
Kinetoplastid_OG_1311	Pem.15.1810	Pfr.12.2350	Pha.12.2040	Pse.83.1160	Tb927.8.4640	TcIL3000_8_4470	TcCLB.503689.30	Tgr.388.1020	TvY486_0804100	LbrM.10.1300	LdBPK_101280.1	LinJ.10.1280	LmjF.10.1190	LmxM.10.1190	LtaP10.1580
Kinetoplastid_OG_1312	Pem.15.1800	Pfr.12.2340	Pha.12.2030	Pse.83.1150	Tb927.8.4650	TcIL3000_8_4480	TcCLB.503689.34	Tgr.388.1030	TvY486_0804110	LbrM.10.1310	LdBPK_101290.1	LinJ.10.1290	LmjF.10.1195	LmxM.10.1195	LtaP10.1590
Kinetoplastid_OG_1313	Pem.3.1570	Pfr.11.1490	Pha.13.1970	Pse.35.1050	Tb927.10.14690	TcIL3000_10_12560	TcCLB.503833.60	Tgr.404.1050	TvY486_1014110	LbrM.19.0320	LdBPK_190010.1	LinJ.19.0010	LmjF.19.0010	LmxM.19.0010	LtaP19.0010
Kinetoplastid_OG_1314	Pem.3.1500	Pfr.11.1560	Pha.13.2030	Pse.9.1320	Tb927.10.14760	TcIL3000_10_12630	TcCLB.506211.240	Tgr.366.1000	TvY486_1014180	LbrM.19.0420	LdBPK_190100.1	LinJ.19.0100	LmjF.19.0110	LmxM.19.0110	LtaP19.0080
Kinetoplastid_OG_1315	Pem.3.1470	Pfr.11.1570	Pha.13.2060	Pse.9.1300	Tb927.10.14770	TcIL3000_10_12640	TcCLB.506211.220	Tgr.366.1020	TvY486_1014190	LbrM.19.0450	LdBPK_190130.1	LinJ.19.0130	LmjF.19.0140	LmxM.19.0140	LtaP19.0110
Kinetoplastid_OG_1316	Pem.3.1460	Pfr.11.1580	Pha.13.2070	Pse.9.1290	Tb927.10.14780	TcIL3000_10_12650	TcCLB.506211.210	Tgr.366.1030	TvY486_1014200	LbrM.19.0460	LdBPK_190140.1	LinJ.19.0140	LmjF.19.0150	LmxM.19.0150	LtaP19.0120
Kinetoplastid_OG_1317	Pem.3.1450	Pfr.11.1590	Pha.13.2080	Pse.9.1280	Tb927.10.14790	TcIL3000_10_12660	TcCLB.506211.200	Tgr.366.1040	TvY486_1014210	LbrM.19.0470	LdBPK_190150.1	LinJ.19.0150	LmjF.19.0160	LmxM.19.0160	LtaP19.0130
Kinetoplastid_OG_1318	Pem.3.1440	Pfr.11.1600	Pha.13.2090	Pse.9.1270	Tb927.10.14800	TcIL3000_10_12670	TcCLB.506211.180	Tgr.366.1060	TvY486_1014230	LbrM.19.0490	LdBPK_190170.1	LinJ.19.0170	LmjF.19.0180	LmxM.19.0180	LtaP19.0150
Kinetoplastid_OG_1319	Pem.3.1400	Pfr.11.1660	Pha.13.2130	Pse.9.1230	Tb927.10.14860	TcIL3000_10_12720	TcCLB.506211.140	Tgr.568.1030	TvY486_1014270	LbrM.19.0540	LdBPK_190220.1	LinJ.19.0220	LmjF.19.0230	LmxM.19.0230	LtaP19.0190
Kinetoplastid_OG_1320	Pem.3.1390	Pfr.11.1670	Pha.13.2140	Pse.9.1220	Tb927.10.14870	TcIL3000_10_12730	TcCLB.506211.130	Tgr.568.1020	TvY486_1014280	LbrM.19.0550	LdBPK_190230.1	LinJ.19.0230	LmjF.19.0240	LmxM.19.0240	LtaP19.0200
Kinetoplastid_OG_1321	Pem.3.1350	Pfr.11.1710	Pha.13.2170	Pse.9.1180	Tb927.10.14930	TcIL3000_10_12810	TcCLB.506211.70	Tgr.694.1020	TvY486_1014340	LbrM.19.0610	LdBPK_190290.1	LinJ.19.0290	LmjF.19.0300	LmxM.19.0300	LtaP19.0260
Kinetoplastid_OG_1322	Pem.3.1320	Pfr.11.1740	Pha.13.2200	Pse.9.1150	Tb927.10.14980	TcIL3000_10_12830	TcCLB.506211.40	Tgr.159.1040	TvY486_1014390	LbrM.19.0640	LdBPK_190320.1	LinJ.19.0320	LmjF.19.0320	LmxM.19.0320	LtaP19.0290
Kinetoplastid_OG_1323	Pem.3.1310	Pfr.11.1750	Pha.13.2210	Pse.9.1140	Tb927.10.14990	TcIL3000_10_12840	TcCLB.506211.30	Tgr.159.1050	TvY486_1014400	LbrM.19.0650	LdBPK_190330.1	LinJ.19.0330	LmjF.19.0330	LmxM.19.0330	LtaP19.0300
Kinetoplastid_OG_1324	Pem.3.1030	Pfr.11.2030	Pha.13.2520	Pse.25.1070	Tb927.10.15370	TcIL3000_10_13150	TcCLB.506503.110	Tgr.179.1020	TvY486_1014740	LbrM.19.0980	LdBPK_190660.1	LinJ.19.0660	LmjF.19.0660	LmxM.19.0660	LtaP19.0630
Kinetoplastid_OG_1325	Pem.3.1160	Pfr.11.1890	Pha.13.2370	Pse.25.1240	Tb927.10.15230	TcIL3000_10_13010	TcCLB.507963.40	Tgr.172.1080	TvY486_1014600	LbrM.19.0820	LdBPK_190500.1	LinJ.19.0500	LmjF.19.0500	LmxM.19.0500	LtaP19.0480
Kinetoplastid_OG_1326	Pem.3.1170	Pfr.11.1880	Pha.13.2360	Pse.25.1250	Tb927.10.15210	TcIL3000_10_12990	TcCLB.507963.50	Tgr.172.1100	TvY486_1014580	LbrM.19.0790	LdBPK_190470.1	LinJ.19.0470	LmjF.19.0470	LmxM.19.0470	LtaP19.0450
Kinetoplastid_OG_1327	Pem.30.1270	Pfr.11.2280	Pha.18.1480	Pse.336.1010	Tb927.10.15710	TcIL3000_10_13490	TcCLB.511365.80	Tgr.65.1050	TvY486_1015100	LbrM.19.1430	LdBPK_191090.1	LinJ.19.1090	LmjF.19.1110	LmxM.19.1110	LtaP19.1030
Kinetoplastid_OG_1328	Pem.30.1280	Pfr.11.2290	Pha.18.1470	Pse.336.1000	Tb927.10.15720	TcIL3000_10_13500	TcCLB.511365.70	Tgr.65.1040	TvY486_1015110	LbrM.19.1440	LdBPK_191100.1	LinJ.19.1100	LmjF.19.1120	LmxM.19.1120	LtaP19.1040
Kinetoplastid_OG_1329	Pem.26.1280	Pfr.5.3290	Pha.1.6220	Pse.67.1190	Tb927.1.2210	TcIL3000_1_1250	TcCLB.506563.100	Tgr.376.1040	TvY486_0101060	LbrM.20.5510	LdBPK_201330.1	LinJ.20.1330	LmjF.20.1290	LmxM.20.1290	LtaP20.1290
Kinetoplastid_OG_1330	Pem.26.1320	Pfr.5.3330	Pha.1.6180	Pse.67.1230	Tb927.1.2570	TcIL3000_1_1330	TcCLB.506563.30	Tgr.1354.1000	TvY486_0101210	LbrM.20.5560	LdBPK_201390.1	LinJ.20.1390	LmjF.20.1350	LmxM.20.1350	LtaP20.1350
Kinetoplastid_OG_1331	Pem.26.1330	Pfr.5.3340	Pha.1.6170	Pse.51.1220	Tb927.1.2580	TcIL3000_1_1340	TcCLB.506563.20	Tgr.1117.1000	TvY486_0101220	LbrM.20.5570	LdBPK_201400.1	LinJ.20.1400	LmjF.20.1360	LmxM.20.1360	LtaP20.1360
Kinetoplastid_OG_1332	Pem.26.1360	Pfr.5.3370	Pha.1.6140	Pse.51.1190	Tb927.1.2670	TcIL3000_1_1370	TcCLB.510955.40	Tgr.1703.1010	TvY486_0101240	LbrM.20.5640	LdBPK_201450.1	LinJ.20.1450	LmjF.20.1400	LmxM.20.1400	LtaP20.1420
Kinetoplastid_OG_1333	Pem.26.1390	Pfr.5.3400	Pha.1.6110	Pse.51.1150	Tb927.1.2770	TcIL3000_0_56740	TcCLB.510953.30	Tgr.493.1000	TvY486_0028350	LbrM.20.5690	LdBPK_201500.1	LinJ.20.1500	LmjF.20.1450	LmxM.20.1450	LtaP20.1470
Kinetoplastid_OG_1334	Pem.26.1470	Pfr.5.3470	Pha.1.6030	Pse.51.1070	Tb927.1.3220	TcIL3000_1_1560	TcCLB.507837.80	Tgr.2175.1000	TvY486_0101460	LbrM.20.5790	LdBPK_201600.1	LinJ.20.1600	LmjF.20.1630	LmxM.20.1630	LtaP20.1570
Kinetoplastid_OG_1335	Pem.26.1480	Pfr.5.3480	Pha.1.6020	Pse.51.1060	Tb927.1.3200	TcIL3000_1_1550	TcCLB.507837.60	Tgr.2188.1000	TvY486_0101450	LbrM.20.5800	LdBPK_201610.1	LinJ.20.1610	LmjF.20.1640	LmxM.20.1640	LtaP20.1580
Kinetoplastid_OG_1336	Pem.26.1550	Pfr.5.3550	Pha.1.5960	Pse.178.1060	Tb927.1.3050	TcIL3000_1_1470	TcCLB.506363.130	Tgr.92.1170	TvY486_0101370	LbrM.20.5870	LdBPK_201680.1	LinJ.20.1680	LmjF.20.1710	LmxM.20.1710	LtaP20.1650
Kinetoplastid_OG_1337	Pem.26.1560	Pfr.5.3560	Pha.1.5950	Pse.178.1050	Tb927.1.3030	TcIL3000_1_1450	TcCLB.506363.110	Tgr.92.1150	TvY486_0101350	LbrM.20.5890	LdBPK_201700.1	LinJ.20.1700	LmjF.20.1730	LmxM.20.1730	LtaP20.1670
Kinetoplastid_OG_1338	Pem.26.1570	Pfr.5.3570	Pha.1.5940	Pse.178.1040	Tb927.1.3010	TcIL3000_1_1440	TcCLB.506363.100	Tgr.92.1140	TvY486_0101340	LbrM.20.5900	LdBPK_201710.1	LinJ.20.1710	LmjF.20.1740	LmxM.20.1740	LtaP20.1680
Kinetoplastid_OG_1339	Pem.26.1590	Pfr.5.3590	Pha.1.5920	Pse.178.1020	Tb927.1.2990	TcIL3000_1_1420	TcCLB.506363.50	Tgr.92.1070	TvY486_0101310	LbrM.20.5940	LdBPK_201750.1	LinJ.20.1750	LmjF.20.1580	LmxM.20.1580	LtaP20.1720
Kinetoplastid_OG_1340	Pem.26.1600		Pha.1.5910	Pse.178.1010	Tb927.1.2985	TcIL3000_1_1410	TcCLB.506363.40	Tgr.92.1060	TvY486_0101300	LbrM.20.5950	LdBPK_201760.1	LinJ.20.1760	LmjF.20.1590	LmxM.20.1590	LtaP20.1730
Kinetoplastid_OG_1341	Pem.3.3760	Pfr.1.2120	Pha.11.2350	Pse.208.1060	Tb927.3.790	TcIL3000_3_160	TcCLB.511867.60	Tgr.43.1030	TvY486_0300200	LbrM.27.0210	LdBPK_270200.1	LinJ.27.0200	LmjF.27.0200	LmxM.27.0200	LtaP27.0200
Kinetoplastid_OG_1342	Pem.3.3810		Pha.11.2400	Pse.208.1010	Tb927.3.840	TcIL3000_0_10240	TcCLB.511867.120	Tgr.546.1040	TvY486_0300250	LbrM.27.0280	LdBPK_270270.1	LinJ.27.0270	LmjF.27.0260	LmxM.27.0260	LtaP27.0260
Kinetoplastid_OG_1343	Pem.3.3820	Pfr.1.2070	Pha.11.2410	Pse.208.1000	Tb927.3.860	TcIL3000_0_32640	TcCLB.511867.140	Tgr.546.1060	TvY486_0300270	LbrM.27.0300	LdBPK_270300.1	LinJ.27.0300	LmjF.27.0290	LmxM.27.0290	LtaP27.0280
Kinetoplastid_OG_1344	Pem.3.3600	Pfr.1.2270	Pha.11.2180	Pse.179.1070	Tb927.11.950	TcIL3000.11.870	TcCLB.506925.400	Tgr.18.1160	TvY486_1100810	LbrM.27.0440	LdBPK_270360.1	LinJ.27.0360	LmjF.27.0350	LmxM.27.0350	LtaP27.0350
Kinetoplastid_OG_1345	Pem.3.3590	Pfr.1.2280	Pha.11.2170	Pse.179.1080	Tb927.11.970	TcIL3000_0_39480	TcCLB.506925.420	Tgr.18.1140	TvY486_1100830	LbrM.27.0460	LdBPK_270380.1	LinJ.27.0380	LmjF.27.0370	LmxM.27.0370	LtaP27.0370
Kinetoplastid_OG_1346	Pem.3.3560	Pfr.1.2310	Pha.11.2150	Pse.179.1110	Tb927.11.990	TcIL3000.11.900	TcCLB.506925.450	Tgr.18.1110	TvY486_1100860	LbrM.27.0480	LdBPK_270400.1	LinJ.27.0400	LmjF.27.0390	LmxM.27.0390	LtaP27.0390
Kinetoplastid_OG_1347	Pem.3.3530	Pfr.1.2340	Pha.11.2120	Pse.179.1140	Tb927.11.1020	TcIL3000.11.930	TcCLB.506925.480	Tgr.18.1080	TvY486_1100900	LbrM.27.0510	LdBPK_270430.1	LinJ.27.0430	LmjF.27.0420	LmxM.27.0420	LtaP27.0420
Kinetoplastid_OG_1348	Pem.3.3510	Pfr.1.2360	Pha.11.2100	Pse.269.1010	Tb927.11.1040	TcIL3000.11.970	TcCLB.506925.500	Tgr.18.1060	TvY486_1100930	LbrM.27.0530	LdBPK_270450.1	LinJ.27.0450	LmjF.27.0440	LmxM.27.0440	LtaP27.0440
Kinetoplastid_OG_1349	Pem.3.3500	Pfr.1.2370	Pha.11.2090	Pse.269.1020	Tb927.11.1050	TcIL3000.11.990	TcCLB.506925.510	Tgr.18.1050	TvY486_1100940	LbrM.27.0540	LdBPK_270460.1	LinJ.27.0460	LmjF.27.0450	LmxM.27.0450	LtaP27.0450
Kinetoplastid_OG_1350	Pem.3.3150	Pfr.1.2710	Pha.11.1720	Pse.488.1020	Tb927.11.1160	TcIL3000.11.1090	TcCLB.511445.30	Tgr.720.1040	TvY486_1101060	LbrM.27.0990	LdBPK_270770.1	LinJ.27.0770	LmjF.27.0910	LmxM.27.0910	LtaP27.0930
Kinetoplastid_OG_1351	Pem.3.3040	Pfr.1.2810	Pha.11.1630	Pse.330.1010	Tb927.11.1620	TcIL3000.11.1400	TcCLB.506367.130	Tgr.98.1130	TvY486_1101550	LbrM.27.1100	LdBPK_270880.1	LinJ.27.0880	LmjF.27.1020	LmxM.27.1020	LtaP27.1050
Kinetoplastid_OG_1352	Pem.3.2980	Pfr.1.2850	Pha.11.1580	Pse.340.1030	Tb927.11.1670	TcIL3000.11.1450	TcCLB.509831.10	Tgr.245.1000	TvY486_1101600	LbrM.27.1150	LdBPK_270930.1	LinJ.27.0930	LmjF.27.1060	LmxM.27.1060	LtaP27.1100
Kinetoplastid_OG_1353	Pem.3.2970	Pfr.1.2860	Pha.11.1570	Pse.340.1020	Tb927.11.1680	TcIL3000.11.1460	TcCLB.509831.20	Tgr.245.1010	TvY486_1101610	LbrM.27.1160	LdBPK_270940.1	LinJ.27.0940	LmjF.27.1070	LmxM.27.1070	LtaP27.1110
Kinetoplastid_OG_1354	Pem.20.1280	Pfr.6.3140	Pha.7.1290	Pse.2.1070	Tb927.11.1710	TcIL3000.11.1490	TcCLB.509831.36	Tgr.245.1040	TvY486_1101640	LbrM.27.1200	LdBPK_270980.1	LinJ.27.0980	LmjF.27.1110	LmxM.27.1110	LtaP27.1150
Kinetoplastid_OG_1355	Pem.3.2920	Pfr.1.2890	Pha.11.1530	Pse.879.1010	Tb927.11.1720	TcIL3000.11.1500	TcCLB.509831.40	Tgr.245.1050	TvY486_1101650	LbrM.27.1210	LdBPK_270990.1	LinJ.27.0990	LmjF.27.1120	LmxM.27.1120	LtaP27.1160
Kinetoplastid_OG_1356	Pem.3.2910	Pfr.1.2900	Pha.11.1520	Pse.879.1000	Tb927.11.1740	TcIL3000.11.1530	TcCLB.509831.50	Tgr.245.1070	TvY486_1101670	LbrM.27.1230	LdBPK_271010.1	LinJ.27.1010	LmjF.27.1130	LmxM.27.1130	LtaP27.1180
Kinetoplastid_OG_1357	Pem.3.2890	Pfr.1.2920	Pha.11.1500	Pse.380.1010	Tb927.11.1760	TcIL3000.11.1540	TcCLB.506369.30	Tgr.245.1100	TvY486_1101690	LbrM.27.1250	LdBPK_271030.1	LinJ.27.1030	LmjF.27.1150	LmxM.27.1150	LtaP27.1200
Kinetoplastid_OG_1358	Pem.3.2870	Pfr.1.2950	Pha.11.1480	Pse.380.1030	Tb927.11.1770	TcIL3000.11.1550	TcCLB.506369.50	Tgr.245.1120	TvY486_1101710	LbrM.27.1270	LdBPK_271050.1	LinJ.27.1050	LmjF.27.1170	LmxM.27.1170	LtaP27.1220
Kinetoplastid_OG_1359	Pem.3.2850	Pfr.1.2970	Pha.11.1460	Pse.380.1050	Tb927.11.1810	TcIL3000.11.1560	TcCLB.509835.10	Tgr.698.1010	TvY486_1101720	LbrM.27.1300	LdBPK_271080.1	LinJ.27.1080	LmjF.27.1200	LmxM.27.1200	LtaP27.1240
Kinetoplastid_OG_1360	Pem.3.2840	Pfr.1.2980	Pha.11.1450	Pse.380.1060	Tb927.11.1820	TcIL3000.11.1570	TcCLB.509835.20	Tgr.698.1000	TvY486_1101730	LbrM.27.1310	LdBPK_271090.1	LinJ.27.1090	LmjF.27.1210	LmxM.27.1210	LtaP27.1250
Kinetoplastid_OG_1361	Pem.3.2830	Pfr.1.2990	Pha.11.1440	Pse.467.1040	Tb927.11.1840	TcIL3000_0_05380	TcCLB.509837.10	Tgr.933.1000	TvY486_1101750	LbrM.27.1320	LdBPK_271100.1	LinJ.27.1100	LmjF.27.1220	LmxM.27.1220	LtaP27.1260
Kinetoplastid_OG_1362	Pem.3.2820	Pfr.1.3000	Pha.11.1430	Pse.467.1030			TcCLB.509837.20	Tgr.933.1010	TvY486_1101760	LbrM.27.1330	LdBPK_271110.1	LinJ.27.1110	LmjF.27.1230	LmxM.27.1230	LtaP27.1270
Kinetoplastid_OG_1363	Pem.3.2810	Pfr.1.3020	Pha.11.1410	Pse.467.1010	Tb927.11.1890	TcIL3000.11.1580	TcCLB.508357.100	Tgr.2073.1000	TvY486_1101810	LbrM.27.1360	LdBPK_271140.1	LinJ.27.1140	LmjF.27.1250	LmxM.27.1250	LtaP27.1310
Kinetoplastid_OG_1364	Pem.3.2800	Pfr.1.3030	Pha.11.1400	Pse.467.1000	Tb927.11.1900	TcIL3000.11.1600	TcCLB.508357.90	Tgr.1196.1000	TvY486_1101820	LbrM.27.1370	LdBPK_271150.1	LinJ.27.1150	LmjF.27.1260	LmxM.27.1260	LtaP27.1320
Kinetoplastid_OG_1365	Pem.3.2770	Pfr.1.3040	Pha.11.1370	Pse.301.1060	Tb927.11.1960	TcIL3000.11.1630	TcCLB.508357.23	Tgr.360.1030	TvY486_1101930	LbrM.27.1420	LdBPK_271200.1	LinJ.27.1200	LmjF.27.1290	LmxM.27.1290	LtaP27.1370
Kinetoplastid_OG_1366	Pem.3.2720	Pfr.1.3090	Pha.11.1330	Pse.301.1010	Tb927.11.2010	TcIL3000.11.1700		Tgr.360.1080	TvY486_1101990	LbrM.27.1470	LdBPK_271250.1	LinJ.27.1250	LmjF.27.1330	LmxM.27.1330	LtaP27.1420
Kinetoplastid_OG_1367	Pem.3.2610	Pfr.1.3190	Pha.11.1180	Pse.138.1040	Tb927.11.2140	TcIL3000.11.1870	TcCLB.503433.10	Tgr.533.1040		LbrM.27.1610	LdBPK_271380.1	LinJ.27.1380	LmjF.27.1480	LmxM.27.1480	LtaP27.1560
Kinetoplastid_OG_1368	Pem.3.2600	Pfr.1.3200	Pha.11.1170	Pse.138.1030	Tb927.11.2150	TcIL3000.11.1880	TcCLB.503433.20	Tgr.533.1030		LbrM.27.1620	LdBPK_271390.1	LinJ.27.1390	LmjF.27.1490	LmxM.27.1490	LtaP27.1570
Kinetoplastid_OG_1369	Pem.3.2470	Pfr.1.3320	Pha.11.1020	Pse.212.1020	Tb927.11.2280	TcIL3000.11.2040	TcCLB.506127.150	Tgr.260.1050	TvY486_1102270	LbrM.27.1770	LdBPK_271540.1	LinJ.27.1540	LmjF.27.1640	LmxM.27.1640	LtaP27.1710
Kinetoplastid_OG_1370	Pem.3.2360	Pfr.1.3430	Pha.13.1170	Pse.80.1080	Tb927.11.2440	TcIL3000.11.2260	TcCLB.504153.100	Tgr.84.1070	TvY486_1102480	LbrM.27.1880	LdBPK_271660.1	LinJ.27.1660	LmjF.27.1760	LmxM.27.1760	LtaP27.1810
Kinetoplastid_OG_1371	Pem.4.2350	Pfr.4.2040	Pha.5.4170	Pse.194.1010	Tb927.10.13620	TcIL3000_10_13850	TcCLB.507993.270	Tgr.194.1100	TvY486_1013200	LbrM.18.0100	LdBPK_180080.1	LinJ.18.0080	LmjF.18.0080	LmxM.18.0080	LtaP18.0080
Kinetoplastid_OG_1372	Pem.4.2330	Pfr.4.2010	Pha.5.4190	Pse.194.1040	Tb927.10.13640	TcIL3000_10_13830	TcCLB.507993.250	Tgr.194.1080	TvY486_1013220	LbrM.18.0120	LdBPK_180100.1	LinJ.18.0100	LmjF.18.0100	LmxM.18.0100	LtaP18.0100
Kinetoplastid_OG_1373	Pem.4.2250	Pfr.4.1940	Pha.5.4250	Pse.899.1000	Tb927.10.13710	TcIL3000_10_11950	TcCLB.507993.150	Tgr.194.1000	TvY486_1013280	LbrM.18.0230	LdBPK_180210.1	LinJ.18.0210	LmjF.18.0210	LmxM.18.0210	LtaP18.0220
Kinetoplastid_OG_1374	Pem.4.2220	Pfr.4.1920	Pha.5.4270		Tb927.10.13730	TcIL3000_10_11930	TcCLB.507993.130	Tgr.708.1040	TvY486_1013300	LbrM.18.0250	LdBPK_180230.1	LinJ.18.0230	LmjF.18.0230	LmxM.18.0230	LtaP18.0240
Kinetoplastid_OG_1375	Pem.4.1620	Pfr.4.1340	Pha.5.4900	Pse.370.1010	Tb927.10.13780	TcIL3000_10_11890	TcCLB.507993.80	Tgr.19.1000	TvY486_1013940	LbrM.18.0290	LdBPK_180270.1	LinJ.18.0270	LmjF.18.0270	LmxM.18.0270	LtaP18.0290
Kinetoplastid_OG_1376	Pem.4.1640	Pfr.4.1360	Pha.5.4880	Pse.1776.1000	Tb927.10.13800	TcIL3000_10_11870	TcCLB.507993.40	Tgr.19.1030	TvY486_1013360	LbrM.18.0320	LdBPK_180300.1	LinJ.18.0300	LmjF.18.0300	LmxM.18.0300	LtaP18.0320
Kinetoplastid_OG_1377	Pem.4.1650	Pfr.4.1380	Pha.5.4860	Pse.839.1010	Tb927.10.13820	TcIL3000_10_11860	TcCLB.507993.33	Tgr.19.1050	TvY486_1013380	LbrM.18.0340	LdBPK_180320.1	LinJ.18.0320	LmjF.18.0320	LmxM.18.0320	LtaP18.0340
Kinetoplastid_OG_1378	Pem.4.1660	Pfr.4.1390	Pha.5.4840	Pse.839.1000	Tb927.10.13830	TcIL3000_10_11850	TcCLB.507993.30	Tgr.19.1060	TvY486_1013390	LbrM.18.0350	LdBPK_180330.1	LinJ.18.0330	LmjF.18.0330	LmxM.18.0330	LtaP18.0350
Kinetoplastid_OG_1379	Pem.4.1700	Pfr.4.1420	Pha.5.4800	Pse.26.1020	Tb927.10.13870	TcIL3000_10_11810		Tgr.19.1100	TvY486_1013420	LbrM.18.0390	LdBPK_180370.1	LinJ.18.0370	LmjF.18.0370	LmxM.18.0370	LtaP18.0390
Kinetoplastid_OG_1380	Pem.4.1720	Pfr.4.1440	Pha.5.4780	Pse.26.1040	Tb927.10.13910	TcIL3000_10_11770		Tgr.19.1140	TvY486_1013460	LbrM.18.0430	LdBPK_180410.1	LinJ.18.0410	LmjF.18.0410	LmxM.18.0410	LtaP18.0430
Kinetoplastid_OG_1381	Pem.4.2010		Pha.5.4500	Pse.43.1140	Tb927.10.13290	TcIL3000_10_11390	TcCLB.506357.120	Tgr.16.1140	TvY486_1012880	LbrM.18.0900	LdBPK_180810.1	LinJ.18.0810	LmjF.18.0810	LmxM.18.0810	LtaP18.0820
Kinetoplastid_OG_1382	Pem.4.2030	Pfr.4.1710	Pha.5.4460	Pse.43.1120	Tb927.10.13270	TcIL3000_10_11360	TcCLB.506357.140	Tgr.16.1120	TvY486_1012850	LbrM.18.0920	LdBPK_180830.1	LinJ.18.0830	LmjF.18.0830	LmxM.18.0830	LtaP18.0840
Kinetoplastid_OG_1383	Pem.4.2090	Pfr.4.1790	Pha.5.4380	Pse.43.1040	Tb927.10.13200	TcIL3000_10_11290	TcCLB.504215.30	Tgr.16.1030	TvY486_1012780	LbrM.18.0970	LdBPK_180910.1	LinJ.18.0910	LmjF.18.0910	LmxM.18.0910	LtaP18.0920
Kinetoplastid_OG_1384	Pem.4.2110	Pfr.4.1810	Pha.5.4360	Pse.43.1020	Tb927.10.13170	TcIL3000_10_11260	TcCLB.506359.10	Tgr.109.1120	TvY486_1012750	LbrM.18.1030	LdBPK_180950.1	LinJ.18.0950	LmjF.18.0950	LmxM.18.0950	LtaP18.0940
Kinetoplastid_OG_1385	Pem.4.2150		Pha.5.4330	Pse.657.1000	Tb927.10.13140	TcIL3000_10_11220	TcCLB.506359.50	Tgr.109.1080		LbrM.18.1040	LdBPK_180980.1	LinJ.18.0980	LmjF.18.0980	LmxM.18.0980	LtaP18.0970
Kinetoplastid_OG_1386	Pem.34.1510	Pfr.6.3750	Pha.6.4460	Pse.44.1020	Tb927.10.13000	TcIL3000_10_11100	TcCLB.509805.20	Tgr.17.1200	TvY486_1012650	LbrM.18.1190	LdBPK_181100.1	LinJ.18.1100	LmjF.18.1090	LmxM.18.1090	LtaP18.1080
Kinetoplastid_OG_1387	Pem.34.1500	Pfr.6.3760	Pha.6.4450	Pse.44.1030	Tb927.10.12990	TcIL3000_10_11090	TcCLB.509805.30	Tgr.17.1190	TvY486_1012640	LbrM.18.1200	LdBPK_181110.1	LinJ.18.1110	LmjF.18.1100	LmxM.18.1100	LtaP18.1090
Kinetoplastid_OG_1388	Pem.34.1490	Pfr.6.3770	Pha.6.4440	Pse.44.1040	Tb927.10.12980	TcIL3000_10_11080	TcCLB.509805.40	Tgr.17.1180	TvY486_1012630	LbrM.18.1210	LdBPK_181120.1	LinJ.18.1120	LmjF.18.1110	LmxM.18.1110	LtaP18.1100
Kinetoplastid_OG_1389	Pem.34.1470	Pfr.6.3790	Pha.6.4420	Pse.44.1060	Tb927.10.12960	TcIL3000_10_11060	TcCLB.509805.60	Tgr.17.1160	TvY486_1012610	LbrM.18.1230	LdBPK_181140.1	LinJ.18.1140	LmjF.18.1130	LmxM.18.1130	LtaP18.1120
Kinetoplastid_OG_1390	Pem.34.1400	Pfr.6.3860	Pha.6.4340	Pse.44.1140	Tb927.10.12880	TcIL3000_10_10980	TcCLB.509805.150	Tgr.17.1060	TvY486_1012530	LbrM.18.1320	LdBPK_181240.1	LinJ.18.1240	LmjF.18.1230	LmxM.18.1230	LtaP18.1210
Kinetoplastid_OG_1391	Pem.34.1390	Pfr.6.3870	Pha.6.4330	Pse.44.1150	Tb927.10.12860	TcIL3000_10_10950	TcCLB.509805.170	Tgr.17.1040	TvY486_1012510	LbrM.18.1330	LdBPK_181250.1	LinJ.18.1250	LmjF.18.1240	LmxM.18.1240	LtaP18.1220
Kinetoplastid_OG_1392	Pem.5.2980	Pfr.7.3110	Pha.3.6900	Pse.1197.1000	Tb927.6.2910	TcIL3000_6_2410	TcCLB.511751.250	Tgr.436.1050	TvY486_0602390	LbrM.30.1570	LdBPK_301530.1	LinJ.30.1530	LmjF.30.1520	LmxM.29.1520	LtaP30.1560
Kinetoplastid_OG_1393	Pem.5.2960	Pfr.7.3090	Pha.3.6930	Pse.452.1050	Tb927.6.2940	TcIL3000_6_2440	TcCLB.511751.210	Tgr.436.1020	TvY486_0602420	LbrM.30.1590	LdBPK_301550.1	LinJ.30.1550	LmjF.30.1540	LmxM.29.1540	LtaP30.1580
Kinetoplastid_OG_1394	Pem.5.2950	Pfr.7.3080	Pha.3.6940	Pse.452.1040	Tb927.6.2970	TcIL3000_6_2460	TcCLB.511751.180	Tgr.538.1060	TvY486_0602450	LbrM.30.1610	LdBPK_301570.1	LinJ.30.1570	LmjF.30.1550	LmxM.29.1550	LtaP30.1590
Kinetoplastid_OG_1395	Pem.5.2920	Pfr.7.3060	Pha.3.6970	Pse.452.1010	Tb927.6.2990	TcIL3000_6_2500	TcCLB.511751.166	Tgr.538.1040	TvY486_0602470	LbrM.30.1630	LdBPK_301590.1	LinJ.30.1590	LmjF.30.1570	LmxM.29.1570	LtaP30.1610
Kinetoplastid_OG_1396	Pem.5.2890	Pfr.7.3030	Pha.3.6990	Pse.514.1040	Tb927.6.2560	TcIL3000_0_32230	TcCLB.509965.170	Tgr.173.1050	TvY486_0602050	LbrM.30.1650	LdBPK_301610.1	LinJ.30.1610	LmjF.30.1590	LmxM.29.1590	LtaP30.1630
Kinetoplastid_OG_1397	Pem.34.1290	Pfr.6.3960	Pha.6.4230	Pse.529.1020	Tb927.10.12710	TcIL3000_10_10830	TcCLB.507831.60	Tgr.586.1020	TvY486_1012370	LbrM.18.1400	LdBPK_181350.1	LinJ.18.1350	LmjF.18.1370	LmxM.18.1370	LtaP18.1330
Kinetoplastid_OG_1398	Pem.34.1280	Pfr.6.3970	Pha.6.4210	Pse.529.1010	Tb927.10.12700	TcIL3000_10_10810	TcCLB.507831.70	Tgr.586.1010	TvY486_1012350	LbrM.18.1410	LdBPK_181360.1	LinJ.18.1360	LmjF.18.1380	LmxM.18.1380	LtaP18.1340
Kinetoplastid_OG_1399	Pem.34.1220	Pfr.6.4030	Pha.6.4170	Pse.276.1010	Tb927.10.12630	TcIL3000_10_10750	TcCLB.503455.20	Tgr.331.1010	TvY486_1012270	LbrM.18.1470	LdBPK_181420.1	LinJ.18.1420	LmjF.18.1440	LmxM.18.1440	LtaP18.1400
Kinetoplastid_OG_1400	Pem.34.1090	Pfr.6.4150	Pha.6.4040	Pse.149.1070	Tb927.10.12430	TcIL3000_10_10650	TcCLB.507625.170	Tgr.59.1130	TvY486_1012130	LbrM.18.1640	LdBPK_181600.1	LinJ.18.1600	LmjF.18.1610	LmxM.18.1610	LtaP18.1580
Kinetoplastid_OG_1401	Pem.34.1070	Pfr.6.4160	Pha.6.4020	Pse.149.1090	Tb927.10.12390	TcIL3000_10_10610	TcCLB.507625.130	Tgr.59.1090	TvY486_1012090	LbrM.18.1670	LdBPK_181630.1	LinJ.18.1630	LmjF.18.1630	LmxM.18.1630	LtaP18.1610
Kinetoplastid_OG_1402	Pem.34.1040	Pfr.6.4180	Pha.6.4000	Pse.149.1110	Tb927.10.12370	TcIL3000_10_10590	TcCLB.507625.99	Tgr.59.1060	TvY486_1012070	LbrM.18.1700	LdBPK_181660.1	LinJ.18.1660	LmjF.18.1660	LmxM.18.1660	LtaP18.1640
Kinetoplastid_OG_1403	Pem.17.1040	Pfr.3.1060	Pha.4.1090	Pse.110.1020	Tb927.8.1980	TcIL3000_8_2010	TcCLB.509499.20	Tgr.287.1090	TvY486_0801480	LbrM.23.0040	LdBPK_230040.1	LinJ.23.0040	LmjF.23.0030	LmxM.23.0030	LtaP23.0040
Kinetoplastid_OG_1404	Pem.17.1050	Pfr.3.1070	Pha.4.1100	Pse.110.1030	Tb927.8.1990	TcIL3000_8_2020	TcCLB.509499.14	Tgr.287.1080	TvY486_0801490	LbrM.23.0050	LdBPK_230050.1	LinJ.23.0050	LmjF.23.0040	LmxM.23.0040	LtaP23.0050
Kinetoplastid_OG_1405	Pem.17.1060	Pfr.3.1080	Pha.4.1110	Pse.110.1040	Tb927.8.2000	TcIL3000_8_2030	TcCLB.509499.10	Tgr.287.1070	TvY486_0801500	LbrM.23.0060	LdBPK_230060.1	LinJ.23.0060	LmjF.23.0050	LmxM.23.0050	LtaP23.0060
Kinetoplastid_OG_1406	Pem.17.1080	Pfr.3.1090	Pha.4.1130	Pse.110.1060	Tb927.8.2020	TcIL3000_8_2050	TcCLB.509497.30	Tgr.287.1050	TvY486_0801520	LbrM.23.0080	LdBPK_230080.1	LinJ.23.0080	LmjF.23.0070	LmxM.23.0070	LtaP23.0080
Kinetoplastid_OG_1407	Pem.17.1090	Pfr.3.1100	Pha.4.1140	Pse.110.1070	Tb927.8.2030	TcIL3000_8_2060	TcCLB.509497.20	Tgr.287.1040	TvY486_0801530	LbrM.23.0090	LdBPK_230090.1	LinJ.23.0090	LmjF.23.0080	LmxM.23.0080	LtaP23.0090
Kinetoplastid_OG_1408	Pem.17.1190	Pfr.3.1180	Pha.4.1230	Pse.374.1050	Tb927.8.2150	TcIL3000_8_2150		Tgr.1705.1010	TvY486_0801640	LbrM.23.0210	LdBPK_230210.1	LinJ.23.0210	LmjF.23.0190	LmxM.23.0190	LtaP23.0220
Kinetoplastid_OG_1409	Pem.17.1270	Pfr.3.1260	Pha.4.1300	Pse.200.1080	Tb927.8.2230	TcIL3000_8_2230	TcCLB.466823.10	Tgr.707.1000	TvY486_0801720	LbrM.23.0320	LdBPK_230330.1	LinJ.23.0330	LmjF.23.0290	LmxM.23.0290	LtaP23.0350
Kinetoplastid_OG_1410	Pem.17.1280	Pfr.3.1270	Pha.4.1310	Pse.200.1070	Tb927.8.2240	TcIL3000_8_2240			TvY486_0801730	LbrM.23.0330	LdBPK_230340.1	LinJ.23.0340	LmjF.23.0300	LmxM.23.0300	LtaP23.0360
Kinetoplastid_OG_1411	Pem.17.1340	Pfr.3.1330	Pha.4.1410	Pse.200.1010	Tb927.8.2310	TcIL3000_8_2290	TcCLB.506375.110	Tgr.944.1000	TvY486_0801760	LbrM.23.0370	LdBPK_230380.1	LinJ.23.0380	LmjF.23.0340	LmxM.23.0340	LtaP23.0400
Kinetoplastid_OG_1412	Pem.17.1350	Pfr.3.1340	Pha.4.1420	Pse.200.1000	Tb927.8.2330	TcIL3000_8_2310	TcCLB.506375.120	Tgr.944.1010	TvY486_0801770	LbrM.23.0380	LdBPK_230390.1	LinJ.23.0390	LmjF.23.0350	LmxM.23.0350	LtaP23.0410
Kinetoplastid_OG_1413	Pem.17.1380	Pfr.3.1370		Pse.325.1020	Tb927.8.2380		TcCLB.504425.70	Tgr.139.1070	TvY486_0801810	LbrM.23.0420	LdBPK_230430.1	LinJ.23.0430	LmjF.23.0380	LmxM.23.0380	LtaP23.0460
Kinetoplastid_OG_1414	Pem.17.1640	Pfr.3.1610	Pha.4.1710	Pse.589.1020	Tb927.8.2650	TcIL3000_8_2500	TcCLB.504427.240	Tgr.504.1010	TvY486_0802180	LbrM.23.0680	LdBPK_230690.1	LinJ.23.0690	LmjF.23.1660	LmxM.23.1660	LtaP23.0800
Kinetoplastid_OG_1415	Pem.17.1620	Pfr.3.1590	Pha.4.1690	Pse.589.1000	Tb927.8.2640	TcIL3000_8_2480	TcCLB.504427.250	Tgr.504.1000	TvY486_0802170	LbrM.23.0700	LdBPK_230710.1	LinJ.23.0710	LmjF.23.0550	LmxM.23.0550	LtaP23.0820
Kinetoplastid_OG_1416	Pem.17.1580	Pfr.3.1560	Pha.4.1660	Pse.281.1030	Tb927.8.2600	TcIL3000_8_2400	TcCLB.503829.40	Tgr.301.1030	TvY486_0802100	LbrM.11.0230	LdBPK_230790.1	LinJ.23.0790	LmjF.23.0620	LmxM.23.0620	LtaP23.0890
Kinetoplastid_OG_1417	Pem.17.1570	Pfr.3.1550	Pha.4.1650	Pse.281.1040	Tb927.8.2580	TcIL3000_8_2370	TcCLB.503829.70	Tgr.301.1010	TvY486_0802080	LbrM.11.0240	LdBPK_230800.1	LinJ.23.0800	LmjF.23.0630	LmxM.23.0630	LtaP23.0900
Kinetoplastid_OG_1418	Pem.17.1530	Pfr.3.1510		Pse.324.1000	Tb927.8.2550			Tgr.598.1020	TvY486_0802020	LbrM.23.0780	LdBPK_230850.1	LinJ.23.0850	LmjF.23.0680	LmxM.23.0680	LtaP23.0950
Kinetoplastid_OG_1419	Pem.17.1520	Pfr.3.1500	Pha.4.1590	Pse.324.1010	Tb927.8.2540		TcCLB.510507.20	Tgr.598.1010	TvY486_0802010	LbrM.23.0840	LdBPK_230860.1	LinJ.23.0860	LmjF.23.0690	LmxM.23.0690	LtaP23.0960
Kinetoplastid_OG_1420	Pem.45.1300	Pfr.3.1760	Pha.4.1850	Pse.651.1000	Tb927.8.2740	TcIL3000_8_2600	TcCLB.510509.50	Tgr.947.1020	TvY486_0802230	LbrM.23.0850	LdBPK_230930.1	LinJ.23.0930	LmjF.23.0760	LmxM.23.0760	LtaP23.1040
Kinetoplastid_OG_1421	Pem.45.1150	Pfr.3.1850	Pha.4.1980	Pse.342.1040	Tb927.8.3060	TcIL3000_8_3050	TcCLB.510515.60	Tgr.667.1000	TvY486_0033000	LbrM.23.1030	LdBPK_231120.1	LinJ.23.1120	LmjF.23.0950	LmxM.23.0950	LtaP23.1200
Kinetoplastid_OG_1422	Pem.45.1140	Pfr.3.1860	Pha.4.1990	Pse.342.1030	Tb927.8.3050	TcIL3000_8_3020	TcCLB.510515.50	Tgr.667.1010	TvY486_0033010	LbrM.23.1040	LdBPK_231130.1	LinJ.23.1130	LmjF.23.0960	LmxM.23.0960	LtaP23.1210
Kinetoplastid_OG_1423	Pem.45.1080	Pfr.3.1920	Pha.4.2060	Pse.102.1030	Tb927.8.2980	TcIL3000_8_2900	TcCLB.510513.50	Tgr.351.1040	TvY486_0802490	LbrM.23.1160	LdBPK_231280.1	LinJ.23.1280	LmjF.23.1055	LmxM.23.1055	LtaP23.1320
Kinetoplastid_OG_1424	Pem.37.1490	Pfr.26.1030	Pha.2.8860	Pse.185.1020	Tb927.8.3110	TcIL3000_8_3110	TcCLB.510515.110	Tgr.526.1030	TvY486_0802550	LbrM.23.1270	LdBPK_231410.1	LinJ.23.1410	LmjF.23.1190	LmxM.23.1190	LtaP23.1440
Kinetoplastid_OG_1425	Pem.37.1470	Pfr.26.1040	Pha.2.8870	Pse.185.1040	Tb927.8.3130	TcIL3000_8_3130	TcCLB.510515.130	Tgr.526.1010	TvY486_0802570	LbrM.23.1300	LdBPK_231440.1	LinJ.23.1440	LmjF.23.1200	LmxM.23.1200	LtaP23.1470
Kinetoplastid_OG_1426	Pem.37.1450	Pfr.26.1060	Pha.2.8890	Pse.185.1060	Tb927.8.3160	TcIL3000_8_3190	TcCLB.510517.20	Tgr.1069.1000	TvY486_0802610	LbrM.23.1330	LdBPK_231470.1	LinJ.23.1470	LmjF.23.1230	LmxM.23.1230	LtaP23.1500
Kinetoplastid_OG_1427	Pem.37.1430	Pfr.26.1080	Pha.2.8910	Pse.185.1090	Tb927.8.3180	TcIL3000_8_3210	TcCLB.510517.50	Tgr.556.1010	TvY486_0802630	LbrM.23.1350	LdBPK_231490.1	LinJ.23.1490	LmjF.23.1250	LmxM.23.1250	LtaP23.1520
Kinetoplastid_OG_1428	Pem.37.1410	Pfr.26.1100	Pha.2.8930	Pse.376.1030	Tb927.8.3200	TcIL3000_8_3230	TcCLB.510517.70	Tgr.556.1030	TvY486_0802650	LbrM.23.1360	LdBPK_231500.1	LinJ.23.1500	LmjF.23.1260	LmxM.23.1260	LtaP23.1530
Kinetoplastid_OG_1429	Pem.37.1380	Pfr.26.1130	Pha.2.8970	Pse.376.1000	Tb927.8.3220	TcIL3000_8_3250	TcCLB.510517.90	Tgr.896.1020	TvY486_0802670	LbrM.23.1390	LdBPK_231530.1	LinJ.23.1530	LmjF.23.1270	LmxM.23.1270	LtaP23.1560
Kinetoplastid_OG_1430	Pem.37.1330	Pfr.26.1170	Pha.2.9010		Tb927.8.3260	TcIL3000_8_3310	TcCLB.509769.140	Tgr.46.1120	TvY486_0802720	LbrM.23.1440	LdBPK_231580.1	LinJ.23.1580	LmjF.23.1320	LmxM.23.1320	LtaP23.1610
Kinetoplastid_OG_1431	Pem.37.1210	Pfr.26.1310	Pha.35.1020		Tb927.8.3410	TcIL3000_0_00650	TcCLB.509769.30	Tgr.638.1010	TvY486_0802860	LbrM.23.1570	LdBPK_231720.1	LinJ.23.1720	LmjF.23.1680	LmxM.23.1680	LtaP23.1740
Kinetoplastid_OG_1432	Pem.37.1190	Pfr.26.1330	Pha.35.1030	Pse.314.1000	Tb927.8.3440		TcCLB.509767.240	Tgr.1167.1010	TvY486_0802880	LbrM.23.1610	LdBPK_231760.1	LinJ.23.1760	LmjF.23.1715	LmxM.23.1715	LtaP23.1780
Kinetoplastid_OG_1433	Pem.1.3470	Pfr.2.3310	Pha.2.6340	Pse.61.1210	Tb927.1.560	TcIL3000_1_130	TcCLB.511417.60	Tgr.264.1030	TvY486_0100030	LbrM.20.4100	LdBPK_200020.1	LinJ.20.0020	LmjF.20.0020	LmxM.20.0020	LtaP20.0020
Kinetoplastid_OG_1434	Pem.1.3480	Pfr.2.3320	Pha.2.6330	Pse.61.1220	Tb927.1.570	TcIL3000_1_140	TcCLB.511417.70	Tgr.264.1020	TvY486_0100040	LbrM.20.4110	LdBPK_200030.1	LinJ.20.0030	LmjF.20.0030	LmxM.20.0030	LtaP20.0030
Kinetoplastid_OG_1435	Pem.1.3500	Pfr.2.3340	Pha.2.6310	Pse.61.1240	Tb927.1.630	TcIL3000_1_170	TcCLB.511417.100	Tgr.478.1010	TvY486_0100090	LbrM.20.4140	LdBPK_200060.1	LinJ.20.0060	LmjF.20.0050	LmxM.20.0050	LtaP20.0060
Kinetoplastid_OG_1436	Pem.1.3660	Pfr.2.3470	Pha.2.6190	Pse.1168.1000	Tb927.1.820	TcIL3000_1_320	TcCLB.511421.24	Tgr.8.1210	TvY486_0100220	LbrM.20.4400	LdBPK_200230.1	LinJ.20.0230	LmjF.20.0210	LmxM.20.0210	LtaP20.0210
Kinetoplastid_OG_1437	Pem.1.3670	Pfr.2.3480	Pha.2.6180	Pse.216.1040	Tb927.1.830	TcIL3000_1_330	TcCLB.511421.30	Tgr.8.1200	TvY486_0100230	LbrM.20.4420	LdBPK_200240.1	LinJ.20.0240	LmjF.20.0220	LmxM.20.0220	LtaP20.0220
Kinetoplastid_OG_1438	Pem.1.3680	Pfr.2.3490	Pha.2.6170	Pse.216.1030	Tb927.1.860	TcIL3000_1_350	TcCLB.511421.50	Tgr.8.1170	TvY486_0100250	LbrM.20.4440	LdBPK_200260.1	LinJ.20.0260	LmjF.20.0240	LmxM.20.0240	LtaP20.0240
Kinetoplastid_OG_1439	Pem.1.3690	Pfr.2.3500	Pha.2.6160	Pse.216.1020	Tb927.1.870	TcIL3000_1_360	TcCLB.511421.60	Tgr.8.1160	TvY486_0100260	LbrM.20.4450	LdBPK_200270.1	LinJ.20.0270	LmjF.20.0250	LmxM.20.0250	LtaP20.0250
Kinetoplastid_OG_1440	Pem.1.3730	Pfr.2.3530	Pha.2.6100	Pse.280.1020	Tb927.1.1010	TcIL3000_1_430	TcCLB.511421.120	Tgr.8.1110	TvY486_0100310	LbrM.20.4510	LdBPK_200320.1	LinJ.20.0320	LmjF.20.0290	LmxM.20.0290	LtaP20.0300
Kinetoplastid_OG_1441	Pem.1.3820	Pfr.2.3620	Pha.2.6010	Pse.464.1040	Tb927.1.1080	TcIL3000_1_520	TcCLB.511423.40	Tgr.186.1130	TvY486_0100380	LbrM.20.4650	LdBPK_200470.1	LinJ.20.0470	LmjF.20.0400	LmxM.20.0400	LtaP20.0450
Kinetoplastid_OG_1442	Pem.1.3890	Pfr.2.3680	Pha.2.5950	Pse.66.1170	Tb927.1.1150	TcIL3000_1_590	TcCLB.511423.90	Tgr.186.1070	TvY486_0100430	LbrM.20.4710	LdBPK_200540.1	LinJ.20.0540	LmjF.20.0470	LmxM.20.0470	LtaP20.0520
Kinetoplastid_OG_1443	Pem.1.3900	Pfr.2.3690	Pha.2.5940	Pse.66.1160	Tb927.1.1160	TcIL3000_1_600	TcCLB.511423.100	Tgr.186.1060	TvY486_0100440	LbrM.20.4720	LdBPK_200550.1	LinJ.20.0550	LmjF.20.0480	LmxM.20.0480	LtaP20.0530
Kinetoplastid_OG_1444	Pem.1.3920	Pfr.2.3710	Pha.2.5920	Pse.66.1140	Tb927.1.1200	TcIL3000_1_680		Tgr.186.1030	TvY486_0100470	LbrM.20.4750	LdBPK_200580.1	LinJ.20.0580	LmjF.20.0510	LmxM.20.0510	LtaP20.0560
Kinetoplastid_OG_1445	Pem.1.3930	Pfr.2.3720	Pha.2.5910	Pse.66.1130	Tb927.1.1210	TcIL3000_1_690	TcCLB.511423.149	Tgr.186.1010	TvY486_0100480	LbrM.20.4770	LdBPK_200600.1	LinJ.20.0600	LmjF.20.0530	LmxM.20.0530	LtaP20.0580
Kinetoplastid_OG_1446	Pem.1.3940	Pfr.2.3730	Pha.2.5900	Pse.66.1120	Tb927.1.1220	TcIL3000_1_700	TcCLB.511423.160	Tgr.186.1000	TvY486_0100490	LbrM.20.4780	LdBPK_200610.1	LinJ.20.0610	LmjF.20.0540	LmxM.20.0540	LtaP20.0590
Kinetoplastid_OG_1447	Pem.1.4040	Pfr.2.3810	Pha.2.5810	Pse.66.1040	Tb927.1.1370		TcCLB.503803.10		TvY486_0100580	LbrM.20.4880	LdBPK_200710.1	LinJ.20.0710	LmjF.20.0650	LmxM.20.0650	LtaP20.0690
Kinetoplastid_OG_1448	Pem.1.4070	Pfr.2.3840	Pha.2.5780	Pse.66.1010	Tb927.1.1400		TcCLB.511425.30		TvY486_0100610	LbrM.20.4910	LdBPK_200740.1	LinJ.20.0740	LmjF.20.0680	LmxM.20.0680	LtaP20.0720
Kinetoplastid_OG_1449	Pem.26.1160	Pfr.5.3240	Pha.1.6320	Pse.260.1030	Tb927.1.1960	TcIL3000_1_1130	TcCLB.506473.20	Tgr.1063.1000	TvY486_0100910	LbrM.20.5290	LdBPK_201150.1	LinJ.20.1150	LmjF.20.1130	LmxM.20.1130	LtaP20.1110
Kinetoplastid_OG_1450	Pem.26.1170	Pfr.5.3250	Pha.1.6310	Pse.260.1020	Tb927.1.1980	TcIL3000_1_1140	TcCLB.506473.14	Tgr.1063.1010	TvY486_0100920	LbrM.20.5300	LdBPK_201160.1	LinJ.20.1160	LmjF.20.1140	LmxM.20.1140	LtaP20.1120
Kinetoplastid_OG_1451	Pem.3.4710	Pfr.1.1250	Pha.11.3300	Pse.33.1030	Tb927.7.4970	TcIL3000_7_4160	TcCLB.503405.10	Tgr.1337.1000	TvY486_0705050	LbrM.06.0350	LdBPK_060370.1	LinJ.06.0370	LmjF.06.0370	LmxM.06.0370	LtaP06.0340
Kinetoplastid_OG_1452	Pem.3.4700		Pha.11.3290	Pse.33.1020	Tb927.7.4980	TcIL3000_7_4170	TcCLB.509149.20		TvY486_0705060	LbrM.06.0360	LdBPK_060380.1	LinJ.06.0380	LmjF.06.0380	LmxM.06.0380	LtaP06.0350
Kinetoplastid_OG_1453	Pem.3.4510	Pfr.1.1450	Pha.11.3100	Pse.742.1010	Tb927.7.5230	TcIL3000_0_16660	TcCLB.506825.170	Tgr.233.1050	TvY486_0705300	LbrM.06.0650	LdBPK_060670.1	LinJ.06.0670	LmjF.06.0650	LmxM.06.0650	LtaP06.0610
Kinetoplastid_OG_1454	Pem.3.4280	Pfr.1.1620	Pha.11.2860	Pse.265.1060	Tb927.7.5460	TcIL3000_7_4490	TcCLB.509153.70	Tgr.187.1000	TvY486_0705500	LbrM.06.0810	LdBPK_060870.1	LinJ.06.0870	LmjF.06.0840	LmxM.06.0840	LtaP06.0810
Kinetoplastid_OG_1455	Pem.3.4170	Pfr.1.1740	Pha.11.2730	Pse.247.1030		TcIL3000_7_4580		Tgr.158.1130	TvY486_0705650	LbrM.06.0940	LdBPK_060990.1	LinJ.06.0990	LmjF.06.0960	LmxM.06.0960	LtaP06.0930
Kinetoplastid_OG_1456	Pem.3.4020	Pfr.1.1910	Pha.11.2560	Pse.119.1000	Tb927.7.5710	TcIL3000_0_15410		Tgr.400.1060	TvY486_0705834	LbrM.06.1100	LdBPK_061160.1	LinJ.06.1160	LmjF.06.1120	LmxM.06.1120	LtaP06.1100
Kinetoplastid_OG_1457	Pem.3.3990	Pfr.1.1940	Pha.11.2530	Pse.119.1030	Tb927.7.5740	TcIL3000_7_4720		Tgr.69.1020	TvY486_0705840	LbrM.06.1130	LdBPK_061190.1	LinJ.06.1190	LmjF.06.1150	LmxM.06.1150	LtaP06.1130
Kinetoplastid_OG_1458	Pem.3.3890	Pfr.1.2020	Pha.11.2450	Pse.119.1150	Tb927.7.5840	TcIL3000_7_4840		Tgr.69.1150	TvY486_0705960	LbrM.06.1240	LdBPK_061310.1	LinJ.06.1310	LmjF.06.1250	LmxM.06.1250	LtaP06.1250
Kinetoplastid_OG_1459	Pem.6.2450	Pfr.5.4360	Pha.1.5150	Pse.71.1050		TcIL3000_7_1440		Tgr.2143.1000	TvY486_0701930	LbrM.22.0160	LdBPK_220040.1	LinJ.22.0040	LmjF.22.0160	LmxM.22.0160	LtaP22.0170
Kinetoplastid_OG_1460	Pem.6.2500	Pfr.5.4280	Pha.1.5210	Pse.328.1030	Tb927.7.2080	TcIL3000_7_1380	TcCLB.508095.20	Tgr.336.1000	TvY486_0701800	LbrM.22.0090	LdBPK_220011.1	LinJ.22.0011	LmjF.22.0090	LmxM.22.0090	LtaP22.0090
Kinetoplastid_OG_1461	Pem.6.2370	Pfr.5.4420	Pha.1.5060	Pse.71.1130	Tb927.7.2220	TcIL3000_7_1540		Tgr.503.1000	TvY486_0702050	LbrM.22.0270	LdBPK_220160.1	LinJ.22.0160	LmjF.22.0280	LmxM.22.0280	LtaP22.0290
Kinetoplastid_OG_1462	Pem.52.1020	Pfr.18.1370	Pha.24.1030	Pse.599.1020	Tb927.7.2360			Tgr.774.1000	TvY486_0702180		LdBPK_220330.1	LinJ.22.0330	LmjF.22.0450	LmxM.22.0450	LtaP22.0450
Kinetoplastid_OG_1463	Pem.52.1080	Pfr.18.1280	Pha.24.1080	Pse.1108.1010	Tb927.7.2500	TcIL3000_7_1830	TcCLB.506857.90	Tgr.833.1000	TvY486_0702340	LbrM.22.0510	LdBPK_220440.1	LinJ.22.0440	LmjF.22.0570	LmxM.22.0570	LtaP22.0550
Kinetoplastid_OG_1464	Pem.52.1120	Pfr.18.1230	Pha.24.1130	Pse.46.1210	Tb927.7.2550	TcIL3000_0_43330	TcCLB.506859.20	Tgr.487.1040	TvY486_0702410	LbrM.22.0560	LdBPK_220490.1	LinJ.22.0490	LmjF.22.0620	LmxM.22.0620	LtaP22.0600
Kinetoplastid_OG_1465	Pem.52.1160	Pfr.18.1190	Pha.24.1180	Pse.46.1160	Tb927.7.2590	TcIL3000_7_1900	TcCLB.506859.90	Tgr.1466.1030	TvY486_0702450	LbrM.22.0600	LdBPK_220540.1	LinJ.22.0540	LmjF.22.0670	LmxM.22.0670	LtaP22.0650
Kinetoplastid_OG_1466	Pem.52.1220	Pfr.18.1130	Pha.24.1250	Pse.46.1100	Tb927.7.2690	TcIL3000_7_2030	TcCLB.506859.249	Tgr.193.1020	TvY486_0702580	LbrM.22.0700	LdBPK_220580.1	LinJ.22.0580	LmjF.22.0760	LmxM.22.0760	LtaP22.0710
Kinetoplastid_OG_1467	Pem.52.1230	Pfr.18.1120	Pha.24.1260	Pse.46.1090	Tb927.7.2710	TcIL3000_7_2060		Tgr.193.1040	TvY486_0702600	LbrM.22.0720	LdBPK_220600.1	LinJ.22.0600	LmjF.22.0780	LmxM.22.0780	LtaP22.0730
Kinetoplastid_OG_1468	Pem.52.1300	Pfr.18.1080	Pha.24.1320	Pse.46.1020	Tb927.7.2790	TcIL3000_7_2110	TcCLB.510525.50	Tgr.182.1090	TvY486_0702630	LbrM.22.0790	LdBPK_220730.1	LinJ.22.0730	LmjF.22.0900	LmxM.22.0900	LtaP22.0860
Kinetoplastid_OG_1469	Pem.52.1310	Pfr.18.1070	Pha.24.1330	Pse.46.1010	Tb927.7.2800	TcIL3000_7_2120	TcCLB.510525.60	Tgr.182.1080	TvY486_0702640	LbrM.22.0800	LdBPK_220740.1	LinJ.22.0740	LmjF.22.0910	LmxM.22.0910	LtaP22.0870
Kinetoplastid_OG_1470	Pem.6.2660	Pfr.5.4120	Pha.1.5370	Pse.15.1190	Tb927.7.3100	TcIL3000_7_2250	TcCLB.510531.40	Tgr.423.1040	TvY486_0702960	LbrM.22.0940	LdBPK_220860.1	LinJ.22.0860	LmjF.22.1040	LmxM.22.1040	LtaP22.1000
Kinetoplastid_OG_1471	Pem.6.2780	Pfr.5.3990	Pha.1.5480	Pse.15.1000	Tb927.7.3240	TcIL3000_7_2400	TcCLB.510533.100	Tgr.2463.1000	TvY486_0703100	LbrM.22.1100	LdBPK_221040.1	LinJ.22.1040	LmjF.22.1220	LmxM.22.1220	LtaP22.1170
Kinetoplastid_OG_1472	Pem.6.2890	Pfr.5.3900	Pha.1.5570	Pse.218.1060	Tb927.7.3350	TcIL3000_7_2550	TcCLB.510533.230	Tgr.281.1080	TvY486_0703210	LbrM.22.1230	LdBPK_221200.1	LinJ.22.1200	LmjF.22.1350	LmxM.22.1350	LtaP22.1320
Kinetoplastid_OG_1473	Pem.6.2900	Pfr.5.3890	Pha.1.5580	Pse.218.1070	Tb927.7.3360	TcIL3000_7_2560	TcCLB.508323.9	Tgr.281.1070	TvY486_0703220	LbrM.22.1240	LdBPK_221210.1	LinJ.22.1210	LmjF.22.1360	LmxM.22.1360	LtaP22.1330
Kinetoplastid_OG_1474	Pem.6.2910	Pfr.5.3880	Pha.1.5590	Pse.218.1090	Tb927.7.3370	TcIL3000_7_2580	TcCLB.508323.20	Tgr.281.1060	TvY486_0703230	LbrM.22.1250	LdBPK_221220.1	LinJ.22.1220	LmjF.22.1370	LmxM.22.1370	LtaP22.1340
Kinetoplastid_OG_1475	Pem.6.2920	Pfr.5.3870	Pha.1.5600	Pse.218.1100	Tb927.7.3380	TcIL3000_7_2590	TcCLB.508323.30	Tgr.281.1050	TvY486_0703240	LbrM.22.1260	LdBPK_221230.1	LinJ.22.1230	LmjF.22.1380	LmxM.22.1380	LtaP22.1350
Kinetoplastid_OG_1476	Pem.6.2940	Pfr.5.3850	Pha.1.5620	Pse.218.1120	Tb927.7.3400	TcIL3000_7_2610	TcCLB.508323.50	Tgr.281.1030	TvY486_0703260	LbrM.22.1280	LdBPK_221250.1	LinJ.22.1250	LmjF.22.1400	LmxM.22.1400	LtaP22.1370
Kinetoplastid_OG_1477	Pem.6.2980	Pfr.5.3810	Pha.1.5650	Pse.50.1030	Tb927.7.3420	TcIL3000_7_2670	TcCLB.508323.84	Tgr.281.1000	TvY486_0703300	LbrM.22.1310	LdBPK_221280.1	LinJ.22.1280	LmjF.22.1430	LmxM.22.1430	LtaP22.1400
Kinetoplastid_OG_1478	Pem.6.3030		Pha.1.5700	Pse.50.1080	Tb927.7.3470	TcIL3000_0_26670	TcCLB.508323.120	Tgr.972.1040	TvY486_0703360	LbrM.22.1360	LdBPK_221330.1	LinJ.22.1330	LmjF.22.1480	LmxM.22.1480	LtaP22.1460
Kinetoplastid_OG_1479	Pem.6.3040		Pha.1.5710	Pse.50.1090	Tb927.6.750		TcCLB.508323.190	Tgr.206.1070		LbrM.22.1390	LdBPK_221340.1	LinJ.22.1340	LmjF.22.1490	LmxM.22.1490	LtaP22.1470
Kinetoplastid_OG_1480	Pem.6.3090		Pha.1.5750	Pse.50.1140	Tb927.6.710	TcIL3000_6_260		Tgr.206.1020	TvY486_0600220	LbrM.22.1430	LdBPK_221380.1	LinJ.22.1380	LmjF.22.1530	LmxM.22.1530	LtaP22.1500
Kinetoplastid_OG_1481	Pem.6.3100	Pfr.5.3720	Pha.1.5760	Pse.50.1150	Tb927.6.700	TcIL3000_6_250	TcCLB.506863.10	Tgr.206.1010	TvY486_0600210	LbrM.22.1440	LdBPK_221390.1	LinJ.22.1390	LmjF.22.1540	LmxM.22.1540	LtaP22.1510
Kinetoplastid_OG_1482	Pem.6.3130	Pfr.5.3700	Pha.1.5800	Pse.50.1200	Tb927.6.670	TcIL3000_6_210	TcCLB.506863.50	Tgr.1618.1000	TvY486_0600170	LbrM.22.1490	LdBPK_221430.1	LinJ.22.1430	LmjF.22.1580	LmxM.22.1580	LtaP22.1550
Kinetoplastid_OG_1483	Pem.6.3150	Pfr.5.3680	Pha.1.5820	Pse.50.1220	Tb927.6.640	TcIL3000_0_57160	TcCLB.506863.80	Tgr.839.1010	TvY486_0600140	LbrM.22.1510	LdBPK_221450.1	LinJ.22.1450	LmjF.22.1600	LmxM.22.1600	LtaP22.1570
Kinetoplastid_OG_1484	Pem.6.3170	Pfr.5.3660	Pha.1.5840	Pse.50.1240	Tb927.6.600	TcIL3000_6_120	TcCLB.510535.60	Tgr.1487.1000	TvY486_0600100	LbrM.22.1540	LdBPK_221480.1	LinJ.22.1480	LmjF.22.1630	LmxM.22.1630	LtaP22.1600
Kinetoplastid_OG_1485	Pem.6.3180	Pfr.5.3650	Pha.1.5850	Pse.50.1250	Tb927.6.590	TcIL3000_6_100	TcCLB.510535.64	Tgr.1487.1010	TvY486_0600090	LbrM.22.1550	LdBPK_221490.1	LinJ.22.1490	LmjF.22.1640	LmxM.22.1640	LtaP22.1610
Kinetoplastid_OG_1486	Pem.6.3190	Pfr.5.3640	Pha.1.5860	Pse.50.1260	Tb927.6.580	TcIL3000_6_80	TcCLB.510535.70	Tgr.693.1000	TvY486_0600080	LbrM.22.1570	LdBPK_221510.1	LinJ.22.1510	LmjF.22.1660	LmxM.22.1660	LtaP22.1630
Kinetoplastid_OG_1487	Pem.6.3200	Pfr.5.3630	Pha.1.5870	Pse.50.1270	Tb927.10.12340	TcIL3000_10_10560	TcCLB.507625.80	Tgr.59.1030	TvY486_1012020	LbrM.22.1580	LdBPK_221520.1	LinJ.22.1520	LmjF.22.1670	LmxM.22.1670	LtaP22.1640
Kinetoplastid_OG_1488	Pem.31.1460	Pfr.14.2870	Pha.4.7450	Pse.23.1070	Tb927.10.4270	TcIL3000_10_3570	TcCLB.511469.30	Tgr.355.1050	TvY486_1004250	LbrM.34.0150	LdBPK_350110.1	LinJ.35.0110	LmjF.35.0110	LmxM.34.0110	LtaP35.0220
Kinetoplastid_OG_1489	Pem.31.1440	Pfr.14.2850	Pha.4.7470	Pse.23.1090	Tb927.10.4250	TcIL3000_10_3550	TcCLB.511469.24	Tgr.355.1030	TvY486_1004230	LbrM.34.0170	LdBPK_350130.1	LinJ.35.0130	LmjF.35.0130	LmxM.34.0130	LtaP35.0240
Kinetoplastid_OG_1490	Pem.31.1430	Pfr.14.2840	Pha.4.7480	Pse.23.1100	Tb927.10.4230	TcIL3000_10_3540	TcCLB.511469.10	Tgr.355.1010	TvY486_1004210	LbrM.34.0190	LdBPK_350150.1	LinJ.35.0150	LmjF.35.0150	LmxM.34.0150	LtaP35.0260
Kinetoplastid_OG_1491	Pem.31.1420	Pfr.14.2830	Pha.4.7490	Pse.23.1110	Tb927.10.4220	TcIL3000_10_3530	TcCLB.511467.70	Tgr.355.1000	TvY486_0019410	LbrM.34.0200	LdBPK_350160.1	LinJ.35.0160	LmjF.35.0160	LmxM.34.0160	LtaP35.0270
Kinetoplastid_OG_1492	Pem.31.1410	Pfr.14.2820	Pha.4.7500	Pse.23.1120	Tb927.10.4200	TcIL3000_10_3510	TcCLB.511467.50	Tgr.1278.1000	TvY486_0019400	LbrM.34.0220	LdBPK_350180.1	LinJ.35.0180	LmjF.35.0180	LmxM.34.0180	LtaP35.0290
Kinetoplastid_OG_1493	Pem.31.1310	Pfr.14.2720	Pha.4.7620	Pse.23.1250	Tb927.10.4070	TcIL3000_10_3400	TcCLB.503453.80	Tgr.670.1010	TvY486_1004100	LbrM.34.0340	LdBPK_350300.1	LinJ.35.0300	LmjF.35.0300	LmxM.34.0300	LtaP35.0490
Kinetoplastid_OG_1494	Pem.31.1300	Pfr.14.2710	Pha.4.7630	Pse.23.1260	Tb927.10.4060	TcIL3000_10_3390	TcCLB.503453.90	Tgr.670.1020	TvY486_1004090	LbrM.34.0350	LdBPK_350310.1	LinJ.35.0310	LmjF.35.0310	LmxM.34.0310	LtaP35.0500
Kinetoplastid_OG_1495	Pem.31.1280	Pfr.14.2700	Pha.4.7650	Pse.23.1280	Tb927.10.4050	TcIL3000_10_3380	TcCLB.503453.100	Tgr.670.1030	TvY486_1004080	LbrM.34.0360	LdBPK_350320.1	LinJ.35.0320	LmjF.35.0320	LmxM.34.0320	LtaP35.0510
Kinetoplastid_OG_1496	Pem.31.1270	Pfr.14.2690	Pha.4.7660	Pse.23.1300	Tb927.10.4040	TcIL3000_10_3370	TcCLB.510997.10	Tgr.1592.1000	TvY486_1004070	LbrM.34.0370	LdBPK_350330.1	LinJ.35.0330	LmjF.35.0330	LmxM.34.0330	LtaP35.0520
Kinetoplastid_OG_1497	Pem.31.1250	Pfr.14.2670	Pha.4.7680	Pse.23.1320	Tb927.10.4010		TcCLB.510997.30		TvY486_1004050	LbrM.34.0390	LdBPK_350350.1	LinJ.35.0350	LmjF.35.0350	LmxM.34.0350	LtaP35.0540
Kinetoplastid_OG_1498	Pem.31.1130	Pfr.14.2530	Pha.4.7820	Pse.167.1040	Tb927.10.3860	TcIL3000_10_3200	TcCLB.511001.100	Tgr.99.1000	TvY486_1003880	LbrM.34.0580	LdBPK_350580.1	LinJ.35.0580	LmjF.35.0580	LmxM.34.0580	LtaP35.0710
Kinetoplastid_OG_1499	Pem.33.1420	Pfr.14.2270		Pse.75.1080	Tb927.5.690		TcCLB.508539.20	Tgr.938.1020	TvY486_0500210	LbrM.34.0880	LdBPK_350910.1	LinJ.35.0910	LmjF.35.0890	LmxM.34.0890	LtaP35.1010
Kinetoplastid_OG_1500	Pem.33.1300	Pfr.14.2140	Pha.19.1310	Pse.459.1000	Tb927.5.830	TcIL3000_0_37580	TcCLB.503599.30	Tgr.253.1070	TvY486_0500350	LbrM.27.0380	LdBPK_351090.1	LinJ.35.1090	LmjF.35.1080	LmxM.34.1080	LtaP35.1180
Kinetoplastid_OG_1501	Pem.2.1450	Pfr.3.4340	Pha.4.4540	Pse.655.1030	Tb927.5.3420	TcIL3000_5_3880	TcCLB.509777.90	Tgr.644.1020	TvY486_0502890	LbrM.08.0240	LdBPK_080240.1	LinJ.08.0240	LmjF.08.0230	LmxM.08.0230	LtaP08.0410
Kinetoplastid_OG_1502	Pem.2.1460	Pfr.3.4330	Pha.4.4530	Pse.655.1020	Tb927.5.3410	TcIL3000_5_3850	TcCLB.509777.80	Tgr.644.1010	TvY486_0502880	LbrM.08.0250	LdBPK_080250.1	LinJ.08.0250	LmjF.08.0240	LmxM.08.0240	LtaP08.0230
Kinetoplastid_OG_1503	Pem.2.1510	Pfr.3.4290	Pha.4.4490	Pse.125.1020	Tb927.5.3360	TcIL3000_5_3770	TcCLB.509777.4	Tgr.136.1000	TvY486_0502830	LbrM.08.0320	LdBPK_080290.1	LinJ.08.0290	LmjF.08.0280	LmxM.08.0280	LtaP08.0270
Kinetoplastid_OG_1504	Pem.2.1520	Pfr.3.4280	Pha.4.4480	Pse.125.1030	Tb927.5.3350	TcIL3000_5_3750	TcCLB.509775.40	Tgr.136.1010	TvY486_0502810	LbrM.08.0330	LdBPK_080300.1	LinJ.08.0300	LmjF.08.0290	LmxM.08.0290	LtaP08.0280
Kinetoplastid_OG_1505	Pem.2.1550	Pfr.3.4240	Pha.4.4440	Pse.125.1070	Tb927.5.3300	TcIL3000_0_12590	TcCLB.507809.150	Tgr.467.1010	TvY486_0502730	LbrM.08.0430	LdBPK_080380.1	LinJ.08.0380	LmjF.08.0370	LmxM.08.0370	LtaP08.0340
Kinetoplastid_OG_1506	Pem.2.1690	Pfr.3.4130	Pha.4.4250	Pse.413.1050	Tb927.5.3200	TcIL3000_5_3620	TcCLB.507809.60	Tgr.151.1040	TvY486_0502590	LbrM.08.0510	LdBPK_080490.1	LinJ.08.0490	LmjF.08.0480	LmxM.08.0480	LtaP08.0460
Kinetoplastid_OG_1507	Pem.2.1840	Pfr.3.3980	Pha.4.4110	Pse.435.1020	Tb927.5.2780	TcIL3000_5_2920	TcCLB.503955.20	Tgr.753.1070	TvY486_0502160	LbrM.08.0710	LdBPK_080830.1	LinJ.08.0830	LmjF.08.0890	LmxM.08.0890	LtaP08.0700
Kinetoplastid_OG_1508	Pem.2.1850	Pfr.3.3970	Pha.4.4100	Pse.435.1010	Tb927.5.2790	TcIL3000_5_2940			TvY486_0502180	LbrM.08.0720	LdBPK_080840.1	LinJ.08.0840	LmjF.08.0900	LmxM.08.0900	LtaP08.0710
Kinetoplastid_OG_1509	Pem.2.1870	Pfr.3.3940	Pha.4.4070	Pse.58.1000	Tb927.5.2810	TcIL3000_5_2970	TcCLB.503953.40	Tgr.899.1000	TvY486_0502200	LbrM.08.0740	LdBPK_080860.1	LinJ.08.0860	LmjF.08.0920	LmxM.08.0920	LtaP08.0730
Kinetoplastid_OG_1510	Pem.2.1900	Pfr.3.3920	Pha.4.4030	Pse.58.1020	Tb927.5.2840	TcIL3000_5_3040	TcCLB.503953.14	Tgr.1552.1010	TvY486_0502240	LbrM.08.0770	LdBPK_080890.1	LinJ.08.0890	LmjF.08.0950	LmxM.08.0950	LtaP08.0760
Kinetoplastid_OG_1511	Pem.2.1910	Pfr.3.3910	Pha.4.4020	Pse.58.1030	Tb927.5.2850	TcIL3000_5_3100	TcCLB.503953.10	Tgr.1197.1010	TvY486_0502250	LbrM.08.0780	LdBPK_080900.1	LinJ.08.0900	LmjF.08.0960	LmxM.08.0960	LtaP08.0770
Kinetoplastid_OG_1512	Pem.2.1940		Pha.4.3990	Pse.58.1060	Tb927.5.2900			Tgr.80.1050	TvY486_0502265	LbrM.08.0840	LdBPK_081000.1	LinJ.08.1000	LmjF.08.1090	LmxM.08.1090
Kinetoplastid_OG_1513	Pem.1.1960	Pfr.2.1840	Pha.2.7900	Pse.72.1020	Tb927.3.4950	TcIL3000_3_3000	TcCLB.504143.20	Tgr.48.1100	TvY486_0304310	LbrM.29.1030	LdBPK_291040.1	LinJ.29.1040	LmjF.29.0950	LmxM.08_29.0950	LtaP29.1070
Kinetoplastid_OG_1514	Pem.1.2070	Pfr.2.1950	Pha.2.7800	Pse.665.1010	Tb927.3.5070	TcIL3000_3_3070		Tgr.34.1180	TvY486_0304440	LbrM.29.1170	LdBPK_291200.1	LinJ.29.1200	LmjF.29.1110	LmxM.08_29.1110
Kinetoplastid_OG_1515	Pem.1.2160	Pfr.2.2040	Pha.2.7710	Pse.606.1030	Tb927.3.3840	TcIL3000_0_14330	TcCLB.504029.50	Tgr.34.1080	TvY486_0303170	LbrM.29.1300	LdBPK_291310.1	LinJ.29.1310	LmjF.29.1220	LmxM.08_29.1220	LtaP29.1380
Kinetoplastid_OG_1516	Pem.1.2240	Pfr.2.2120	Pha.2.7610	Pse.6.1380	Tb927.3.3910	TcIL3000_3_2530	TcCLB.503685.20	Tgr.34.1000	TvY486_0303230	LbrM.29.1400	LdBPK_291410.1	LinJ.29.1410	LmjF.29.1320	LmxM.08_29.1320	LtaP29.1480
Kinetoplastid_OG_1517	Pem.1.2370	Pfr.2.2250	Pha.2.7480	Pse.6.1200	Tb927.3.4040	TcIL3000_3_2680	TcCLB.507529.50	Tgr.628.1040	TvY486_0303290	LbrM.29.1560	LdBPK_291570.1	LinJ.29.1570	LmjF.29.1470	LmxM.08_29.1470	LtaP29.1620
Kinetoplastid_OG_1518	Pem.1.2380	Pfr.2.2260	Pha.2.7470	Pse.6.1190	Tb927.3.4050	TcIL3000_3_2690	TcCLB.507529.45	Tgr.628.1030	TvY486_0303300	LbrM.29.1570	LdBPK_291580.1	LinJ.29.1580	LmjF.29.1480	LmxM.08_29.1480	LtaP29.1630
Kinetoplastid_OG_1519	Pem.1.2950	Pfr.2.2820	Pha.2.6870	Pse.161.1070	Tb927.3.4800	TcIL3000_0_42630	TcCLB.510325.60	Tgr.37.1120	TvY486_0304130	LbrM.29.2230	LdBPK_292360.1	LinJ.29.2360	LmjF.29.2250	LmxM.08_29.2250	LtaP29.2410
Kinetoplastid_OG_1520	Pem.1.2960	Pfr.2.2830	Pha.2.6860	Pse.161.1060	Tb927.3.4810	TcIL3000_0_42620	TcCLB.510325.50	Tgr.37.1130	TvY486_0304140	LbrM.29.2240	LdBPK_292370.1	LinJ.29.2370	LmjF.29.2260	LmxM.08_29.2260	LtaP29.2420
Kinetoplastid_OG_1521	Pem.1.2990	Pfr.2.2860	Pha.2.6830	Pse.161.1030	Tb927.3.4840	TcIL3000_0_42590	TcCLB.510325.10	Tgr.37.1170	TvY486_0304190	LbrM.29.2270	LdBPK_292410.1	LinJ.29.2410	LmjF.29.2300	LmxM.08_29.2300	LtaP29.2460
Kinetoplastid_OG_1522	Pem.1.3010	Pfr.2.2880	Pha.2.6810	Pse.161.1010	Tb927.3.4880	TcIL3000_0_42550	TcCLB.508183.20	Tgr.37.1220	TvY486_0304240	LbrM.29.2310	LdBPK_292450.1	LinJ.29.2450	LmjF.29.2340	LmxM.08_29.2340	LtaP29.2500
Kinetoplastid_OG_1523	Pem.1.3020	Pfr.2.2890	Pha.2.6800	Pse.161.1000	Tb927.3.4890	TcIL3000_0_42540	TcCLB.508183.10	Tgr.37.1230	TvY486_0304250	LbrM.29.2320	LdBPK_292460.1	LinJ.29.2460	LmjF.29.2350	LmxM.08_29.2350	LtaP29.2510
Kinetoplastid_OG_1524	Pem.1.3110	Pfr.2.2950	Pha.2.6710	Pse.85.1080	Tb927.3.3290	TcIL3000_0_42420	TcCLB.510323.10	Tgr.64.1010	TvY486_0302660	LbrM.29.2460	LdBPK_292600.1	LinJ.29.2600	LmjF.29.2490	LmxM.08_29.2490	LtaP29.2690
Kinetoplastid_OG_1525	Pem.1.3120	Pfr.2.2960	Pha.2.6700	Pse.85.1090	Tb927.3.3280	TcIL3000_0_42410	TcCLB.510323.4	Tgr.64.1020	TvY486_0302650	LbrM.29.2470	LdBPK_292610.1	LinJ.29.2610	LmjF.29.2500	LmxM.08_29.2500	LtaP29.2700
Kinetoplastid_OG_1526	Pem.1.3150	Pfr.2.2990	Pha.2.6670	Pse.85.1120	Tb927.3.3230	TcIL3000_3_2120	TcCLB.510321.20	Tgr.64.1070	TvY486_0302590	LbrM.29.2510	LdBPK_292650.1	LinJ.29.2650	LmjF.29.2540	LmxM.08_29.2540	LtaP29.2740
Kinetoplastid_OG_1527	Pem.1.3170	Pfr.2.3010	Pha.2.6640	Pse.85.1150	Tb927.3.3200			Tgr.64.1100	TvY486_0302570	LbrM.29.2530	LdBPK_292670.1	LinJ.29.2670	LmjF.29.2560	LmxM.08_29.2560	LtaP29.2760
Kinetoplastid_OG_1528	Pem.5.1050	Pfr.7.1370	Pha.3.8840	Pse.69.1220	Tb927.3.3170	TcIL3000_3_2090	TcCLB.510317.40	Tgr.64.1140	TvY486_0302530	LbrM.29.2560	LdBPK_292700.1	LinJ.29.2700	LmjF.29.2590	LmxM.08_29.2590	LtaP29.2790
Kinetoplastid_OG_1529	Pem.1.3210	Pfr.2.3060	Pha.2.6570	Pse.85.1210	Tb927.3.3120	TcIL3000_3_2030	TcCLB.506697.70	Tgr.81.1180	TvY486_0302480	LbrM.29.2610	LdBPK_292750.1	LinJ.29.2750	LmjF.29.2640	LmxM.08_29.2640	LtaP29.2850
Kinetoplastid_OG_1530	Pem.1.3220	Pfr.2.3070	Pha.2.6560	Pse.407.1040	Tb927.3.3110	TcIL3000_3_2020	TcCLB.506697.60	Tgr.81.1170	TvY486_0302470	LbrM.29.2620	LdBPK_292760.1	LinJ.29.2760	LmjF.29.2650	LmxM.08_29.2650	LtaP29.2860
Kinetoplastid_OG_1531	Pem.1.3240	Pfr.2.3090	Pha.2.6530	Pse.407.1010	Tb927.3.3080	TcIL3000_3_1990	TcCLB.506697.30	Tgr.81.1140	TvY486_0302440	LbrM.29.2640	LdBPK_292780.1	LinJ.29.2780	LmjF.29.2670	LmxM.08_29.2670	LtaP29.2880
Kinetoplastid_OG_1532	Pem.1.3250	Pfr.2.3100	Pha.2.6520	Pse.407.1000	Tb927.3.3070	TcIL3000_3_1980	TcCLB.506697.20	Tgr.81.1130		LbrM.29.2740	LdBPK_292790.1	LinJ.29.2790	LmjF.29.2680	LmxM.08_29.2680	LtaP29.2890
Kinetoplastid_OG_1533	Pem.1.3280	Pfr.2.3130	Pha.2.6490	Pse.571.1020	Tb927.3.3040	TcIL3000_3_1940	TcCLB.506695.40	Tgr.81.1100	TvY486_0302400	LbrM.29.2770	LdBPK_292820.1	LinJ.29.2820	LmjF.29.2710	LmxM.08_29.2710	LtaP29.2920
Kinetoplastid_OG_1534	Pem.1.3290	Pfr.2.3140	Pha.2.6480	Pse.571.1030	Tb927.3.3030	TcIL3000_3_1930	TcCLB.506695.20	Tgr.81.1080	TvY486_0302390	LbrM.29.2790	LdBPK_292840.1	LinJ.29.2840	LmjF.29.2730	LmxM.08_29.2730	LtaP29.2940
Kinetoplastid_OG_1535	Pem.1.3310	Pfr.2.3160	Pha.2.6460	Pse.282.1130	Tb927.3.3000	TcIL3000_3_1910	TcCLB.510315.40	Tgr.81.1060	TvY486_0302360	LbrM.29.2820	LdBPK_292870.1	LinJ.29.2870	LmjF.29.2760	LmxM.08_29.2760	LtaP29.2970
Kinetoplastid_OG_1536	Pem.1.3320	Pfr.2.3170	Pha.2.6450	Pse.282.1120	Tb927.3.2990	TcIL3000_3_1900	TcCLB.510315.30	Tgr.81.1050	TvY486_0302340	LbrM.29.2830	LdBPK_292880.1	LinJ.29.2880	LmjF.29.2770	LmxM.08_29.2770	LtaP29.2980
Kinetoplastid_OG_1537	Pem.1.3330	Pfr.2.3180	Pha.2.6440	Pse.282.1110	Tb927.3.2980	TcIL3000_3_1890	TcCLB.510315.20	Tgr.81.1040	TvY486_0302330	LbrM.29.2840	LdBPK_292890.1	LinJ.29.2890	LmjF.29.2780	LmxM.08_29.2780	LtaP29.2990
Kinetoplastid_OG_1538	Pem.1.3340	Pfr.2.3190	Pha.2.6430	Pse.282.1100	Tb927.3.2970	TcIL3000_3_1880	TcCLB.510315.14	Tgr.81.1030	TvY486_0302310	LbrM.29.2860	LdBPK_292900.1	LinJ.29.2900	LmjF.29.2790	LmxM.08_29.2790	LtaP29.3000
Kinetoplastid_OG_1539	Pem.8.3330		Pha.4.7370	Pse.14.1330	Tb927.11.7216.1		TcCLB.508239.10	Tgr.107.1030	TvY486_1107650	LbrM.28.0040	LdBPK_280030.1	LinJ.28.0030	LmjF.28.0030	LmxM.28.0030	LtaP28.0030
Kinetoplastid_OG_1540	Pem.8.3280	Pfr.3.6860	Pha.4.7320	Pse.14.1280	Tb927.11.7290	TcIL3000_0_00870	TcCLB.506779.80	Tgr.302.1080	TvY486_1107820	LbrM.28.0150	LdBPK_280140.1	LinJ.28.0140	LmjF.28.0140	LmxM.28.0140	LtaP28.0140
Kinetoplastid_OG_1541	Pem.8.3250		Pha.4.7280	Pse.14.1250	Tb927.11.7350	TcIL3000.11.7930	TcCLB.506779.150	Tgr.930.1030	TvY486_1107810	LbrM.28.0220	LdBPK_280210.1	LinJ.28.0210	LmjF.28.0210	LmxM.28.0210	LtaP28.0220
Kinetoplastid_OG_1542	Pem.8.3220	Pfr.3.6820	Pha.4.7250	Pse.14.1220	Tb927.11.7390		TcCLB.508241.20	Tgr.167.1020	TvY486_1107960	LbrM.28.0260		LinJ.28.0370	LmjF.28.0250	LmxM.28.0250	LtaP28.0260
Kinetoplastid_OG_1543	Pem.8.3200		Pha.4.7230	Pse.14.1200	Tb927.11.7420		TcCLB.508241.60	Tgr.167.1060	TvY486_1108020	LbrM.28.0280	LdBPK_280410.1	LinJ.28.0410	LmjF.28.0270	LmxM.28.0270	LtaP28.0280
Kinetoplastid_OG_1544	Pem.8.3160	Pfr.3.6770	Pha.4.7190	Pse.14.1160			TcCLB.508241.110	Tgr.167.1120	TvY486_1108050	LbrM.28.0330	LdBPK_280460.1	LinJ.28.0460	LmjF.28.0320	LmxM.28.0320	LtaP28.0330
Kinetoplastid_OG_1545	Pem.8.3140	Pfr.3.6750	Pha.4.7170				TcCLB.511691.30	Tgr.10.1160	TvY486_1108090		LdBPK_280500.1	LinJ.28.0500	LmjF.28.0360	LmxM.28.0360	LtaP28.0380
Kinetoplastid_OG_1546	Pem.8.3110	Pfr.3.6730	Pha.4.7150	Pse.14.1110	Tb927.11.8370	TcIL3000.11.8900	TcCLB.506163.70	Tgr.765.1010	TvY486_1109160	LbrM.28.0400	LdBPK_280380.1	LinJ.28.0380	LmjF.28.0390	LmxM.28.0390	LtaP28.0400
Kinetoplastid_OG_1547	Pem.8.3070	Pfr.3.6690	Pha.4.7110	Pse.14.1070	Tb927.11.8310	TcIL3000.11.8860	TcCLB.509595.40	Tgr.44.1020	TvY486_1109110		LdBPK_280330.1	LinJ.28.0330	LmjF.28.0430	LmxM.28.0430	LtaP28.0440
Kinetoplastid_OG_1548	Pem.8.2990	Pfr.3.6620	Pha.4.7040	Pse.806.1000	Tb927.11.8230	TcIL3000.11.8770	TcCLB.506165.10	Tgr.44.1160	TvY486_1109010	LbrM.28.0530	LdBPK_280540.1	LinJ.28.0540	LmjF.28.0510	LmxM.28.0510	LtaP28.0530
Kinetoplastid_OG_1549	Pem.8.2940	Pfr.3.6570	Pha.4.6980	Pse.134.1020	Tb927.11.8190	TcIL3000.11.8740	TcCLB.503801.30	Tgr.44.1200	TvY486_1108960	LbrM.28.0570	LdBPK_280580.1	LinJ.28.0580	LmjF.28.0550	LmxM.28.0550	LtaP28.0570
Kinetoplastid_OG_1550	Pem.8.2930	Pfr.3.6560	Pha.4.6970	Pse.134.1030	Tb927.11.8180	TcIL3000.11.8730	TcCLB.503801.50	Tgr.1347.1010	TvY486_1108940	LbrM.28.0590	LdBPK_280590.1	LinJ.28.0590	LmjF.28.0560	LmxM.28.0560	LtaP28.0580
Kinetoplastid_OG_1551	Pem.8.2910	Pfr.3.6530	Pha.4.6940	Pse.134.1050	Tb927.11.8170	TcIL3000.11.8720		Tgr.201.1000	TvY486_1108920	LbrM.28.0600		LinJ.28.0620	LmjF.28.0580	LmxM.28.0580	LtaP28.0600
Kinetoplastid_OG_1552	Pem.8.2810	Pfr.3.6400	Pha.4.6830	Pse.256.1050	Tb927.11.8060			Tgr.219.1080	TvY486_1108770	LbrM.28.0740	LdBPK_280760.1	LinJ.28.0760	LmjF.28.0710	LmxM.28.0710	LtaP28.0740
Kinetoplastid_OG_1553	Pem.8.2800	Pfr.3.6390	Pha.4.6820	Pse.256.1040	Tb927.11.8050			Tgr.219.1090	TvY486_1108760	LbrM.28.0750	LdBPK_280770.1	LinJ.28.0770	LmjF.28.0720	LmxM.28.0720	LtaP28.0750
Kinetoplastid_OG_1554	Pem.8.2790	Pfr.3.6380	Pha.4.6810	Pse.256.1030	Tb927.11.8040			Tgr.219.1100	TvY486_1108750	LbrM.28.0760	LdBPK_280780.1	LinJ.28.0780	LmjF.28.0730	LmxM.28.0730	LtaP28.0760
Kinetoplastid_OG_1555	Pem.8.2780	Pfr.3.6370	Pha.4.6800	Pse.256.1020	Tb927.11.8030			Tgr.219.1120	TvY486_1108740	LbrM.28.0770	LdBPK_280790.1	LinJ.28.0790	LmjF.28.0740	LmxM.28.0740	LtaP28.0770
Kinetoplastid_OG_1556	Pem.8.2710	Pfr.3.6330	Pha.4.6740	Pse.21.1040	Tb927.11.7930	TcIL3000.11.8470	TcCLB.506933.80	Tgr.62.1170	TvY486_1108660	LbrM.28.0850	LdBPK_280870.1	LinJ.28.0870	LmjF.28.0810	LmxM.28.0810	LtaP28.0850
Kinetoplastid_OG_1557	Pem.8.2700	Pfr.3.6320	Pha.4.6730	Pse.21.1050	Tb927.11.7920	TcIL3000.11.8460	TcCLB.506933.70	Tgr.62.1160	TvY486_1108650	LbrM.28.0860	LdBPK_280880.1	LinJ.28.0880	LmjF.28.0820	LmxM.28.0820	LtaP28.0860
Kinetoplastid_OG_1558	Pem.8.2670	Pfr.3.6300	Pha.4.6700	Pse.21.1080	Tb927.11.7890	TcIL3000.11.8440	TcCLB.506933.50	Tgr.62.1130	TvY486_1108620	LbrM.28.0890	LdBPK_280910.1	LinJ.28.0910	LmjF.28.0830	LmxM.28.0830	LtaP28.0890
Kinetoplastid_OG_1559	Pem.8.2640		Pha.4.6670	Pse.21.1110	Tb927.11.7850		TcCLB.506933.24	Tgr.62.1070	TvY486_1108570	LbrM.28.0950	LdBPK_280970.1	LinJ.28.0970	LmjF.28.0880	LmxM.28.0880	LtaP28.0950
Kinetoplastid_OG_1560	Pem.8.2600	Pfr.3.6240	Pha.4.6630	Pse.21.1160	Tb927.11.7780	TcIL3000.11.8270	TcCLB.508813.60	Tgr.62.1010	TvY486_1108470	LbrM.28.1000	LdBPK_281020.1	LinJ.28.1020	LmjF.28.0930	LmxM.28.0930	LtaP28.1000
Kinetoplastid_OG_1561	Pem.8.2590	Pfr.3.6230	Pha.4.6620	Pse.21.1170	Tb927.11.7770	TcIL3000.11.8260	TcCLB.508813.50	Tgr.62.1000	TvY486_1108460	LbrM.28.1010	LdBPK_281030.1	LinJ.28.1030	LmjF.28.0940	LmxM.28.0940	LtaP28.1010
Kinetoplastid_OG_1562	Pem.15.1250	Pfr.14.1240	Pha.4.2380	Pse.835.1010	Tb927.11.6450	TcIL3000.11.7020	TcCLB.510101.360	Tgr.266.1020	TvY486_1106840	LbrM.28.1060	LdBPK_281080.1	LinJ.28.1080	LmjF.28.0990	LmxM.28.0990	LtaP28.1070
Kinetoplastid_OG_1563		Pfr.3.6170	Pha.4.6580	Pse.1352.1000	Tb927.11.7680			Tgr.696.1000	TvY486_1108390	LbrM.28.1090	LdBPK_281110.1	LinJ.28.1110	LmjF.28.1020	LmxM.28.1020	LtaP28.1100
Kinetoplastid_OG_1564	Pem.8.2470	Pfr.3.6090	Pha.4.6490	Pse.21.1310	Tb927.10.2260	TcIL3000_10_1870		Tgr.215.1060	TvY486_1002280	LbrM.28.1180	LdBPK_281200.1	LinJ.28.1200	LmjF.28.1100	LmxM.28.1100	LtaP28.1170
Kinetoplastid_OG_1565	Pem.8.2310	Pfr.3.5960	Pha.4.6340	Pse.104.1180	Tb927.5.4290	TcIL3000_5_4910	TcCLB.510351.60	Tgr.841.1030	TvY486_0503670	LbrM.28.1390	LdBPK_281400.1	LinJ.28.1400	LmjF.28.1290	LmxM.28.1290	LtaP28.1360
Kinetoplastid_OG_1566	Pem.8.2060	Pfr.3.5700	Pha.4.6100	Pse.19.1190	Tb927.11.9310	TcIL3000.11.9730		Tgr.10.1070	TvY486_1109830	LbrM.28.1790	LdBPK_281750.1	LinJ.28.1750	LmjF.28.1620	LmxM.28.1620	LtaP28.1680
Kinetoplastid_OG_1567	Pem.8.2010	Pfr.3.5670	Pha.4.6060	Pse.19.1140	Tb927.11.9280			Tgr.10.1020	TvY486_1109800	LbrM.28.1840	LdBPK_281790.1	LinJ.28.1790	LmjF.28.1660	LmxM.28.1660	LtaP28.1720
Kinetoplastid_OG_1568	Pem.8.1800	Pfr.3.5480	Pha.4.5830	Pse.164.1040	Tb927.11.9070	TcIL3000.11.9420	TcCLB.507077.20	Tgr.10.1230	TvY486_1109580	LbrM.28.2060	LdBPK_282010.1	LinJ.28.2010	LmjF.28.1890	LmxM.28.1890	LtaP28.1940
Kinetoplastid_OG_1569	Pem.8.1780	Pfr.3.5460	Pha.4.5810	Pse.164.1060	Tb927.11.9040		TcCLB.507077.50	Tgr.10.1200	TvY486_1109540	LbrM.28.2090	LdBPK_282040.1	LinJ.28.2040	LmjF.28.1920	LmxM.28.1920	LtaP28.1970
Kinetoplastid_OG_1570	Pem.8.1690	Pfr.3.5380	Pha.4.5700	Pse.95.1010	Tb927.11.8930	TcIL3000.11.9240	TcCLB.511801.20	Tgr.363.1020	TvY486_1109440	LbrM.28.2200	LdBPK_282150.1	LinJ.28.2150	LmjF.28.2010	LmxM.28.2010	LtaP28.2080
Kinetoplastid_OG_1571	Pem.8.1590	Pfr.3.5300	Pha.4.5580	Pse.95.1120	Tb927.11.11430	TcIL3000_0_22010	TcCLB.511803.10	Tgr.123.1030	TvY486_1112430	LbrM.28.2320	LdBPK_282270.1	LinJ.28.2270	LmjF.28.2120	LmxM.28.2120	LtaP28.2200
Kinetoplastid_OG_1572	Pem.8.1580	Pfr.3.5290	Pha.4.5570	Pse.95.1140	Tb927.11.11440	TcIL3000_0_22020	TcCLB.511803.20	Tgr.123.1060	TvY486_1112450	LbrM.28.2340	LdBPK_282290.1	LinJ.28.2290	LmjF.28.2140	LmxM.28.2140	LtaP28.2220
Kinetoplastid_OG_1573	Pem.8.1550	Pfr.3.5270	Pha.4.5530	Pse.95.1170	Tb927.11.11460	TcIL3000_0_22040	TcCLB.511803.40	Tgr.123.1090		LbrM.28.2370	LdBPK_282320.1	LinJ.28.2320	LmjF.28.2170	LmxM.28.2170	LtaP28.2250
Kinetoplastid_OG_1574	Pem.8.1540	Pfr.3.5260	Pha.4.5520	Pse.95.1180	Tb927.11.11470	TcIL3000_0_22050	TcCLB.511803.50	Tgr.123.1100	TvY486_1112490	LbrM.28.2380	LdBPK_282330.1	LinJ.28.2330	LmjF.28.2180	LmxM.28.2180	LtaP28.2260
Kinetoplastid_OG_1575	Pem.8.1470	Pfr.3.5210	Pha.4.5450	Pse.48.1220	Tb927.11.11510	TcIL3000.11.12120	TcCLB.509203.30	Tgr.1062.1020	TvY486_1112540	LbrM.28.2440	LdBPK_282410.1	LinJ.28.2410	LmjF.28.2240	LmxM.28.2240	LtaP28.2320
Kinetoplastid_OG_1576	Pem.8.1450	Pfr.3.5190	Pha.4.5430	Pse.48.1200	Tb927.11.11520	TcIL3000.11.12130	TcCLB.509203.40	Tgr.1062.1010	TvY486_1112550	LbrM.28.2460	LdBPK_282430.1	LinJ.28.2430	LmjF.28.2260	LmxM.28.2260	LtaP28.2340
Kinetoplastid_OG_1577	Pem.8.1440	Pfr.3.5180	Pha.4.5420	Pse.48.1190	Tb927.11.11530	TcIL3000.11.12140	TcCLB.509203.60	Tgr.828.1000	TvY486_1112570	LbrM.28.2470	LdBPK_282440.1	LinJ.28.2440	LmjF.28.2270	LmxM.28.2270	LtaP28.2350
Kinetoplastid_OG_1578	Pem.8.1400	Pfr.3.5140	Pha.4.5380	Pse.48.1140	Tb927.11.11590	TcIL3000_0_29860	TcCLB.509205.30	Tgr.743.1030	TvY486_1112610	LbrM.28.2510	LdBPK_282480.1	LinJ.28.2480	LmjF.28.2310	LmxM.28.2310	LtaP28.2390
Kinetoplastid_OG_1579	Pem.8.1370	Pfr.3.5110	Pha.4.5350	Pse.48.1110	Tb927.11.11620	TcIL3000.11.12210	TcCLB.509205.60	Tgr.1599.1010	TvY486_1112650	LbrM.28.2540	LdBPK_282510.1	LinJ.28.2510	LmjF.28.2350	LmxM.28.2350	LtaP28.2420
Kinetoplastid_OG_1580	Pem.8.1360	Pfr.3.5100	Pha.4.5340	Pse.48.1100	Tb927.11.11630	TcIL3000.11.12220	TcCLB.509205.70	Tgr.2691.1000	TvY486_1112660	LbrM.28.2550	LdBPK_282520.1	LinJ.28.2520	LmjF.28.2360	LmxM.28.2360	LtaP28.2430
Kinetoplastid_OG_1581	Pem.8.1310	Pfr.3.5050	Pha.4.5290	Pse.48.1050	Tb927.11.11660	TcIL3000.11.12270	TcCLB.507527.10	Tgr.288.1020	TvY486_1112690	LbrM.28.2600	LdBPK_282570.1	LinJ.28.2570	LmjF.28.2400	LmxM.28.2400	LtaP28.2470
Kinetoplastid_OG_1582	Pem.8.1290	Pfr.3.5020	Pha.4.5270	Pse.48.1030	Tb927.11.11680	TcIL3000.11.12290	TcCLB.506025.60	Tgr.288.1000	TvY486_1112710	LbrM.28.2620	LdBPK_282600.1	LinJ.28.2600	LmjF.28.2420	LmxM.28.2420	LtaP28.2500
Kinetoplastid_OG_1583	Pem.8.1280	Pfr.3.5010	Pha.4.5260	Pse.48.1020	Tb927.11.11690	TcIL3000.11.12320	TcCLB.506025.50	Tgr.416.1060	TvY486_1112720	LbrM.28.2630	LdBPK_282610.1	LinJ.28.2610	LmjF.28.2430	LmxM.28.2430	LtaP28.2510
Kinetoplastid_OG_1584	Pem.8.1250	Pfr.3.4970	Pha.4.5220	Pse.199.1000	Tb927.11.11730	TcIL3000.11.12390	TcCLB.506025.10	Tgr.416.1020	TvY486_1112760	LbrM.28.2670	LdBPK_282660.1	LinJ.28.2660	LmjF.28.2470	LmxM.28.2470	LtaP28.2550
Kinetoplastid_OG_1585		Pfr.3.4930	Pha.4.5180	Pse.199.1040	Tb927.11.11800	TcIL3000.11.12460		Tgr.171.1100	TvY486_1112820	LbrM.28.2730	LdBPK_282720.1	LinJ.28.2720	LmjF.28.2530	LmxM.28.2530	LtaP28.2610
Kinetoplastid_OG_1586	Pem.8.1160	Pfr.3.4880	Pha.4.5140	Pse.199.1080	Tb927.11.11860	TcIL3000.11.12530		Tgr.171.1050	TvY486_1112870	LbrM.28.2800	LdBPK_282790.1	LinJ.28.2790	LmjF.28.2580	LmxM.28.2580	LtaP28.2660
Kinetoplastid_OG_1587	Pem.8.1120	Pfr.3.4840	Pha.4.5100	Pse.638.1010	Tb927.11.11900	TcIL3000.11.12560	TcCLB.511211.20	Tgr.171.1000	TvY486_1112910	LbrM.28.2830	LdBPK_282820.1	LinJ.28.2820	LmjF.28.2620	LmxM.28.2620	LtaP28.2690
Kinetoplastid_OG_1588	Pem.8.1080	Pfr.3.4800	Pha.4.5060	Pse.104.1020	Tb927.11.11940	TcIL3000.11.12600	TcCLB.511211.60	Tgr.1766.1000	TvY486_1112970	LbrM.28.2880	LdBPK_282870.1	LinJ.28.2870	LmjF.28.2670	LmxM.28.2670	LtaP28.2730
Kinetoplastid_OG_1589	Pem.8.1000	Pfr.3.4730	Pha.4.4980	Pse.427.1020	Tb927.11.11340	TcIL3000.11.12000	TcCLB.511211.150	Tgr.615.1050	TvY486_1112340	LbrM.28.2960	LdBPK_282980.1	LinJ.28.2980	LmjF.28.2760	LmxM.28.2760	LtaP28.2800
Kinetoplastid_OG_1590	Pem.2.1090	Pfr.3.4620	Pha.4.4860	Pse.98.1200	Tb927.11.11210	TcIL3000.11.11860	TcCLB.508831.10	Tgr.31.1140	TvY486_1112210	LbrM.28.3100	LdBPK_283120.1	LinJ.28.3120	LmjF.28.2890	LmxM.28.2890	LtaP28.2910
Kinetoplastid_OG_1591	Pem.2.1100	Pfr.3.4610	Pha.4.4850	Pse.98.1190	Tb927.11.11200	TcIL3000.11.11850	TcCLB.508831.20	Tgr.31.1130	TvY486_1112200	LbrM.28.3110	LdBPK_283130.1	LinJ.28.3130	LmjF.28.2900	LmxM.28.2900	LtaP28.2920
Kinetoplastid_OG_1592	Pem.2.1120	Pfr.3.4590	Pha.4.4830	Pse.98.1160	Tb927.11.11160	TcIL3000.11.11820	TcCLB.508831.60	Tgr.31.1100	TvY486_1112170	LbrM.28.3140	LdBPK_283160.1	LinJ.28.3160	LmjF.28.2930	LmxM.28.2930	LtaP28.2950
Kinetoplastid_OG_1593	Pem.2.1140	Pfr.3.4570	Pha.4.4810	Pse.98.1140	Tb927.11.11150	TcIL3000.11.11810	TcCLB.508831.70	Tgr.31.1070	TvY486_1112130	LbrM.28.3170	LdBPK_283190.1	LinJ.28.3190	LmjF.28.2960	LmxM.28.2960	LtaP28.2980
Kinetoplastid_OG_1594	Pem.2.1160	Pfr.3.4560	Pha.4.4800	Pse.98.1120	Tb927.11.11130	TcIL3000.11.11790	TcCLB.508831.90	Tgr.31.1040	TvY486_1112100	LbrM.28.3200	LdBPK_283220.1	LinJ.28.3220	LmjF.28.2980	LmxM.28.2980	LtaP28.3000
Kinetoplastid_OG_1595	Pem.2.1170	Pfr.3.4550	Pha.4.4790	Pse.98.1110	Tb927.11.11120	TcIL3000.11.11780	TcCLB.508831.100	Tgr.31.1030	TvY486_1112090	LbrM.28.3210	LdBPK_283230.1	LinJ.28.3230	LmjF.28.2990	LmxM.28.2990	LtaP28.3010
Kinetoplastid_OG_1596	Pem.9.1060	Pfr.9.1100	Pha.1.3310	Pse.60.1030	Tb927.11.4880	TcIL3000.11.4910	TcCLB.507669.190	Tgr.646.1070	TvY486_1104980	LbrM.24.0100	LdBPK_240100.1	LinJ.24.0100	LmjF.24.0100	LmxM.24.0100	LtaP24.0100
Kinetoplastid_OG_1597	Pem.9.1070	Pfr.9.1110	Pha.1.3300	Pse.60.1040	Tb927.11.4890	TcIL3000.11.4920	TcCLB.507669.180	Tgr.51.1220	TvY486_1104990	LbrM.24.0110	LdBPK_240110.1	LinJ.24.0110	LmjF.24.0110	LmxM.24.0110	LtaP24.0110
Kinetoplastid_OG_1598	Pem.9.1090	Pfr.9.1130	Pha.1.3280	Pse.60.1060	Tb927.11.4910	TcIL3000.11.4940	TcCLB.507669.160	Tgr.51.1200	TvY486_1105020	LbrM.24.0130	LdBPK_240130.1	LinJ.24.0130	LmjF.24.0140	LmxM.24.0140	LtaP24.0130
Kinetoplastid_OG_1599	Pem.9.1120	Pfr.9.1150	Pha.1.3250	Pse.60.1090	Tb927.11.4930	TcIL3000.11.4960	TcCLB.507669.130	Tgr.51.1170	TvY486_1105050	LbrM.24.0160	LdBPK_240160.1	LinJ.24.0160	LmjF.24.0170	LmxM.24.0170	LtaP24.0160
Kinetoplastid_OG_1600	Pem.9.1130	Pfr.9.1160	Pha.1.3240	Pse.60.1100	Tb927.11.4940	TcIL3000.11.4970	TcCLB.507669.120	Tgr.51.1160	TvY486_1105060	LbrM.24.0170	LdBPK_240170.1	LinJ.24.0170	LmjF.24.0180	LmxM.24.0180	LtaP24.0170
Kinetoplastid_OG_1601	Pem.9.1140	Pfr.9.1170	Pha.1.3230	Pse.60.1110	Tb927.11.4950	TcIL3000.11.4980	TcCLB.507669.110	Tgr.51.1150	TvY486_1105070	LbrM.24.0180	LdBPK_240180.1	LinJ.24.0180	LmjF.24.0190	LmxM.24.0190	LtaP24.0180
Kinetoplastid_OG_1602	Pem.9.1160	Pfr.9.1190	Pha.1.3210	Pse.60.1130	Tb927.11.4970	TcIL3000.11.5010	TcCLB.507669.90	Tgr.51.1090	TvY486_1105100	LbrM.24.0230	LdBPK_240230.1	LinJ.24.0230	LmjF.24.0240	LmxM.24.0240	LtaP24.0230
Kinetoplastid_OG_1603	Pem.9.1170	Pfr.9.1200	Pha.1.3200	Pse.60.1140	Tb927.11.4980	TcIL3000.11.5020	TcCLB.507669.84	Tgr.51.1080	TvY486_1105110	LbrM.24.0240	LdBPK_240240.1	LinJ.24.0240	LmjF.24.0250	LmxM.24.0250	LtaP24.0240
Kinetoplastid_OG_1604	Pem.9.1200	Pfr.9.1230	Pha.1.3170	Pse.60.1170	Tb927.11.5000	TcIL3000.11.5100	TcCLB.507669.70	Tgr.51.1060	TvY486_1105140	LbrM.24.0280	LdBPK_240270.1	LinJ.24.0270	LmjF.24.0280	LmxM.24.0280	LtaP24.0270
Kinetoplastid_OG_1605	Pem.9.1210	Pfr.9.1250	Pha.1.3160	Pse.60.1180	Tb927.11.5010	TcIL3000.11.5120	TcCLB.507669.60	Tgr.51.1050	TvY486_1105150	LbrM.24.0290	LdBPK_240280.1	LinJ.24.0280	LmjF.24.0290	LmxM.24.0290	LtaP24.0280
Kinetoplastid_OG_1606	Pem.9.1230		Pha.1.3140	Pse.60.1200	Tb927.11.5030		TcCLB.507669.20	Tgr.51.1030	TvY486_1105180	LbrM.24.0310	LdBPK_240300.1	LinJ.24.0300	LmjF.24.0310	LmxM.24.0310	LtaP24.0300
Kinetoplastid_OG_1607	Pem.9.1360	Pfr.9.1410	Pha.1.2960	Pse.487.1010	Tb927.11.5220	TcIL3000.11.5440	TcCLB.503981.40	Tgr.168.1090	TvY486_1105420	LbrM.24.0530	LdBPK_240530.1	LinJ.24.0530	LmjF.24.0520	LmxM.24.0520	LtaP24.0580
Kinetoplastid_OG_1608	Pem.9.1500	Pfr.9.1540	Pha.1.2840	Pse.145.1090	Tb927.11.5350	TcIL3000.11.5590		Tgr.294.1060	TvY486_1105520	LbrM.24.0690	LdBPK_240690.1	LinJ.24.0690	LmjF.24.0680	LmxM.24.0680	LtaP24.0760
Kinetoplastid_OG_1609	Pem.9.1550	Pfr.9.1600	Pha.1.2800	Pse.145.1040	Tb927.11.5400	TcIL3000.11.5640		Tgr.976.1030	TvY486_1105570	LbrM.24.0740	LdBPK_240740.1	LinJ.24.0740	LmjF.24.0730	LmxM.24.0730	LtaP24.0800
Kinetoplastid_OG_1610	Pem.9.1570	Pfr.9.1620	Pha.1.2770	Pse.145.1020	Tb927.11.5420	TcIL3000.11.5660	TcCLB.503789.70	Tgr.552.1050	TvY486_1105600	LbrM.24.0760	LdBPK_240760.1	LinJ.24.0760	LmjF.24.0750	LmxM.24.0750	LtaP24.0820
Kinetoplastid_OG_1611	Pem.9.1580	Pfr.9.1630	Pha.1.2760	Pse.145.1010	Tb927.11.5430	TcIL3000.11.5670	TcCLB.508647.290	Tgr.552.1030	TvY486_1105610	LbrM.24.0770	LdBPK_240770.1	LinJ.24.0770	LmjF.24.0760	LmxM.24.0760	LtaP24.0830
Kinetoplastid_OG_1612	Pem.9.1630	Pfr.9.1690	Pha.1.2690	Pse.202.1020	Tb927.11.5480	TcIL3000.11.5760	TcCLB.508647.250	Tgr.432.1020	TvY486_1105660		LdBPK_240830.1	LinJ.24.0830	LmjF.24.0810	LmxM.24.0810	LtaP24.0890
Kinetoplastid_OG_1613	Pem.9.1770	Pfr.9.1840	Pha.1.2460	Pse.283.1020	Tb927.11.5600	TcIL3000.11.5900	TcCLB.508647.110	Tgr.251.1020	TvY486_1105790	LbrM.24.0950	LdBPK_240960.1	LinJ.24.0960	LmjF.24.0940	LmxM.24.0940	LtaP24.1030
Kinetoplastid_OG_1614	Pem.9.1780	Pfr.9.1850	Pha.1.2450	Pse.283.1010	Tb927.11.5610	TcIL3000.11.5910	TcCLB.508647.100	Tgr.251.1030		LbrM.24.0960	LdBPK_240970.1	LinJ.24.0970	LmjF.24.0950	LmxM.24.0950	LtaP24.1040
Kinetoplastid_OG_1615	Pem.9.1810	Pfr.9.1870	Pha.1.2420	Pse.993.1000	Tb927.11.5650	TcIL3000.11.6000	TcCLB.508647.40	Tgr.251.1070	TvY486_1105870	LbrM.24.1000	LdBPK_241010.1	LinJ.24.1010	LmjF.24.0990	LmxM.24.0990	LtaP24.1080
Kinetoplastid_OG_1616	Pem.9.1910	Pfr.9.1960	Pha.1.2330	Pse.228.1090	Tb927.11.5710	TcIL3000.11.6080	TcCLB.506203.50	Tgr.367.1040	TvY486_1105930	LbrM.24.1090	LdBPK_241100.1	LinJ.24.1100	LmjF.24.1080	LmxM.24.1080	LtaP24.1170
Kinetoplastid_OG_1617	Pem.9.1930	Pfr.9.1980	Pha.1.2310	Pse.722.1010	Tb927.11.5730	TcIL3000.11.6100	TcCLB.506203.70	Tgr.1022.1010	TvY486_1105950	LbrM.24.1110	LdBPK_241120.1	LinJ.24.1120	LmjF.24.1100	LmxM.24.1100	LtaP24.1190
Kinetoplastid_OG_1618	Pem.30.1570	Pfr.11.2560	Pha.18.1140	Pse.189.1050	Tb927.10.16020	TcIL3000_0_03790	TcCLB.506483.60	Tgr.122.1130	TvY486_1015420	LbrM.19.1700	LdBPK_191470.1	LinJ.19.1470	LmjF.19.1430	LmxM.19.1430	LtaP19.1360
Kinetoplastid_OG_1619	Pem.30.1580	Pfr.11.2570	Pha.18.1130	Pse.189.1060	Tb927.10.16030	TcIL3000_0_03800	TcCLB.506483.69	Tgr.122.1120	TvY486_1015430	LbrM.19.1710	LdBPK_191480.1	LinJ.19.1480	LmjF.19.1440	LmxM.19.1440	LtaP19.1370
Kinetoplastid_OG_1620	Pem.30.1640	Pfr.11.2620	Pha.18.1080	Pse.189.1130	Tb927.10.16100	TcIL3000_0_03850	TcCLB.511353.10	Tgr.122.1030	TvY486_0006090	LbrM.19.1790	LdBPK_191560.1	LinJ.19.1560	LmjF.19.1530	LmxM.19.1530	LtaP19.1460
Kinetoplastid_OG_1621	Pem.30.1660	Pfr.11.2640	Pha.18.1060	Pse.734.1020	Tb927.10.16120			Tgr.630.1010	TvY486_0027160	LbrM.19.1820	LdBPK_191590.1	LinJ.19.1590	LmjF.19.1560	LmxM.19.1560	LtaP19.1500
Kinetoplastid_OG_1622	Pem.128.1010		Pha.18.1010	Pse.891.1010	Tb927.10.16160		TcCLB.507213.20	Tgr.630.1050	TvY486_0027190	LbrM.19.1870	LdBPK_191640.1	LinJ.19.1640	LmjF.19.1610	LmxM.19.1610	LtaP19.1550
Kinetoplastid_OG_1623	Pem.16.1040	Pfr.1.5330	Pha.8.4490	Pse.10.1030	Tb927.2.5250	TcIL3000_2_1360	TcCLB.509103.20	Tgr.249.1050	TvY486_0201820	LbrM.27.2700	LdBPK_272440.1	LinJ.27.2440	LmjF.27.2490	LmxM.27.2490	LtaP27.2620
Kinetoplastid_OG_1624	Pem.16.1050	Pfr.1.5340	Pha.8.4500	Pse.10.1040	Tb927.2.5240	TcIL3000_2_1350	TcCLB.509103.10	Tgr.249.1060	TvY486_0201810	LbrM.27.2690	LdBPK_272430.1	LinJ.27.2430	LmjF.27.2480	LmxM.27.2480	LtaP27.2610
Kinetoplastid_OG_1625	Pem.16.1070	Pfr.1.5350	Pha.8.4520	Pse.10.1060	Tb927.2.5210	TcIL3000_2_1320	TcCLB.511627.150	Tgr.406.1090	TvY486_0201780	LbrM.27.2650	LdBPK_272390.1	LinJ.27.2390	LmjF.27.2440	LmxM.27.2440	LtaP27.2560
Kinetoplastid_OG_1626	Pem.16.1090	Pfr.1.5360	Pha.8.4540	Pse.10.1080	Tb927.2.5180	TcIL3000_2_1280	TcCLB.511627.120	Tgr.406.1060	TvY486_0007960	LbrM.27.2620	LdBPK_272360.1	LinJ.27.2360	LmjF.27.2410	LmxM.27.2410	LtaP27.2530
Kinetoplastid_OG_1627	Pem.16.1100	Pfr.1.5370	Pha.8.4550	Pse.10.1090	Tb927.2.5160	TcIL3000_2_1270	TcCLB.511627.110	Tgr.406.1050	TvY486_0007950	LbrM.27.2610	LdBPK_272350.1	LinJ.27.2350	LmjF.27.2400	LmxM.27.2400	LtaP27.2520
Kinetoplastid_OG_1628	Pem.16.1110	Pfr.1.5380	Pha.8.4560	Pse.10.1100	Tb927.2.5150	TcIL3000_2_1260	TcCLB.511627.100	Tgr.406.1040	TvY486_0007940	LbrM.27.2600	LdBPK_272340.1	LinJ.27.2340	LmjF.27.2390	LmxM.27.2390	LtaP27.2510
Kinetoplastid_OG_1629	Pem.16.1160	Pfr.1.5400	Pha.8.4600	Pse.10.1160	Tb927.2.5060	TcIL3000_2_1210	TcCLB.511625.50	Tgr.375.1070	TvY486_0201660	LbrM.27.2520	LdBPK_272260.1	LinJ.27.2260	LmjF.27.2330	LmxM.27.2330	LtaP27.2410
Kinetoplastid_OG_1630	Pem.16.1190	Pfr.1.5410	Pha.8.4630	Pse.10.1190	Tb927.2.5030	TcIL3000_2_1190	TcCLB.511625.10	Tgr.375.1030	TvY486_0201630	LbrM.27.2480	LdBPK_272220.1	LinJ.27.2220	LmjF.27.2300	LmxM.27.2300	LtaP27.2370
Kinetoplastid_OG_1631	Pem.16.1200	Pfr.1.5420	Pha.8.4640	Pse.10.1200	Tb927.2.5020	TcIL3000_2_1180	TcCLB.503561.20	Tgr.375.1020	TvY486_0201620	LbrM.27.2470	LdBPK_272210.1	LinJ.27.2210	LmjF.27.2290	LmxM.27.2290	LtaP27.2360
Kinetoplastid_OG_1632	Pem.16.1230	Pfr.1.5450	Pha.8.4670	Pse.10.1230	Tb927.2.4980	TcIL3000_2_1140	TcCLB.511621.259	Tgr.414.1080	TvY486_0201570	LbrM.27.2430	LdBPK_272170.1	LinJ.27.2170	LmjF.27.2250	LmxM.27.2250	LtaP27.2320
Kinetoplastid_OG_1633	Pem.16.1240	Pfr.1.5460	Pha.8.4680	Pse.10.1240	Tb927.2.4970	TcIL3000_2_1130	TcCLB.511621.250	Tgr.414.1070	TvY486_0201560	LbrM.27.2420	LdBPK_272160.1	LinJ.27.2160	LmjF.27.2240	LmxM.27.2240	LtaP27.2310
Kinetoplastid_OG_1634	Pem.16.1280	Pfr.1.5490	Pha.8.4720	Pse.10.1280	Tb927.2.4850	TcIL3000_2_1050	TcCLB.511621.180	Tgr.1446.1010	TvY486_0201510	LbrM.27.2380	LdBPK_272120.1	LinJ.27.2120	LmjF.27.2200	LmxM.27.2200	LtaP27.2270
Kinetoplastid_OG_1635	Pem.16.1290	Pfr.1.5500	Pha.8.4730	Pse.10.1290	Tb927.2.4830	TcIL3000_2_1030	TcCLB.511621.160	Tgr.761.1000	TvY486_0201500	LbrM.27.2360	LdBPK_272100.1	LinJ.27.2100	LmjF.27.2180	LmxM.27.2180	LtaP27.2250
Kinetoplastid_OG_1636	Pem.16.1300	Pfr.1.5510	Pha.8.4740	Pse.10.1300	Tb927.2.4810	TcIL3000_2_1020	TcCLB.511621.150	Tgr.761.1010	TvY486_0201490	LbrM.27.2350	LdBPK_272090.1	LinJ.27.2090	LmjF.27.2170	LmxM.27.2170	LtaP27.2240
Kinetoplastid_OG_1637	Pem.16.1310	Pfr.1.5520	Pha.8.4750	Pse.10.1310	Tb927.2.4800	TcIL3000_2_1010	TcCLB.511621.140	Tgr.761.1020	TvY486_0201480	LbrM.27.2340	LdBPK_272080.1	LinJ.27.2080	LmjF.27.2160	LmxM.27.2160	LtaP27.2230
Kinetoplastid_OG_1638	Pem.16.1380	Pfr.1.5580	Pha.8.4830	Pse.10.1380	Tb927.2.4700	TcIL3000_2_950	TcCLB.511621.40	Tgr.1170.1000	TvY486_0201420	LbrM.27.2270	LdBPK_272010.1	LinJ.27.2010	LmjF.27.2090	LmxM.27.2090	LtaP27.2160
Kinetoplastid_OG_1639	Pem.16.1530	Pfr.1.5730	Pha.8.5000	Pse.409.1050	Tb927.2.4510	TcIL3000_2_850	TcCLB.509099.150	Tgr.56.1110	TvY486_0201290	LbrM.27.2100	LdBPK_271860.1	LinJ.27.1860	LmjF.27.1940	LmxM.27.1940	LtaP27.2030
Kinetoplastid_OG_1640	Pem.16.1570	Pfr.1.5780	Pha.8.5030	Pse.409.1030	Tb927.2.4445	TcIL3000_2_830	TcCLB.509099.110	Tgr.56.1070	TvY486_0201240	LbrM.27.2060	LdBPK_271820.1	LinJ.27.1820	LmjF.27.1910	LmxM.27.1910	LtaP27.1990
Kinetoplastid_OG_1641		Pfr.1.5820	Pha.8.5090	Pse.543.1020	Tb927.2.4380		TcCLB.509099.59	Tgr.56.1020		LbrM.27.2020	LdBPK_271780.1	LinJ.27.1780	LmjF.27.1880	LmxM.27.1880	LtaP27.1950
Kinetoplastid_OG_1642	Pem.16.1620	Pfr.1.5830	Pha.8.5100	Pse.543.1010	Tb927.2.4370	TcIL3000_2_770	TcCLB.509099.50	Tgr.56.1010	TvY486_0201160	LbrM.27.2010	LdBPK_271770.1	LinJ.27.1770	LmjF.27.1870	LmxM.27.1870	LtaP27.1940
Kinetoplastid_OG_1643	Pem.16.1650	Pfr.1.5860	Pha.8.5130	Pse.382.1020	Tb927.2.4240	TcIL3000_2_720	TcCLB.509099.10	Tgr.285.1040	TvY486_0201130	LbrM.27.1970	LdBPK_271730.1	LinJ.27.1730	LmjF.27.1830	LmxM.27.1830	LtaP27.1900
Kinetoplastid_OG_1644	Pem.16.1770	Pfr.1.5940	Pha.6.1080	Pse.193.1120	Tb927.2.4090	TcIL3000_2_590	TcCLB.511109.20	Tgr.935.1000	TvY486_0201040	LbrM.33.2900	LdBPK_332760.1	LinJ.33.2760	LmjF.33.2620	LmxM.32.2620	LtaP33.2850
Kinetoplastid_OG_1645	Pem.16.1860	Pfr.1.6040	Pha.6.1180	Pse.372.1010	Tb927.2.3960	TcIL3000_2_530	TcCLB.511109.90	Tgr.680.1010	TvY486_0200960	LbrM.33.2970	LdBPK_332830.1	LinJ.33.2830	LmjF.33.2690	LmxM.32.2690	LtaP33.2920
Kinetoplastid_OG_1646	Pem.16.1870	Pfr.1.6050	Pha.6.1190	Pse.372.1020	Tb927.2.3930	TcIL3000_2_520	TcCLB.511109.100	Tgr.680.1020	TvY486_0200950	LbrM.33.2980	LdBPK_332840.1	LinJ.33.2840	LmjF.33.2700	LmxM.32.2700	LtaP33.2930
Kinetoplastid_OG_1647	Pem.16.1920	Pfr.1.6100	Pha.6.1250	Pse.290.1060	Tb927.2.3780	TcIL3000_2_490	TcCLB.511111.10	Tgr.596.1010	TvY486_0200880	LbrM.33.3020	LdBPK_332880.1	LinJ.33.2880	LmjF.33.2740	LmxM.32.2740	LtaP33.2980
Kinetoplastid_OG_1648	Pem.14.2260	Pfr.17.2200	Pha.10.1630	Pse.76.1060	Tb927.2.3190	TcIL3000_0_57280	TcCLB.504769.89	Tgr.161.1010	TvY486_0200740	LbrM.25.0060	LdBPK_250060.1	LinJ.25.0060	LmjF.25.0060	LmxM.25.0060	LtaP25.0060
Kinetoplastid_OG_1649	Pem.14.2240	Pfr.17.2190	Pha.10.1650	Pse.76.1080	Tb927.11.12000	TcIL3000.11.12650	TcCLB.510535.80	Tgr.693.1010	TvY486_1117090	LbrM.25.0070	LdBPK_250070.1	LinJ.25.0070	LmjF.25.0070	LmxM.25.0070	LtaP25.0080
Kinetoplastid_OG_1650	Pem.14.2110	Pfr.17.2060	Pha.10.1800	Pse.76.1230	Tb927.11.280	TcIL3000.11.190	TcCLB.507093.10	Tgr.102.1130	TvY486_1100160	LbrM.25.0220	LdBPK_250220.1	LinJ.25.0220	LmjF.25.0220	LmxM.25.0220	LtaP25.0240
Kinetoplastid_OG_1651	Pem.14.2060	Pfr.17.1990	Pha.10.1860	Pse.113.1130	Tb927.11.360	TcIL3000.11.300	TcCLB.507093.66	Tgr.160.1110	TvY486_1100220	LbrM.25.0300	LdBPK_250300.1	LinJ.25.0300	LmjF.25.0300	LmxM.25.0300	LtaP25.0320
Kinetoplastid_OG_1652	Pem.14.2020	Pfr.17.1950	Pha.10.1900	Pse.113.1090	Tb927.11.410	TcIL3000.11.360	TcCLB.507093.100	Tgr.160.1040	TvY486_1100260	LbrM.05.0610	LdBPK_250370.1	LinJ.25.0370	LmjF.25.0360	LmxM.25.0360	LtaP25.0390
Kinetoplastid_OG_1653	Pem.14.2010	Pfr.17.1940	Pha.10.1910	Pse.113.1080	Tb927.11.420	TcIL3000.11.370	TcCLB.507093.120	Tgr.160.1020	TvY486_1100270	LbrM.05.0600	LdBPK_250380.1	LinJ.25.0380	LmjF.25.0370	LmxM.25.0370	LtaP25.0400
Kinetoplastid_OG_1654	Pem.14.1960	Pfr.17.1910	Pha.10.1950	Pse.113.1040	Tb927.11.460	TcIL3000.11.400	TcCLB.507093.170	Tgr.974.1020	TvY486_1100320	LbrM.25.0380	LdBPK_250440.1	LinJ.25.0440	LmjF.25.0430	LmxM.25.0430	LtaP25.0460
Kinetoplastid_OG_1655	Pem.14.1950	Pfr.17.1900	Pha.10.1960	Pse.113.1030	Tb927.11.470	TcIL3000.11.410	TcCLB.507093.180	Tgr.377.1060	TvY486_1100330	LbrM.25.0390	LdBPK_250450.1	LinJ.25.0450	LmjF.25.0440	LmxM.25.0440	LtaP25.0470
Kinetoplastid_OG_1656	Pem.14.1940	Pfr.17.1890	Pha.10.1970	Pse.113.1020	Tb927.11.480	TcIL3000.11.420	TcCLB.507093.184	Tgr.377.1050	TvY486_1100340	LbrM.25.0400	LdBPK_250460.1	LinJ.25.0460	LmjF.25.0450	LmxM.25.0450	LtaP25.0480
Kinetoplastid_OG_1657	Pem.14.1870	Pfr.17.1790	Pha.10.2090	Pse.151.1000	Tb927.11.590	TcIL3000.11.560	TcCLB.507093.339	Tgr.58.1040	TvY486_1100430	LbrM.25.2170	LdBPK_250590.1	LinJ.25.0590	LmjF.25.0580	LmxM.25.0580	LtaP25.0610
Kinetoplastid_OG_1658	Pem.14.1820	Pfr.17.1730	Pha.10.2140	Pse.151.1070	Tb927.11.640	TcIL3000.11.630	TcCLB.506925.50	Tgr.58.1110	TvY486_1100490	LbrM.25.2120	LdBPK_250640.1	LinJ.25.0640	LmjF.25.0630	LmxM.25.0630	LtaP25.0670
Kinetoplastid_OG_1659	Pem.14.1760		Pha.10.2200	Pse.151.1150		TcIL3000.11.700	TcCLB.506925.100	Tgr.58.1200	TvY486_1100530	LbrM.25.0550	LdBPK_250720.1	LinJ.25.0720	LmjF.25.0710	LmxM.25.0710	LtaP25.0750
Kinetoplastid_OG_1660	Pem.14.1750		Pha.10.2210	Pse.151.1160		TcIL3000.11.710	TcCLB.506925.110	Tgr.58.1220	TvY486_1100580	LbrM.25.0560	LdBPK_250730.1	LinJ.25.0730	LmjF.25.0715	LmxM.25.0715	LtaP25.0770
Kinetoplastid_OG_1661	Pem.14.1730	Pfr.17.1630	Pha.10.2240	Pse.316.1050	Tb927.11.760	TcIL3000_0_15250	TcCLB.506925.150	Tgr.263.1020	TvY486_1100610	LbrM.25.0630	LdBPK_250780.1	LinJ.25.0780	LmjF.25.0750	LmxM.25.0750	LtaP25.0800
Kinetoplastid_OG_1662	Pem.14.1690	Pfr.17.1590	Pha.10.2290	Pse.316.1000	Tb927.11.800	TcIL3000.11.760	TcCLB.506925.190	Tgr.263.1060	TvY486_1100650	LbrM.25.0700	LdBPK_250850.1	LinJ.25.0850	LmjF.25.0820	LmxM.25.0820	LtaP25.0870
Kinetoplastid_OG_1663	Pem.14.1680	Pfr.17.1560	Pha.10.2320	Pse.892.1010	Tb927.11.850	TcIL3000_0_07170	TcCLB.506925.260	Tgr.18.1280	TvY486_1100700	LbrM.25.0750	LdBPK_250900.1	LinJ.25.0900	LmjF.25.0870	LmxM.25.0870	LtaP25.0920
Kinetoplastid_OG_1664	Pem.14.1650	Pfr.17.1540	Pha.10.2340	Pse.817.1010	Tb927.11.870	TcIL3000.11.790	TcCLB.506925.280	Tgr.18.1260	TvY486_1100720	LbrM.25.0770	LdBPK_250920.1	LinJ.25.0920	LmjF.25.0890	LmxM.25.0890	LtaP25.0940
Kinetoplastid_OG_1665	Pem.14.1580	Pfr.17.1480	Pha.10.2400	Pse.204.1020	Tb927.3.910	TcIL3000_0_03350	TcCLB.511867.190	Tgr.87.1080	TvY486_0300320	LbrM.25.0840	LdBPK_250990.1	LinJ.25.0990	LmjF.25.0960	LmxM.25.0960	LtaP25.1010
Kinetoplastid_OG_1666	Pem.14.1560	Pfr.17.1440	Pha.10.2430	Pse.204.1040	Tb927.3.950	TcIL3000_3_220	TcCLB.511871.30	Tgr.87.1030	TvY486_0300370	LbrM.25.0890	LdBPK_251040.1	LinJ.25.1040	LmjF.25.1010	LmxM.25.1010	LtaP25.1060
Kinetoplastid_OG_1667	Pem.14.1490	Pfr.17.1360	Pha.10.2510	Pse.367.1020	Tb927.3.1030	TcIL3000_0_04510	TcCLB.511871.110	Tgr.1738.1000	TvY486_0300420	LbrM.25.0970	LdBPK_251120.1	LinJ.25.1120	LmjF.25.1080	LmxM.25.1080	LtaP25.1140
Kinetoplastid_OG_1668	Pem.14.1440	Pfr.17.1310	Pha.10.2560	Pse.614.1010	Tb927.3.1400	TcIL3000_3_620	TcCLB.509233.160	Tgr.527.1040	TvY486_0300790	LbrM.25.1130	LdBPK_251190.1	LinJ.25.1190	LmjF.25.1150	LmxM.25.1150	LtaP25.1210
Kinetoplastid_OG_1669	Pem.14.1430	Pfr.17.1300	Pha.10.2570	Pse.614.1000	Tb927.3.1390	TcIL3000_3_600	TcCLB.509233.170	Tgr.527.1030	TvY486_0300770	LbrM.25.1140	LdBPK_251200.1	LinJ.25.1200	LmjF.25.1160	LmxM.25.1160	LtaP25.1220
Kinetoplastid_OG_1670	Pem.14.1370	Pfr.17.1240	Pha.10.2620	Pse.289.1030	Tb927.3.1340	TcIL3000_0_17590	TcCLB.509233.210	Tgr.332.1030	TvY486_0300720	LbrM.25.1190	LdBPK_251250.1	LinJ.25.1250	LmjF.25.1220	LmxM.25.1220	LtaP25.1260
Kinetoplastid_OG_1671	Pem.14.1280	Pfr.17.1150	Pha.10.2710	Pse.618.1020	Tb927.3.1240	TcIL3000_3_490	TcCLB.509453.50	Tgr.815.1020	TvY486_0300610	LbrM.25.1290	LdBPK_251360.1	LinJ.25.1360	LmjF.25.1320	LmxM.25.1320	LtaP25.1360
Kinetoplastid_OG_1672	Pem.14.1260	Pfr.17.1130	Pha.10.2730	Pse.349.1010	Tb927.3.1210	TcIL3000_3_450	TcCLB.509453.70	Tgr.1656.1000	TvY486_0300580	LbrM.25.1040	LdBPK_251380.1	LinJ.25.1380	LmjF.25.1340	LmxM.25.1340	LtaP25.1380
Kinetoplastid_OG_1673	Pem.14.1240	Pfr.17.1110	Pha.10.2750	Pse.349.1030	Tb927.3.1180	TcIL3000_3_410	TcCLB.509455.20	Tgr.2050.1000	TvY486_0300570	LbrM.25.1060	LdBPK_251400.1	LinJ.25.1400	LmjF.25.1360	LmxM.25.1360	LtaP25.1400
Kinetoplastid_OG_1674	Pem.14.1230	Pfr.17.1100	Pha.10.2760	Pse.37.1010	Tb927.3.1170	TcIL3000_3_400	TcCLB.509455.30	Tgr.203.1000	TvY486_0300560	LbrM.25.1070	LdBPK_251410.1	LinJ.25.1410	LmjF.25.1370	LmxM.25.1370	LtaP25.1410
Kinetoplastid_OG_1675	Pem.14.1200	Pfr.17.1070	Pha.10.2790	Pse.37.1050	Tb927.3.1140	TcIL3000_3_370	TcCLB.509455.60	Tgr.203.1030	TvY486_0300530	LbrM.25.2070	LdBPK_251440.1	LinJ.25.1440	LmjF.25.1400	LmxM.25.1400	LtaP25.1440
Kinetoplastid_OG_1676	Pem.14.1190	Pfr.17.1060	Pha.10.2800	Pse.37.1060	Tb927.3.1130	TcIL3000_3_360	TcCLB.509455.70	Tgr.203.1040	TvY486_0300520	LbrM.25.2060	LdBPK_251450.1	LinJ.25.1450	LmjF.25.1410	LmxM.25.1410	LtaP25.1450
Kinetoplastid_OG_1677	Pem.14.1180	Pfr.17.1050	Pha.10.2810	Pse.37.1070	Tb927.3.1120	TcIL3000_3_340	TcCLB.509455.80	Tgr.203.1050	TvY486_0300500	LbrM.25.2050	LdBPK_251460.1	LinJ.25.1460	LmjF.25.1420	LmxM.25.1420	LtaP25.1460
Kinetoplastid_OG_1678	Pem.14.1160	Pfr.17.1030	Pha.10.2830	Pse.37.1090	Tb927.3.1100	TcIL3000_3_320	TcCLB.509455.100	Tgr.203.1070	TvY486_0300480	LbrM.25.2030	LdBPK_251480.1	LinJ.25.1480	LmjF.25.1440	LmxM.25.1440	LtaP25.1480
Kinetoplastid_OG_1679	Pem.3.4740	Pfr.1.1230	Pha.11.3330	Pse.33.1060	Tb927.7.4940	TcIL3000_7_4140	TcCLB.506351.80	Tgr.523.1040	TvY486_0705020	LbrM.06.0320	LdBPK_060340.1	LinJ.06.0340	LmjF.06.0340	LmxM.06.0340	LtaP06.0310
Kinetoplastid_OG_1680	Pem.3.4770	Pfr.1.1200	Pha.11.3360	Pse.33.1090	Tb927.7.4910	TcIL3000_7_4100	TcCLB.506351.20	Tgr.1745.1010	TvY486_0704980	LbrM.06.0250	LdBPK_060270.1	LinJ.06.0270	LmjF.06.0270	LmxM.06.0270	LtaP06.0240
Kinetoplastid_OG_1681	Pem.3.4820	Pfr.1.1160	Pha.11.3420	Pse.33.1140	Tb927.7.4870	TcIL3000_7_4040	TcCLB.507817.40	Tgr.471.1050	TvY486_0704940	LbrM.06.0200	LdBPK_060220.1	LinJ.06.0220	LmjF.06.0220	LmxM.06.0220	LtaP06.0190
Kinetoplastid_OG_1682	Pem.3.4890	Pfr.1.1100	Pha.11.3490	Pse.33.1210	Tb927.7.4800	TcIL3000_7_3970	TcCLB.507521.44	Tgr.799.1000	TvY486_0704870	LbrM.06.0130	LdBPK_060150.1	LinJ.06.0150	LmjF.06.0150	LmxM.06.0150	LtaP06.0120
Kinetoplastid_OG_1683	Pem.3.4970	Pfr.1.1040	Pha.11.3550	Pse.33.1280	Tb927.7.4710	TcIL3000_0_26990	TcCLB.507521.120	Tgr.1462.1010	TvY486_0009390	LbrM.06.0040	LdBPK_060040.1	LinJ.06.0040	LmjF.06.0040	LmxM.06.0040	LtaP06.0030
Kinetoplastid_OG_1684	Pem.3.3870		Pha.3.6560	Pse.119.1170	Tb927.7.5870	TcIL3000_7_4870		Tgr.69.1170	TvY486_0705990	LbrM.13.0030	LdBPK_130030.1	LinJ.13.0030	LmjF.13.0030	LmxM.13.0030	LtaP13.0030
Kinetoplastid_OG_1685	Pem.6.2300	Pfr.7.1300	Pha.2.2340	Pse.469.1000	Tb927.11.4740	TcIL3000.11.4850	TcCLB.506227.20	Tgr.565.1000	TvY486_1104820	LbrM.13.0040	LdBPK_130040.1	LinJ.13.0040	LmjF.13.0040	LmxM.13.0040	LtaP13.0040
Kinetoplastid_OG_1686	Pem.6.2190	Pfr.7.1210	Pha.2.2230	Pse.3.1480	Tb927.11.4570	TcIL3000.11.4670	TcCLB.506227.180	Tgr.1687.1010	TvY486_1104690	LbrM.29.2670	LdBPK_130220.1	LinJ.13.0220	LmjF.13.0220	LmxM.13.0220	LtaP13.0210
Kinetoplastid_OG_1687	Pem.6.2180	Pfr.7.1200	Pha.2.2220	Pse.3.1470	Tb927.11.4560	TcIL3000.11.4650	TcCLB.506227.205	Tgr.1568.1000	TvY486_1104680	LbrM.29.2660	LdBPK_130230.1	LinJ.13.0230	LmjF.13.0230	LmxM.13.0230	LtaP13.0220
Kinetoplastid_OG_1688	Pem.6.2170	Pfr.7.1190	Pha.2.2210	Pse.3.1460	Tb927.11.4550	TcIL3000.11.4640	TcCLB.506227.210	Tgr.1568.1010	TvY486_1104670	LbrM.29.2650	LdBPK_130240.1	LinJ.13.0240	LmjF.13.0240	LmxM.13.0240	LtaP13.0230
Kinetoplastid_OG_1689	Pem.6.2150	Pfr.7.1170	Pha.2.2190	Pse.3.1430	Tb927.11.4530	TcIL3000.11.4620	TcCLB.506227.230	Tgr.1911.1000	TvY486_1104650	LbrM.29.2720	LdBPK_130260.1	LinJ.13.0260	LmjF.13.0260	LmxM.13.0260	LtaP13.0250
Kinetoplastid_OG_1690	Pem.6.2120	Pfr.7.1140	Pha.2.2160	Pse.3.1400	Tb927.11.4500	TcIL3000.11.4570	TcCLB.504089.30	Tgr.313.1030	TvY486_1104620	LbrM.13.0230	LdBPK_130310.1	LinJ.13.0310	LmjF.13.0410	LmxM.13.0410	LtaP13.0280
Kinetoplastid_OG_1691	Pem.6.2110	Pfr.7.1130	Pha.2.2150	Pse.3.1390	Tb927.11.4490	TcIL3000.11.4560	TcCLB.504089.40	Tgr.313.1040	TvY486_1104610	LbrM.13.0240	LdBPK_130300.1	LinJ.13.0300	LmjF.13.0420	LmxM.13.0420	LtaP13.0290
Kinetoplastid_OG_1692	Pem.6.2100	Pfr.7.1120	Pha.2.2140	Pse.3.1380	Tb927.11.4480	TcIL3000.11.4550	TcCLB.504089.50	Tgr.313.1050	TvY486_1104600	LbrM.13.0250	LdBPK_130290.1	LinJ.13.0290	LmjF.13.0430	LmxM.13.0430	LtaP13.0300
Kinetoplastid_OG_1693	Pem.6.2050	Pfr.7.1090	Pha.2.2100	Pse.3.1320	Tb927.11.4390	TcIL3000.11.4450	TcCLB.506179.50	Tgr.653.1020	TvY486_1104510	LbrM.13.0310	LdBPK_130380.1	LinJ.13.0380	LmjF.13.0490	LmxM.13.0490	LtaP13.0370
Kinetoplastid_OG_1694	Pem.6.2010	Pfr.7.1050	Pha.2.2060	Pse.3.1270	Tb927.11.4340	TcIL3000.11.4400	TcCLB.506181.20	Tgr.967.1010	TvY486_1104430	LbrM.13.0350	LdBPK_130420.1	LinJ.13.0420	LmjF.13.0530	LmxM.13.0530	LtaP13.0410
Kinetoplastid_OG_1695	Pem.6.1910	Pfr.20.1050	Pha.2.1950	Pse.3.1160	Tb927.11.4230	TcIL3000.11.4280	TcCLB.506181.150	Tgr.221.1060	TvY486_1104300	LbrM.13.0460	LdBPK_130530.1	LinJ.13.0530	LmjF.13.0640	LmxM.13.0640	LtaP13.0520
Kinetoplastid_OG_1696	Pem.6.1890	Pfr.20.1070	Pha.2.1930	Pse.3.1140	Tb927.11.4210	TcIL3000.11.4260	TcCLB.506239.40	Tgr.221.1040	TvY486_1104270	LbrM.13.0480	LdBPK_130550.1	LinJ.13.0550	LmjF.13.0660	LmxM.13.0660	LtaP13.0540
Kinetoplastid_OG_1697	Pem.6.1610	Pfr.20.1340	Pha.2.1610	Pse.24.1180	Tb927.11.3890	TcIL3000.11.3860	TcCLB.506733.60	Tgr.89.1020	TvY486_1104110	LbrM.13.0750	LdBPK_130830.1	LinJ.13.0830	LmjF.13.0940	LmxM.13.0940	LtaP13.0840
Kinetoplastid_OG_1698	Pem.6.1590	Pfr.20.1360	Pha.2.1590	Pse.24.1150	Tb927.11.3870	TcIL3000.11.3840	TcCLB.506733.40	Tgr.89.1000	TvY486_1104090	LbrM.13.0770	LdBPK_130850.1	LinJ.13.0850	LmjF.13.0960	LmxM.13.0960	LtaP13.0860
Kinetoplastid_OG_1699	Pem.6.1480	Pfr.20.1440	Pha.2.1470	Pse.24.1040	Tb927.11.3770	TcIL3000.11.3720	TcCLB.511045.50	Tgr.337.1060	TvY486_1104000	LbrM.13.0870	LdBPK_130950.1	LinJ.13.0950	LmjF.13.1050	LmxM.13.1050	LtaP13.0950
Kinetoplastid_OG_1700	Pem.6.1460	Pfr.20.1470	Pha.2.1450	Pse.24.1020	Tb927.11.3750	TcIL3000.11.3700	TcCLB.511047.40	Tgr.312.1010	TvY486_1103960	LbrM.13.0880	LdBPK_130960.1	LinJ.13.0960	LmjF.13.1060	LmxM.13.1060	LtaP13.0960
Kinetoplastid_OG_1701	Pem.6.1450	Pfr.20.1480	Pha.2.1440	Pse.24.1010	Tb927.11.3740	TcIL3000.11.3690	TcCLB.511047.50	Tgr.312.1040	TvY486_1103950	LbrM.13.0890	LdBPK_130990.1	LinJ.13.0990	LmjF.13.1090	LmxM.13.1090	LtaP13.0990
Kinetoplastid_OG_1702	Pem.6.1440	Pfr.20.1490	Pha.2.1430	Pse.24.1000	Tb927.11.3730	TcIL3000.11.3680	TcCLB.511049.40	Tgr.312.1060	TvY486_1103940	LbrM.13.0900	LdBPK_131000.1	LinJ.13.1000	LmjF.13.1100	LmxM.13.1100	LtaP13.1000
Kinetoplastid_OG_1703	Pem.6.1420	Pfr.20.1520	Pha.2.1410	Pse.755.1020	Tb927.11.3690	TcIL3000.11.3640	TcCLB.508731.20	Tgr.1065.1010	TvY486_1103880	LbrM.13.0940	LdBPK_131040.1	LinJ.13.1040	LmjF.13.1140	LmxM.13.1140	LtaP13.1040
Kinetoplastid_OG_1704	Pem.6.1380	Pfr.20.1560	Pha.2.1370	Pse.930.1010	Tb927.11.3650	TcIL3000.11.3610	TcCLB.508731.60	Tgr.496.1000		LbrM.13.0970	LdBPK_131090.1	LinJ.13.1090	LmjF.13.1190	LmxM.13.1190	LtaP13.1090
Kinetoplastid_OG_1705	Pem.6.1370	Pfr.20.1570	Pha.2.1350	Pse.714.1030	Tb927.11.3640	TcIL3000.11.3600	TcCLB.511051.20	Tgr.496.1020	TvY486_1103780	LbrM.13.0980	LdBPK_131100.1	LinJ.13.1100	LmjF.13.1200	LmxM.13.1200	LtaP13.1100
Kinetoplastid_OG_1706	Pem.6.1310	Pfr.20.1630	Pha.2.1310	Pse.39.1180	Tb927.11.3550	TcIL3000.11.3490	TcCLB.504011.40	Tgr.1214.1020	TvY486_1103660	LbrM.13.1050	LdBPK_131180.1	LinJ.13.1180	LmjF.13.1280	LmxM.13.1280	LtaP13.1170
Kinetoplastid_OG_1707	Pem.6.1260	Pfr.20.1680	Pha.2.1260	Pse.39.1130	Tb927.11.3500	TcIL3000.11.3440	TcCLB.507629.30	Tgr.224.1050	TvY486_1103610	LbrM.13.1120	LdBPK_131250.1	LinJ.13.1250	LmjF.13.1350	LmxM.13.1350	LtaP13.1240
Kinetoplastid_OG_1708	Pem.6.1250	Pfr.20.1690	Pha.2.1250	Pse.39.1120	Tb927.11.3490	TcIL3000.11.3430	TcCLB.507629.20	Tgr.224.1040	TvY486_1103600	LbrM.13.1130	LdBPK_131260.1	LinJ.13.1260	LmjF.13.1360	LmxM.13.1360	LtaP13.1250
Kinetoplastid_OG_1709	Pem.6.1240	Pfr.20.1700	Pha.2.1240	Pse.39.1110	Tb927.11.3480	TcIL3000.11.3420	TcCLB.507629.10	Tgr.224.1030	TvY486_1103590	LbrM.13.1140	LdBPK_131270.1	LinJ.13.1270	LmjF.13.1370	LmxM.13.1370	LtaP13.1260
Kinetoplastid_OG_1710	Pem.6.1040	Pfr.20.1880	Pha.2.1050	Pse.165.1040	Tb927.11.3380	TcIL3000.11.3270	TcCLB.507099.30	Tgr.22.1050	TvY486_1103490	LbrM.13.1240	LdBPK_131530.1	LinJ.13.1530	LmjF.13.1480	LmxM.13.1480	LtaP13.1350
Kinetoplastid_OG_1711	Pem.6.1130	Pfr.20.1800	Pha.2.1130	Pse.304.1060	Tb927.11.3310	TcIL3000.11.3140	TcCLB.509591.10	Tgr.22.1160	TvY486_1103390	LbrM.13.1440	LdBPK_131320.1	LinJ.13.1320	LmjF.13.1580	LmxM.13.1580	LtaP13.1440
Kinetoplastid_OG_1712	Pem.6.1170	Pfr.20.1770	Pha.2.1170	Pse.39.1020	Tb927.11.3280	TcIL3000.11.3100	TcCLB.509589.30	Tgr.22.1190	TvY486_1103360	LbrM.13.1470	LdBPK_131350.1	LinJ.13.1350	LmjF.13.1610	LmxM.13.1610	LtaP13.1470
Kinetoplastid_OG_1713	Pem.6.1180	Pfr.20.1760	Pha.2.1180	Pse.39.1030	Tb927.11.3270	TcIL3000_0_58900	TcCLB.509589.20	Tgr.153.1040	TvY486_1103350	LbrM.13.1480	LdBPK_131360.1	LinJ.13.1360	LmjF.13.1620	LmxM.13.1620	LtaP13.1480
Kinetoplastid_OG_1714	Pem.5.4360	Pfr.7.4440	Pha.3.5450	Pse.272.1070	Tb927.6.1410	TcIL3000_0_54630	TcCLB.505807.20	Tgr.525.1050	TvY486_0600810	LbrM.30.0040	LdBPK_300030.1	LinJ.30.0030	LmjF.30.0030	LmxM.29.0030	LtaP30.0080
Kinetoplastid_OG_1715	Pem.5.4340	Pfr.7.4430	Pha.3.5470	Pse.272.1050	Tb927.6.1430	TcIL3000_0_54620	TcCLB.505807.40	Tgr.525.1030	TvY486_0600830	LbrM.30.0060	LdBPK_300050.1	LinJ.30.0050	LmjF.30.0050	LmxM.29.0050	LtaP30.0100
Kinetoplastid_OG_1716	Pem.5.4330	Pfr.7.4420	Pha.3.5480	Pse.272.1040	Tb927.6.1440	TcIL3000_6_840	TcCLB.505807.50	Tgr.525.1020	TvY486_0600840	LbrM.30.0070	LdBPK_300060.1	LinJ.30.0060	LmjF.30.0060	LmxM.29.0060	LtaP30.0110
Kinetoplastid_OG_1717	Pem.5.4320	Pfr.7.4410	Pha.3.5490	Pse.272.1030	Tb927.6.1460			Tgr.525.1000	TvY486_0600860	LbrM.30.0090	LdBPK_300080.1	LinJ.30.0080	LmjF.30.0080	LmxM.29.0080	LtaP30.0130
Kinetoplastid_OG_1718	Pem.5.4280	Pfr.7.4380	Pha.3.5530	Pse.92.1030	Tb927.6.1500	TcIL3000_6_980	TcCLB.505807.110	Tgr.387.1040	TvY486_0600920	LbrM.30.0130	LdBPK_300120.1	LinJ.30.0120	LmjF.30.0120	LmxM.29.0120	LtaP30.0180
Kinetoplastid_OG_1719	Pem.5.4270	Pfr.7.4370	Pha.3.5540	Pse.92.1040	Tb927.6.1510	TcIL3000_6_990	TcCLB.505807.120	Tgr.387.1030	TvY486_0600930	LbrM.30.0140	LdBPK_300130.1	LinJ.30.0130	LmjF.30.0130	LmxM.29.0130	LtaP30.0190
Kinetoplastid_OG_1720	Pem.5.4260	Pfr.7.4360	Pha.3.5550	Pse.92.1050	Tb927.6.1540	TcIL3000_6_1030	TcCLB.505807.140	Tgr.387.1010	TvY486_0600940	LbrM.30.0150	LdBPK_300140.1	LinJ.30.0140	LmjF.30.0140	LmxM.29.0140	LtaP30.0200
Kinetoplastid_OG_1721	Pem.5.4200	Pfr.7.4310	Pha.3.5590	Pse.92.1100	Tb927.6.1600	TcIL3000_6_1100	TcCLB.505807.209	Tgr.329.1080	TvY486_0601000	LbrM.30.0210	LdBPK_300200.1	LinJ.30.0200	LmjF.30.0205	LmxM.29.0205	LtaP30.0250
Kinetoplastid_OG_1722	Pem.5.4190	Pfr.7.4300	Pha.3.5600	Pse.92.1110	Tb927.6.1610	TcIL3000_6_1110	TcCLB.505807.220	Tgr.329.1070	TvY486_0601010	LbrM.30.0220	LdBPK_300210.1	LinJ.30.0210	LmjF.30.0210	LmxM.29.0210	LtaP30.0260
Kinetoplastid_OG_1723	Pem.5.4170	Pfr.7.4280	Pha.3.5620	Pse.92.1130	Tb927.6.1630	TcIL3000_6_1140	TcCLB.505807.250	Tgr.329.1030	TvY486_0601040	LbrM.30.0240	LdBPK_300230.1	LinJ.30.0230	LmjF.30.0230	LmxM.29.0230	LtaP30.0290
Kinetoplastid_OG_1724	Pem.5.4150	Pfr.7.4260	Pha.3.5640	Pse.92.1150	Tb927.6.1660	TcIL3000_6_1220	TcCLB.505807.260	Tgr.524.1060	TvY486_0601060	LbrM.30.0250	LdBPK_300240.1	LinJ.30.0240	LmjF.30.0240	LmxM.29.0240	LtaP30.0300
Kinetoplastid_OG_1725	Pem.5.4080	Pfr.7.4190	Pha.3.5710	Pse.244.1090	Tb927.6.1760			Tgr.752.1030	TvY486_0601180	LbrM.30.0380	LdBPK_300340.1	LinJ.30.0340	LmjF.30.0340	LmxM.29.0340	LtaP30.0400
Kinetoplastid_OG_1726	Pem.5.3970	Pfr.7.4080	Pha.3.5830	Pse.32.1020	Tb927.6.1880	TcIL3000_6_1480	TcCLB.510777.20	Tgr.446.1060	TvY486_0601330	LbrM.30.0540	LdBPK_300470.1	LinJ.30.0470	LmjF.30.0460	LmxM.29.0460	LtaP30.0530
Kinetoplastid_OG_1727	Pem.5.3880	Pfr.7.3990	Pha.3.5930	Pse.32.1110	Tb927.6.1970			Tgr.279.1060	TvY486_0601430	LbrM.30.0620	LdBPK_300560.1	LinJ.30.0560	LmjF.30.0540	LmxM.29.0540	LtaP30.0610
Kinetoplastid_OG_1728	Pem.5.3870	Pfr.7.3980	Pha.3.5940	Pse.32.1120	Tb927.6.1980			Tgr.279.1050	TvY486_0601440	LbrM.30.0630	LdBPK_300570.1	LinJ.30.0570	LmjF.30.0550	LmxM.29.0550	LtaP30.0620
Kinetoplastid_OG_1729	Pem.5.3770	Pfr.7.3890	Pha.3.6030	Pse.32.1220	Tb927.6.2070	TcIL3000_6_1730		Tgr.479.1010	TvY486_0601560	LbrM.30.0720	LdBPK_300660.1	LinJ.30.0660	LmjF.30.0640	LmxM.29.0640	LtaP30.0710
Kinetoplastid_OG_1730	Pem.5.3760	Pfr.7.3880	Pha.3.6040	Pse.32.1230	Tb927.6.2080	TcIL3000_6_1740		Tgr.479.1020	TvY486_0601570	LbrM.30.0730	LdBPK_300670.1	LinJ.30.0670	LmjF.30.0650	LmxM.29.0650	LtaP30.0720
Kinetoplastid_OG_1731	Pem.5.3730	Pfr.7.3850	Pha.3.6090	Pse.32.1270	Tb927.6.2130	TcIL3000_6_1770		Tgr.479.1060	TvY486_0601610	LbrM.30.0780	LdBPK_300720.1	LinJ.30.0720	LmjF.30.0700	LmxM.29.0700	LtaP30.0770
Kinetoplastid_OG_1732	Pem.5.3720		Pha.3.6100	Pse.32.1280	Tb927.6.2140			Tgr.479.1080	TvY486_0601630	LbrM.30.0790	LdBPK_300730.1	LinJ.30.0730	LmjF.30.0705	LmxM.29.0705	LtaP30.0780
Kinetoplastid_OG_1733	Pem.5.3700		Pha.3.6120	Pse.32.1300	Tb927.6.2150			Tgr.479.1100	TvY486_0601640	LbrM.30.0800	LdBPK_300740.1	LinJ.30.0740	LmjF.30.0710	LmxM.29.0710	LtaP30.0790
Kinetoplastid_OG_1734	Pem.5.3680	Pfr.7.3840	Pha.3.6140	Pse.32.1320	Tb927.6.2170	TcIL3000_0_31300	TcCLB.507929.20	Tgr.125.1160	TvY486_0601670	LbrM.30.0820	LdBPK_300760.1	LinJ.30.0760	LmjF.30.0730	LmxM.29.0730	LtaP30.0820
Kinetoplastid_OG_1735	Pem.5.3650	Pfr.7.3830	Pha.3.6170	Pse.32.1350	Tb927.6.2190	TcIL3000_6_1800	TcCLB.507927.70	Tgr.125.1120	TvY486_0601710	LbrM.30.0860	LdBPK_300790.1	LinJ.30.0790	LmjF.30.0745	LmxM.29.0745	LtaP30.0850
Kinetoplastid_OG_1736	Pem.5.3640	Pfr.7.3820	Pha.3.6180	Pse.32.1360	Tb927.6.2200	TcIL3000_6_1810	TcCLB.507927.60	Tgr.125.1110	TvY486_0601720	LbrM.30.0870	LdBPK_300800.1	LinJ.30.0800	LmjF.30.0750	LmxM.29.0750	LtaP30.0860
Kinetoplastid_OG_1737	Pem.5.3620	Pfr.7.3800	Pha.3.6200	Pse.63.1010	Tb927.6.2220	TcIL3000_6_1830	TcCLB.507927.30	Tgr.125.1080	TvY486_0601740	LbrM.30.0890	LdBPK_300820.1	LinJ.30.0820	LmjF.30.0770	LmxM.29.0770	LtaP30.0880
Kinetoplastid_OG_1738	Pem.5.3610	Pfr.7.3790	Pha.3.6210	Pse.63.1020	Tb927.6.2230	TcIL3000_0_37840	TcCLB.507927.20	Tgr.125.1060	TvY486_0601750	LbrM.30.0900	LdBPK_300830.1	LinJ.30.0830	LmjF.30.0780	LmxM.29.0780	LtaP30.0890
Kinetoplastid_OG_1739	Pem.5.3560	Pfr.7.3740	Pha.3.6260	Pse.63.1080			TcCLB.509965.420	Tgr.537.1000	TvY486_0601820	LbrM.30.0960	LdBPK_300900.1	LinJ.30.0900	LmjF.30.0830	LmxM.29.0830	LtaP30.0960
Kinetoplastid_OG_1740	Pem.5.3420	Pfr.7.3610	Pha.3.6410	Pse.63.1220	Tb927.6.2450	TcIL3000_6_1950	TcCLB.509965.260	Tgr.97.1020	TvY486_0601940	LbrM.30.1120	LdBPK_301060.1	LinJ.30.1060	LmjF.30.1000	LmxM.29.1000	LtaP30.1110
Kinetoplastid_OG_1741	Pem.5.3410	Pfr.7.3600	Pha.3.6420	Pse.63.1230	Tb927.6.2460	TcIL3000_6_1960	TcCLB.509965.250	Tgr.97.1010	TvY486_0601950	LbrM.30.1130	LdBPK_301070.1	LinJ.30.1070	LmjF.30.1010	LmxM.29.1010	LtaP30.1120
Kinetoplastid_OG_1742	Pem.5.3370	Pfr.7.3560	Pha.3.6460	Pse.489.1020	Tb927.6.2490	TcIL3000_6_1990	TcCLB.509965.220	Tgr.173.1120	TvY486_0601980	LbrM.30.1160	LdBPK_301100.1	LinJ.30.1100	LmjF.30.1040	LmxM.29.1040	LtaP30.1150
Kinetoplastid_OG_1743	Pem.5.3350	Pfr.7.3540	Pha.3.6480	Pse.489.1040	Tb927.6.2500	TcIL3000_6_2000	TcCLB.509965.210	Tgr.173.1110	TvY486_0601990	LbrM.30.1180	LdBPK_301120.1	LinJ.30.1120	LmjF.30.1060	LmxM.29.1060	LtaP30.1170
Kinetoplastid_OG_1744	Pem.5.3320	Pfr.7.3500	Pha.3.6510	Pse.751.1010	Tb927.6.2540	TcIL3000_0_55110	TcCLB.509965.190	Tgr.173.1070	TvY486_0602020	LbrM.30.1220	LdBPK_301160.1	LinJ.30.1160	LmjF.30.1100	LmxM.29.1100	LtaP30.1210
Kinetoplastid_OG_1745	Pem.5.3310	Pfr.7.3490	Pha.3.6520	Pse.535.1020	Tb927.6.2550	TcIL3000_0_55100	TcCLB.509965.180	Tgr.173.1060	TvY486_0602030	LbrM.30.1230	LdBPK_301170.1	LinJ.30.1170	LmjF.30.1110	LmxM.29.1110	LtaP30.1220
Kinetoplastid_OG_1746	Pem.5.3300	Pfr.7.3370	Pha.3.6580	Pse.535.1010	Tb927.6.2640	TcIL3000_6_2120	TcCLB.509965.110	Tgr.459.1020	TvY486_0602140	LbrM.30.1240	LdBPK_301180.1	LinJ.30.1180	LmjF.30.1120	LmxM.29.1120	LtaP30.1230
Kinetoplastid_OG_1747	Pem.5.3280	Pfr.7.3360	Pha.3.6590	Pse.928.1010	Tb927.6.2650	TcIL3000_6_2130	TcCLB.509965.90	Tgr.459.1030	TvY486_0602150	LbrM.30.1270	LdBPK_301210.1	LinJ.30.1210	LmjF.30.1150	LmxM.29.1150	LtaP30.1260
Kinetoplastid_OG_1748	Pem.5.3060	Pfr.7.3180	Pha.3.6810	Pse.592.1030	Tb927.6.2840	TcIL3000_6_2320	TcCLB.511753.70	Tgr.181.1050	TvY486_0602320	LbrM.30.1480	LdBPK_301420.1	LinJ.30.1420	LmjF.30.1360	LmxM.29.1360	LtaP30.1470
Kinetoplastid_OG_1749	Pem.5.2610	Pfr.7.2770	Pha.3.7300	Pse.1200.1010	Tb927.6.3200		TcCLB.509171.54	Tgr.36.1200	TvY486_0602700	LbrM.30.1830	LdBPK_301870.1	LinJ.30.1870	LmjF.30.1880	LmxM.29.1880	LtaP30.1900
Kinetoplastid_OG_1750	Pem.5.2530	Pfr.7.2660	Pha.3.7410	Pse.692.1020	Tb927.6.3290	TcIL3000_6_2830	TcCLB.503909.110	Tgr.36.1090	TvY486_0602790	LbrM.30.1950	LdBPK_302000.1	LinJ.30.2000	LmjF.30.2000	LmxM.29.2000	LtaP30.2010
Kinetoplastid_OG_1751	Pem.5.2520	Pfr.7.2650	Pha.3.7420	Pse.692.1010	Tb927.6.3300	TcIL3000_6_2850	TcCLB.503909.100	Tgr.36.1080	TvY486_0602800	LbrM.30.1970	LdBPK_302030.1	LinJ.30.2030	LmjF.30.2030	LmxM.29.2030	LtaP30.2030
Kinetoplastid_OG_1752	Pem.5.2500	Pfr.7.2640	Pha.3.7440	Pse.1311.1000	Tb927.6.3340	TcIL3000_6_2890	TcCLB.503909.60	Tgr.36.1030	TvY486_0602850	LbrM.30.2020	LdBPK_302080.1	LinJ.30.2080	LmjF.30.2070	LmxM.29.2070	LtaP30.2080
Kinetoplastid_OG_1753	Pem.5.2380	Pfr.7.2540	Pha.3.7530	Pse.392.1030	Tb927.6.3530	TcIL3000_6_3110	TcCLB.506941.40	Tgr.2.1040	TvY486_0603020	LbrM.30.2190	LdBPK_302250.1	LinJ.30.2250	LmjF.30.2240	LmxM.29.2240	LtaP30.2270
Kinetoplastid_OG_1754	Pem.5.2370	Pfr.7.2530	Pha.3.7540	Pse.392.1020	Tb927.6.3540	TcIL3000_6_3120	TcCLB.506941.50	Tgr.2.1050	TvY486_0603030	LbrM.30.2200	LdBPK_302260.1	LinJ.30.2260	LmjF.30.2250	LmxM.29.2250	LtaP30.2280
Kinetoplastid_OG_1755	Pem.5.2260	Pfr.7.2440	Pha.3.7660	Pse.175.1020	Tb927.6.3650	TcIL3000_6_3200	TcCLB.506941.170	Tgr.2.1170	TvY486_0603140	LbrM.30.2320	LdBPK_302380.1	LinJ.30.2380	LmjF.30.2370	LmxM.29.2370	LtaP30.2410
Kinetoplastid_OG_1756	Pem.5.2210	Pfr.7.2380		Pse.175.1080	Tb927.6.3700		TcCLB.506941.238	Tgr.2.1230	TvY486_0603190	LbrM.30.2370	LdBPK_302430.1	LinJ.30.2430	LmjF.30.2420	LmxM.29.2420	LtaP30.2460
Kinetoplastid_OG_1757	Pem.5.2080	Pfr.7.2250	Pha.3.7850	Pse.346.1010	Tb927.6.3890	TcIL3000_6_3350	TcCLB.511741.30	Tgr.135.1070	TvY486_0603360	LbrM.30.2590	LdBPK_302620.1	LinJ.30.2620	LmjF.30.2630	LmxM.29.2630	LtaP30.2610
Kinetoplastid_OG_1758	Pem.5.2030	Pfr.7.2220	Pha.3.7890	Pse.223.1020	Tb927.6.3930		TcCLB.511739.20	Tgr.135.1130	TvY486_0603400	LbrM.30.2630	LdBPK_302660.1	LinJ.30.2660	LmjF.30.2660	LmxM.29.2660	LtaP30.2650
Kinetoplastid_OG_1759	Pem.5.1970	Pfr.7.2160	Pha.3.7940	Pse.223.1080	Tb927.6.4000	TcIL3000_6_3410	TcCLB.511737.10	Tgr.27.1030	TvY486_0603470	LbrM.30.2700	LdBPK_302740.1	LinJ.30.2740	LmjF.30.2740	LmxM.29.2740	LtaP30.2730
Kinetoplastid_OG_1760	Pem.5.1960	Pfr.7.2150	Pha.3.7950	Pse.223.1090	Tb927.6.4040	TcIL3000_6_3440	TcCLB.511735.50	Tgr.27.1070	TvY486_0603510	LbrM.30.2710	LdBPK_302750.1	LinJ.30.2750	LmjF.30.2750	LmxM.29.2750	LtaP30.2740
Kinetoplastid_OG_1761	Pem.5.1920	Pfr.7.2120	Pha.3.7990	Pse.223.1130	Tb927.6.4070	TcIL3000_6_3480	TcCLB.511735.30	Tgr.27.1100	TvY486_0603540	LbrM.30.2770	LdBPK_302810.1	LinJ.30.2810	LmjF.30.2800	LmxM.29.2800	LtaP30.2790
Kinetoplastid_OG_1762	Pem.5.1910	Pfr.7.2110	Pha.3.8000	Pse.223.1140	Tb927.6.4080	TcIL3000_6_3490	TcCLB.511735.20	Tgr.27.1110	TvY486_0603550	LbrM.30.2780	LdBPK_302820.1	LinJ.30.2820	LmjF.30.2810	LmxM.29.2810	LtaP30.2800
Kinetoplastid_OG_1763	Pem.5.1830	Pfr.7.2050	Pha.3.8080	Pse.347.1060	Tb927.6.4200	TcIL3000_6_3610	TcCLB.511733.20	Tgr.27.1250	TvY486_0603630	LbrM.30.2870	LdBPK_302910.1	LinJ.30.2910	LmjF.30.2890	LmxM.29.2890	LtaP30.2890
Kinetoplastid_OG_1764	Pem.5.1810	Pfr.7.2030	Pha.3.8100	Pse.347.1040	Tb927.6.4220	TcIL3000_6_3660	TcCLB.506943.10	Tgr.27.1270	TvY486_0603650	LbrM.30.2890	LdBPK_302930.1	LinJ.30.2930	LmjF.30.2910	LmxM.29.2910	LtaP30.2910
Kinetoplastid_OG_1765	Pem.5.1800	Pfr.7.2020	Pha.3.8110	Pse.347.1030	Tb927.6.4240	TcIL3000_6_3680	TcCLB.506943.23	Tgr.27.1290	TvY486_0603670	LbrM.30.2910	LdBPK_302950.1	LinJ.30.2950	LmjF.30.2930	LmxM.29.2930	LtaP30.2930
Kinetoplastid_OG_1766	Pem.5.1780		Pha.3.8120	Pse.347.1020	Tb927.6.4270	TcIL3000_6_3710	TcCLB.506943.40	Tgr.27.1330	TvY486_0603700	LbrM.30.2940	LdBPK_302980.1	LinJ.30.2980	LmjF.30.2960	LmxM.29.2960	LtaP30.2960
Kinetoplastid_OG_1767	Pem.5.1760	Pfr.7.2000	Pha.3.8140	Pse.29.1000	Tb927.6.4320		TcCLB.506943.80		TvY486_0603730	LbrM.30.2960	LdBPK_303010.1	LinJ.30.3010	LmjF.30.2990	LmxM.29.2990	LtaP30.2980
Kinetoplastid_OG_1768	Pem.5.1750	Pfr.7.1990	Pha.3.8150	Pse.29.1010	Tb927.6.4330	TcIL3000_6_3750	TcCLB.506943.90	Tgr.784.1000	TvY486_0603740	LbrM.30.2970	LdBPK_303020.1	LinJ.30.3020	LmjF.30.3000	LmxM.29.3000	LtaP30.2990
Kinetoplastid_OG_1769	Pem.5.1740	Pfr.7.1980	Pha.3.8160	Pse.29.1020	Tb927.6.4340	TcIL3000_6_3760	TcCLB.506943.114	Tgr.784.1020	TvY486_0603750	LbrM.30.2990	LdBPK_303040.1	LinJ.30.3040	LmjF.30.3015	LmxM.29.3015	LtaP30.3010
Kinetoplastid_OG_1770	Pem.5.1730	Pfr.7.1970	Pha.3.8170	Pse.29.1030	Tb927.6.4350	TcIL3000_6_3770	TcCLB.506943.120	Tgr.784.1030	TvY486_0603770	LbrM.30.3000	LdBPK_303050.1	LinJ.30.3050	LmjF.30.3020	LmxM.29.3020	LtaP30.3020
Kinetoplastid_OG_1771	Pem.5.1710	Pfr.7.1960	Pha.3.8190	Pse.29.1050	Tb927.6.4370	TcIL3000_6_3790	TcCLB.506943.160	Tgr.47.1180	TvY486_0603790	LbrM.30.3030	LdBPK_303080.1	LinJ.30.3080	LmjF.30.3040	LmxM.29.3040	LtaP30.3050
Kinetoplastid_OG_1772	Pem.5.1670	Pfr.7.1930	Pha.3.8220	Pse.29.1080	Tb927.6.4420	TcIL3000_6_3830	TcCLB.509167.170	Tgr.47.1140	TvY486_0603820	LbrM.30.3060	LdBPK_303110.1	LinJ.30.3110	LmjF.30.3070	LmxM.29.3070	LtaP30.3080
Kinetoplastid_OG_1773	Pem.5.1650	Pfr.7.1910	Pha.3.8240	Pse.29.1100	Tb927.6.4440	TcIL3000_6_3860	TcCLB.509167.140	Tgr.47.1110	TvY486_0603830	LbrM.30.3080	LdBPK_303130.1	LinJ.30.3130	LmjF.30.3090	LmxM.29.3090	LtaP30.3100
Kinetoplastid_OG_1774	Pem.5.1620	Pfr.7.1880	Pha.3.8270	Pse.29.1130	Tb927.6.4470	TcIL3000_6_3900	TcCLB.509167.110	Tgr.47.1080	TvY486_0603860	LbrM.30.3110	LdBPK_303160.1	LinJ.30.3160	LmjF.30.3120	LmxM.29.3120	LtaP30.3130
Kinetoplastid_OG_1775	Pem.5.1520		Pha.3.8370	Pse.29.1230	Tb927.6.4570	TcIL3000_6_4030	TcCLB.511731.74	Tgr.691.1040	TvY486_0603960	LbrM.30.3260	LdBPK_303270.1	LinJ.30.3270	LmjF.30.3230	LmxM.29.3230	LtaP30.3260
Kinetoplastid_OG_1776	Pem.5.1510	Pfr.7.1790	Pha.3.8380	Pse.29.1240	Tb927.6.4590	TcIL3000_6_4040	TcCLB.511731.60	Tgr.6.1420	TvY486_0801410	LbrM.30.3280	LdBPK_303290.1	LinJ.30.3290	LmjF.30.3240	LmxM.29.3240	LtaP30.3280
Kinetoplastid_OG_1777	Pem.5.1490	Pfr.7.1770	Pha.3.8400	Pse.29.1260	Tb927.6.4610	TcIL3000_6_4060	TcCLB.511731.40	Tgr.6.1400	TvY486_0603990	LbrM.30.3300	LdBPK_303310.1	LinJ.30.3310	LmjF.30.3260	LmxM.29.3260	LtaP30.3300
Kinetoplastid_OG_1778	Pem.5.1450	Pfr.7.1740	Pha.3.8450	Pse.29.1300	Tb927.6.4670	TcIL3000_6_4110	TcCLB.511729.60	Tgr.6.1330	TvY486_0604040	LbrM.30.3350	LdBPK_303360.1	LinJ.30.3360	LmjF.30.3310	LmxM.29.3310	LtaP30.3350
Kinetoplastid_OG_1779	Pem.5.1440	Pfr.7.1730	Pha.3.8460	Pse.29.1310	Tb927.6.4680	TcIL3000_6_4120	TcCLB.511729.50	Tgr.6.1320	TvY486_0604050	LbrM.30.3360	LdBPK_303370.1	LinJ.30.3370	LmjF.30.3320	LmxM.29.3320	LtaP30.3360
Kinetoplastid_OG_1780	Pem.5.1420	Pfr.7.1700	Pha.3.8480	Pse.29.1340	Tb927.6.4700	TcIL3000_6_4150	TcCLB.511729.30	Tgr.6.1290	TvY486_0604070	LbrM.30.3390	LdBPK_303400.1	LinJ.30.3400	LmjF.30.3350	LmxM.29.3350	LtaP30.3390
Kinetoplastid_OG_1781	Pem.5.1360	Pfr.7.1660	Pha.3.8530	Pse.312.1030	Tb927.6.4750	TcIL3000_6_4210	TcCLB.506945.40	Tgr.6.1230	TvY486_0604120	LbrM.30.3450	LdBPK_303460.1	LinJ.30.3460	LmjF.30.3410	LmxM.29.3410	LtaP30.3450
Kinetoplastid_OG_1782	Pem.5.1350	Pfr.7.1650	Pha.3.8540	Pse.312.1040	Tb927.6.4760	TcIL3000_6_4220	TcCLB.506945.50	Tgr.6.1220	TvY486_0604130	LbrM.30.3460	LdBPK_303470.1	LinJ.30.3470	LmjF.30.3420	LmxM.29.3420	LtaP30.3460
Kinetoplastid_OG_1783	Pem.5.1320	Pfr.7.1620	Pha.3.8570	Pse.339.1070	Tb927.6.4790	TcIL3000_6_4260	TcCLB.506945.90	Tgr.6.1190	TvY486_0604160	LbrM.30.3490	LdBPK_303500.1	LinJ.30.3500	LmjF.30.3445	LmxM.29.3445	LtaP30.3490
Kinetoplastid_OG_1784	Pem.5.1310	Pfr.7.1610	Pha.3.8580	Pse.339.1060	Tb927.6.4800	TcIL3000_6_4270	TcCLB.506945.100	Tgr.6.1180	TvY486_0604170	LbrM.30.3500	LdBPK_303510.1	LinJ.30.3510	LmjF.30.3450	LmxM.29.3450	LtaP30.3500
Kinetoplastid_OG_1785	Pem.5.1300		Pha.3.8590	Pse.339.1050	Tb927.6.4810		TcCLB.506945.105	Tgr.6.1170	TvY486_0604180	LbrM.30.3510	LdBPK_303520.1	LinJ.30.3520	LmjF.30.3460	LmxM.29.3460	LtaP30.3510
Kinetoplastid_OG_1786	Pem.5.1230	Pfr.7.1540	Pha.3.8670	Pse.147.1020	Tb927.6.4950	TcIL3000_6_4380	TcCLB.506945.200	Tgr.6.1080	TvY486_0604280	LbrM.30.3590	LdBPK_303620.1	LinJ.30.3620	LmjF.30.3560	LmxM.29.3560	LtaP30.3600
Kinetoplastid_OG_1787	Pem.5.1220	Pfr.7.1530	Pha.3.8690	Pse.147.1030	Tb927.6.4970	TcIL3000_6_4400	TcCLB.506945.220	Tgr.6.1060	TvY486_0604290	LbrM.30.3610	LdBPK_303640.1	LinJ.30.3640	LmjF.30.3580	LmxM.29.3580	LtaP30.3620
Kinetoplastid_OG_1788	Pem.5.1200	Pfr.7.1510	Pha.3.8710	Pse.147.1050	Tb927.6.4990	TcIL3000_6_4420	TcCLB.506945.240	Tgr.6.1040	TvY486_0604310	LbrM.30.3630	LdBPK_303660.1	LinJ.30.3660	LmjF.30.3600	LmxM.29.3600	LtaP30.3640
Kinetoplastid_OG_1789	Pem.5.1190	Pfr.7.1500	Pha.3.8720	Pse.147.1060	Tb927.6.5000	TcIL3000_6_4430	TcCLB.506945.250	Tgr.6.1030	TvY486_0604320	LbrM.30.3640	LdBPK_303670.1	LinJ.30.3670	LmjF.30.3610	LmxM.29.3610	LtaP30.3650
Kinetoplastid_OG_1790	Pem.5.1170	Pfr.7.1480	Pha.3.8740	Pse.147.1090	Tb927.6.5030	TcIL3000_6_4460	TcCLB.506945.280	Tgr.6.1000	TvY486_0604340	LbrM.30.3670	LdBPK_303700.1	LinJ.30.3700	LmjF.30.3640	LmxM.29.3640	LtaP30.3680
Kinetoplastid_OG_1791	Pem.5.1150	Pfr.7.1460	Pha.3.8760	Pse.69.1130	Tb927.6.5050	TcIL3000_6_4480	TcCLB.506945.300	Tgr.49.1090	TvY486_0604360	LbrM.30.3690	LdBPK_303720.1	LinJ.30.3720	LmjF.30.3660	LmxM.29.3660	LtaP30.3700
Kinetoplastid_OG_1792	Pem.5.1140	Pfr.7.1450	Pha.3.8770	Pse.69.1140	Tb927.6.5060	TcIL3000_6_4490	TcCLB.506945.310	Tgr.49.1080	TvY486_0604370	LbrM.30.3700	LdBPK_303730.1	LinJ.30.3730	LmjF.30.3670	LmxM.29.3670	LtaP30.3710
Kinetoplastid_OG_1793	Pem.5.1130	Pfr.7.1440	Pha.3.8780	Pse.69.1150	Tb927.6.5070	TcIL3000_6_4500	TcCLB.506945.320	Tgr.49.1070	TvY486_0604380	LbrM.30.3710	LdBPK_303740.1	LinJ.30.3740	LmjF.30.3680	LmxM.29.3680	LtaP30.3720
Kinetoplastid_OG_1794	Pem.5.1120	Pfr.7.1430	Pha.3.8790	Pse.69.1160	Tb927.6.5080	TcIL3000_6_4520	TcCLB.506945.330	Tgr.49.1060	TvY486_0604390	LbrM.30.3720	LdBPK_303750.1	LinJ.30.3750	LmjF.30.3690	LmxM.29.3690	LtaP30.3730
Kinetoplastid_OG_1795	Pem.1.4880	Pfr.2.4590	Pha.2.4890	Pse.299.1080	Tb927.10.4610	TcIL3000_10_3820	TcCLB.508169.60	Tgr.190.1030	TvY486_1004630	LbrM.35.0300	LdBPK_360240.1	LinJ.36.0240	LmjF.36.0220	LmxM.36.0220	LtaP36.0200
Kinetoplastid_OG_1796	Pem.1.4900	Pfr.2.4610	Pha.2.4880	Pse.299.1060	Tb927.10.4630	TcIL3000_10_3840	TcCLB.508169.80	Tgr.190.1050	TvY486_1004650	LbrM.35.0320	LdBPK_360260.1	LinJ.36.0260	LmjF.36.0240	LmxM.36.0240	LtaP36.0220
Kinetoplastid_OG_1797	Pem.1.4910	Pfr.2.4620	Pha.2.4870	Pse.299.1040	Tb927.10.4640	TcIL3000_10_3850	TcCLB.508169.90	Tgr.190.1060	TvY486_1004660	LbrM.35.0330	LdBPK_360270.1	LinJ.36.0270	LmjF.36.0250	LmxM.36.0250	LtaP36.0230
Kinetoplastid_OG_1798	Pem.1.4690	Pfr.2.4430	Pha.2.5050	Pse.240.1010	Tb927.10.4660	TcIL3000_10_3870	TcCLB.508169.110	Tgr.190.1090	TvY486_1004670	LbrM.35.0360	LdBPK_360300.1	LinJ.36.0300	LmjF.36.0280	LmxM.36.0280	LtaP36.0270
Kinetoplastid_OG_1799	Pem.1.4940	Pfr.2.4650	Pha.2.4850	Pse.299.1010	Tb927.10.4700	TcIL3000_10_3910	TcCLB.510287.20	Tgr.190.1130	TvY486_1004730	LbrM.35.0390	LdBPK_360330.1	LinJ.36.0330	LmjF.36.0310	LmxM.36.0310	LtaP36.0300
Kinetoplastid_OG_1800	Pem.1.4950	Pfr.2.4660	Pha.2.4840	Pse.299.1000	Tb927.10.4710	TcIL3000_10_3920	TcCLB.510287.30	Tgr.190.1140	TvY486_1004750	LbrM.35.0400	LdBPK_360340.1	LinJ.36.0340	LmjF.36.0320	LmxM.36.0320	LtaP36.0310
Kinetoplastid_OG_1801	Pem.1.4960	Pfr.2.4670	Pha.2.4830	Pse.440.1050	Tb927.10.4730	TcIL3000_10_3940	TcCLB.510287.60	Tgr.190.1160	TvY486_1004770	LbrM.35.0420	LdBPK_360360.1	LinJ.36.0360	LmjF.36.0330	LmxM.36.0330	LtaP36.0320
Kinetoplastid_OG_1802	Pem.1.4980	Pfr.2.4690	Pha.2.4810	Pse.440.1030	Tb927.10.4760	TcIL3000_10_3960	TcCLB.510289.20	Tgr.57.1230	TvY486_1004810	LbrM.35.0450	LdBPK_360390.1	LinJ.36.0390	LmjF.36.0360	LmxM.36.0360	LtaP36.0350
Kinetoplastid_OG_1803	Pem.1.5040	Pfr.2.4730	Pha.2.4750	Pse.186.1030	Tb927.10.4840	TcIL3000_10_4030	TcCLB.510289.90	Tgr.57.1120	TvY486_1004890	LbrM.35.0520	LdBPK_360460.1	LinJ.36.0460	LmjF.36.0430	LmxM.36.0430	LtaP35.0010
Kinetoplastid_OG_1804	Pem.1.5050	Pfr.2.4740	Pha.2.4740	Pse.186.1040	Tb927.10.4850	TcIL3000_10_4040	TcCLB.504203.4	Tgr.57.1110	TvY486_1004900	LbrM.35.0530	LdBPK_360470.1	LinJ.36.0470	LmjF.36.0440	LmxM.36.0440	LtaP36.0430
Kinetoplastid_OG_1805	Pem.1.5080	Pfr.2.4770	Pha.2.4700	Pse.186.1070	Tb927.10.4870	TcIL3000_10_4060	TcCLB.504203.29	Tgr.57.1080	TvY486_1004930	LbrM.35.0560	LdBPK_360500.1	LinJ.36.0500	LmjF.36.0470	LmxM.36.0470	LtaP36.0460
Kinetoplastid_OG_1806	Pem.1.5100	Pfr.2.4790	Pha.2.4680	Pse.186.1090	Tb927.10.4900	TcIL3000_10_4090	TcCLB.504203.60	Tgr.57.1050	TvY486_1004960	LbrM.35.0590	LdBPK_360530.1	LinJ.36.0530	LmjF.36.0500	LmxM.36.0500	LtaP36.0490
Kinetoplastid_OG_1807	Pem.1.5170	Pfr.2.4800	Pha.2.4640	Pse.306.1020	Tb927.10.4980	TcIL3000_10_4160	TcCLB.506677.10	Tgr.409.1000	TvY486_1005030	LbrM.35.0650	LdBPK_360590.1	LinJ.36.0590	LmjF.36.0540	LmxM.36.0540	LtaP36.0550
Kinetoplastid_OG_1808	Pem.1.5180	Pfr.2.4810	Pha.2.4630	Pse.306.1030	Tb927.10.4990	TcIL3000_10_4170	TcCLB.506677.20	Tgr.409.1010	TvY486_1005040	LbrM.35.0660	LdBPK_360600.1	LinJ.36.0600	LmjF.36.0550	LmxM.36.0550	LtaP36.0560
Kinetoplastid_OG_1809	Pem.1.5190	Pfr.2.4820	Pha.2.4620	Pse.306.1040	Tb927.10.5000	TcIL3000_10_4180	TcCLB.506677.30	Tgr.409.1020	TvY486_1005050	LbrM.35.0670	LdBPK_360610.1	LinJ.36.0610	LmjF.36.0560	LmxM.36.0560	LtaP36.0570
Kinetoplastid_OG_1810	Pem.1.5200	Pfr.2.4830	Pha.2.4610	Pse.306.1050	Tb927.10.5010	TcIL3000_10_4190	TcCLB.510293.10	Tgr.409.1030	TvY486_1005070	LbrM.35.0680	LdBPK_360620.1	LinJ.36.0620	LmjF.36.0570	LmxM.36.0570	LtaP36.0580
Kinetoplastid_OG_1811	Pem.1.5220	Pfr.2.4850	Pha.2.4590	Pse.306.1070	Tb927.10.5020	TcIL3000_10_4200	TcCLB.510293.30	Tgr.409.1050	TvY486_1005080	LbrM.35.0710	LdBPK_360650.1	LinJ.36.0650	LmjF.36.0590	LmxM.36.0590	LtaP36.0610
Kinetoplastid_OG_1812	Pem.1.5280	Pfr.2.4910	Pha.2.4540	Pse.656.1010	Tb927.10.5080	TcIL3000_10_4250	TcCLB.510293.79	Tgr.430.1080	TvY486_1005140	LbrM.35.0770	LdBPK_360710.1	LinJ.36.0710	LmjF.36.0650	LmxM.36.0650	LtaP36.0670
Kinetoplastid_OG_1813	Pem.1.5300	Pfr.2.4940	Pha.2.4510	Pse.848.1010	Tb927.10.5120	TcIL3000_10_4280	TcCLB.510295.30	Tgr.1326.1010	TvY486_1005160	LbrM.35.0820	LdBPK_360760.1	LinJ.36.0760	LmjF.36.0700	LmxM.36.0700	LtaP36.0720
Kinetoplastid_OG_1814	Pem.1.5400	Pfr.2.5030	Pha.2.4380	Pse.18.1010	Tb927.10.5230	TcIL3000_10_4360	TcCLB.510297.100	Tgr.240.1020	TvY486_1005270	LbrM.35.0940	LdBPK_360880.1	LinJ.36.0880	LmjF.36.0820	LmxM.36.0820	LtaP36.0840
Kinetoplastid_OG_1815	Pem.1.5450	Pfr.2.5080	Pha.2.4320	Pse.18.1060	Tb927.10.5290	TcIL3000_10_4440		Tgr.613.1020	TvY486_1005330	LbrM.35.1000	LdBPK_360940.1	LinJ.36.0940	LmjF.36.0880	LmxM.36.0880	LtaP36.0900
Kinetoplastid_OG_1816	Pem.1.5460	Pfr.2.5090	Pha.2.4310	Pse.18.1070	Tb927.10.5300	TcIL3000_10_4450		Tgr.613.1030	TvY486_1005340	LbrM.35.1010	LdBPK_360950.1	LinJ.36.0950	LmjF.36.0890	LmxM.36.0890	LtaP36.0910
Kinetoplastid_OG_1817	Pem.1.5550	Pfr.2.5180	Pha.2.4230	Pse.18.1180	Tb927.10.5430	TcIL3000_10_4580	TcCLB.504097.20	Tgr.23.1040	TvY486_1005460	LbrM.35.1170	LdBPK_361100.1	LinJ.36.1100	LmjF.36.1040	LmxM.36.1040	LtaP36.1040
Kinetoplastid_OG_1818	Pem.1.5560	Pfr.2.5190	Pha.2.4220	Pse.18.1190	Tb927.10.5440	TcIL3000_10_4590	TcCLB.504097.10	Tgr.23.1050	TvY486_1005470	LbrM.35.1180	LdBPK_361110.1	LinJ.36.1110	LmjF.36.1050	LmxM.36.1050	LtaP36.1050
Kinetoplastid_OG_1819	Pem.1.5630	Pfr.2.5280	Pha.2.4130	Pse.18.1280	Tb927.10.5520	TcIL3000_10_4650		Tgr.23.1120	TvY486_1005570	LbrM.35.1290	LdBPK_361220.1	LinJ.36.1220	LmjF.36.1160	LmxM.36.1160	LtaP36.1140
Kinetoplastid_OG_1820	Pem.1.5640	Pfr.2.5290	Pha.2.4120	Pse.18.1290	Tb927.10.5530	TcIL3000_10_4660	TcCLB.503527.10	Tgr.23.1130	TvY486_1005590	LbrM.35.1300	LdBPK_361230.1	LinJ.36.1230	LmjF.36.1170	LmxM.36.1170	LtaP36.1150
Kinetoplastid_OG_1821	Pem.1.5700	Pfr.2.5350	Pha.2.4080	Pse.18.1360	Tb927.10.5590	TcIL3000_10_4720	TcCLB.504163.10	Tgr.23.1190	TvY486_1005650	LbrM.35.1360	LdBPK_361290.1	LinJ.36.1290	LmjF.36.1230	LmxM.36.1230	LtaP36.1210
Kinetoplastid_OG_1822	Pem.1.5750		Pha.2.4040	Pse.448.1000	Tb927.10.5630	TcIL3000_10_4770	TcCLB.504163.60	Tgr.1116.1020	TvY486_1005680	LbrM.35.1400	LdBPK_361340.1	LinJ.36.1340	LmjF.36.1290	LmxM.36.1290	LtaP36.1260
Kinetoplastid_OG_1823	Pem.1.5780	Pfr.2.5390	Pha.2.4010	Pse.448.1030	Tb927.10.5670	TcIL3000_10_4810	TcCLB.504163.110	Tgr.712.1020	TvY486_1005740	LbrM.35.1450	LdBPK_361390.1	LinJ.36.1390	LmjF.36.1340	LmxM.36.1340	LtaP36.1310
Kinetoplastid_OG_1824	Pem.1.5830	Pfr.2.5440	Pha.2.3970	Pse.180.1090	Tb927.10.5770	TcIL3000_10_4820		Tgr.241.1100		LbrM.35.1490	LdBPK_361420.1	LinJ.36.1420	LmjF.36.1370	LmxM.36.1370	LtaP36.1350
Kinetoplastid_OG_1825	Pem.1.5850	Pfr.2.5460	Pha.2.3950	Pse.180.1070	Tb927.10.5790	TcIL3000_10_4840		Tgr.241.1080	TvY486_1004320		LdBPK_361430.1	LinJ.36.1430	LmjF.36.1380	LmxM.36.1380	LtaP36.1360
Kinetoplastid_OG_1826	Pem.1.5890	Pfr.2.5490	Pha.2.3910	Pse.180.1030	Tb927.10.5820			Tgr.241.1040	TvY486_1005770	LbrM.35.1550	LdBPK_361470.1	LinJ.36.1470	LmjF.36.1410	LmxM.36.1410	LtaP36.1400
Kinetoplastid_OG_1827	Pem.1.6050	Pfr.2.5640	Pha.2.3750	Pse.5.1060	Tb927.10.6010	TcIL3000_10_5070	TcCLB.506167.20	Tgr.267.1020	TvY486_1005960	LbrM.35.1730	LdBPK_361650.1	LinJ.36.1650	LmjF.36.1590	LmxM.36.1590	LtaP36.1580
Kinetoplastid_OG_1828	Pem.1.6110	Pfr.2.5700	Pha.2.3690	Pse.5.1120	Tb927.10.6080	TcIL3000_10_5130	TcCLB.507639.40	Tgr.431.1020	TvY486_1006040	LbrM.35.1840	LdBPK_361730.1	LinJ.36.1730	LmjF.36.1650	LmxM.36.1650	LtaP36.1640
Kinetoplastid_OG_1829	Pem.1.6120	Pfr.2.5710	Pha.2.3680	Pse.5.1130	Tb927.10.6090	TcIL3000_10_5140	TcCLB.507639.50	Tgr.431.1030	TvY486_1006060	LbrM.35.1850	LdBPK_361740.1	LinJ.36.1740	LmjF.36.1660	LmxM.36.1660	LtaP36.1650
Kinetoplastid_OG_1830	Pem.1.6150	Pfr.2.5740	Pha.2.3650	Pse.5.1160	Tb927.10.6120	TcIL3000_10_5170	TcCLB.507639.70	Tgr.431.1060	TvY486_1006090	LbrM.35.1880	LdBPK_361770.1	LinJ.36.1770	LmjF.36.1690	LmxM.36.1690	LtaP36.1680
Kinetoplastid_OG_1831	Pem.1.6170	Pfr.2.5760	Pha.2.3630	Pse.5.1180	Tb927.10.6140	TcIL3000_10_5190	TcCLB.507639.100	Tgr.196.1010	TvY486_1006110	LbrM.35.1900	LdBPK_361790.1	LinJ.36.1790	LmjF.36.1710	LmxM.36.1710	LtaP36.1700
Kinetoplastid_OG_1832	Pem.1.6190	Pfr.2.5780	Pha.2.3610	Pse.5.1200	Tb927.10.6160	TcIL3000_10_5220	TcCLB.507641.30	Tgr.196.1030	TvY486_1006130	LbrM.35.1920	LdBPK_361810.1	LinJ.36.1810	LmjF.36.1730	LmxM.36.1730	LtaP36.1720
Kinetoplastid_OG_1833	Pem.1.6220	Pfr.2.5810	Pha.2.3580	Pse.5.1230	Tb927.10.6220	TcIL3000_10_5280	TcCLB.507641.80	Tgr.563.1020	TvY486_1006180	LbrM.35.1980	LdBPK_361870.1	LinJ.36.1870	LmjF.36.1790	LmxM.36.1790	LtaP36.1780
Kinetoplastid_OG_1834	Pem.1.6230	Pfr.2.5820	Pha.2.3570	Pse.5.1240	Tb927.10.6230	TcIL3000_10_5290	TcCLB.507641.100	Tgr.563.1040	TvY486_1006190	LbrM.35.2000	LdBPK_361890.1	LinJ.36.1890	LmjF.36.1810	LmxM.36.1810	LtaP36.1800
Kinetoplastid_OG_1835	Pem.1.6250	Pfr.2.5840	Pha.2.3550	Pse.5.1270	Tb927.10.6260	TcIL3000_10_5340	TcCLB.507641.120	Tgr.145.1020	TvY486_1006240	LbrM.35.2030	LdBPK_361920.1	LinJ.36.1920	LmjF.36.1840	LmxM.36.1840	LtaP36.1820
Kinetoplastid_OG_1836	Pem.1.6260	Pfr.2.5850	Pha.2.3540	Pse.5.1290	Tb927.10.6290	TcIL3000_10_5360	TcCLB.507641.140	Tgr.145.1040	TvY486_1006260	LbrM.35.2040	LdBPK_361930.1	LinJ.36.1930	LmjF.36.1850	LmxM.36.1850	LtaP36.1830
Kinetoplastid_OG_1837	Pem.1.6270	Pfr.2.5860	Pha.2.3530	Pse.5.1300	Tb927.10.6300	TcIL3000_10_5370	TcCLB.507641.150	Tgr.145.1050		LbrM.35.2050	LdBPK_361940.1	LinJ.36.1940	LmjF.36.1860	LmxM.36.1860	LtaP36.1840
Kinetoplastid_OG_1838	Pem.1.6280	Pfr.2.5870	Pha.2.3520	Pse.5.1310	Tb927.10.6320	TcIL3000_10_5390	TcCLB.507641.170	Tgr.145.1070	TvY486_1006280	LbrM.35.2070	LdBPK_361960.1	LinJ.36.1960	LmjF.36.1880	LmxM.36.1880	LtaP36.1860
Kinetoplastid_OG_1839	Pem.1.6310	Pfr.2.5900	Pha.2.3490	Pse.5.1340	Tb927.10.6350	TcIL3000_10_5420	TcCLB.507641.210	Tgr.145.1110	TvY486_1006310	LbrM.35.2110	LdBPK_362000.1	LinJ.36.2000	LmjF.36.1910	LmxM.36.1910	LtaP36.1900
Kinetoplastid_OG_1840	Pem.1.6320	Pfr.2.5910	Pha.2.3480	Pse.5.1350	Tb927.10.6360	TcIL3000_10_5440	TcCLB.507641.230	Tgr.1097.1000	TvY486_1006320	LbrM.35.2120	LdBPK_362010.1	LinJ.36.2010	LmjF.36.1920	LmxM.36.1920	LtaP36.1910
Kinetoplastid_OG_1841	Pem.1.6540	Pfr.2.6110	Pha.2.3250	Pse.142.1090	Tb927.10.6640	TcIL3000_10_5720		Tgr.874.1030	TvY486_1006610	LbrM.35.2390	LdBPK_362280.1	LinJ.36.2280	LmjF.36.2150	LmxM.36.2150	LtaP36.2170
Kinetoplastid_OG_1842	Pem.1.6550	Pfr.2.6120	Pha.2.3240	Pse.142.1100	Tb927.10.6670	TcIL3000_10_5730		Tgr.320.1040	TvY486_1006670	LbrM.35.2400	LdBPK_362290.1	LinJ.36.2290	LmjF.36.2160	LmxM.36.2160	LtaP36.2190
Kinetoplastid_OG_1843	Pem.1.6560	Pfr.2.6130	Pha.2.3230	Pse.142.1110	Tb927.10.6680	TcIL3000_10_5740		Tgr.320.1050	TvY486_1006680	LbrM.35.2410	LdBPK_362300.1	LinJ.36.2300	LmjF.36.2170	LmxM.36.2170	LtaP36.2200
Kinetoplastid_OG_1844	Pem.1.6710	Pfr.2.6280	Pha.2.3090	Pse.295.1050	Tb927.10.6850	TcIL3000_10_5880		Tgr.104.1080	TvY486_1006810	LbrM.35.2540	LdBPK_362440.1	LinJ.36.2440	LmjF.36.2310	LmxM.36.2310	LtaP36.2340
Kinetoplastid_OG_1845	Pem.1.6860	Pfr.2.6440	Pha.2.2900	Pse.108.1160	Tb927.10.7030	TcIL3000_10_6040	TcCLB.510181.90	Tgr.727.1030	TvY486_1006950	LbrM.35.2690	LdBPK_362610.1	LinJ.36.2610	LmjF.36.2480	LmxM.36.2480	LtaP36.2550
Kinetoplastid_OG_1846	Pem.1.6900	Pfr.2.6480	Pha.2.2850	Pse.408.1020	Tb927.10.7080	TcIL3000_10_6080	TcCLB.510181.30	Tgr.863.1020	TvY486_1007480	LbrM.35.2740	LdBPK_362660.1	LinJ.36.2660	LmjF.36.2530	LmxM.36.2530	LtaP36.2590
Kinetoplastid_OG_1847	Pem.1.6920	Pfr.2.6500	Pha.2.2830	Pse.408.1040	Tb927.10.7120	TcIL3000_10_6110	TcCLB.503639.20	Tgr.721.1010	TvY486_1007440	LbrM.35.2780	LdBPK_362680.1	LinJ.36.2680	LmjF.36.2550	LmxM.36.2550	LtaP36.2610
Kinetoplastid_OG_1848	Pem.1.6970	Pfr.2.6560	Pha.2.2770	Pse.455.1000	Tb927.10.7520	TcIL3000_10_6550	TcCLB.510105.80	Tgr.262.1040	TvY486_0041450	LbrM.35.2820	LdBPK_362740.1	LinJ.36.2740	LmjF.36.2610	LmxM.36.2610	LtaP36.2670
Kinetoplastid_OG_1849	Pem.1.7020	Pfr.2.6610	Pha.2.2720	Pse.600.1020	Tb927.10.7570	TcIL3000_10_6510	TcCLB.510105.170	Tgr.147.1100	TvY486_1007360	LbrM.35.2870	LdBPK_362790.1	LinJ.36.2790	LmjF.36.2660	LmxM.36.2660	LtaP36.2720
Kinetoplastid_OG_1850	Pem.1.7060	Pfr.2.6650	Pha.2.2670	Pse.381.1060	Tb927.10.7600	TcIL3000_10_6480	TcCLB.510105.190	Tgr.147.1060	TvY486_1007390	LbrM.35.2920	LdBPK_362830.1	LinJ.36.2830	LmjF.36.2690	LmxM.36.2690	LtaP36.2760
Kinetoplastid_OG_1851	Pem.9.2420	Pfr.9.2490	Pha.1.1670	Pse.4.1380	Tb927.8.6880	TcIL3000_8_6790	TcCLB.504035.90	Tgr.425.1040	TvY486_0806480	LbrM.24.1540	LdBPK_241380.1	LinJ.24.1380	LmjF.24.1340	LmxM.24.1340	LtaP24.1440
Kinetoplastid_OG_1852	Pem.9.2410	Pfr.9.2480	Pha.1.1680	Pse.4.1370	Tb927.8.6870	TcIL3000_8_6780	TcCLB.504035.100	Tgr.425.1050	TvY486_0806470	LbrM.24.1530	LdBPK_241390.1	LinJ.24.1390	LmjF.24.1350	LmxM.24.1350	LtaP24.1450
Kinetoplastid_OG_1853	Pem.9.2400	Pfr.9.2470	Pha.1.1690	Pse.4.1360	Tb927.8.6860	TcIL3000_8_6770	TcCLB.504035.120	Tgr.425.1070	TvY486_0806460	LbrM.24.1520	LdBPK_241400.1	LinJ.24.1400	LmjF.24.1360	LmxM.24.1360	LtaP24.1460
Kinetoplastid_OG_1854	Pem.9.2320	Pfr.9.2380	Pha.1.1840	Pse.4.1280	Tb927.8.6810	TcIL3000_8_6720	TcCLB.506205.40	Tgr.205.1070	TvY486_0806430	LbrM.24.1410	LdBPK_241500.1	LinJ.24.1500	LmjF.24.1450	LmxM.24.1450	LtaP24.1580
Kinetoplastid_OG_1855	Pem.9.2280	Pfr.9.2340	Pha.1.1880	Pse.4.1240	Tb927.8.6770	TcIL3000_8_6660	TcCLB.506207.40	Tgr.1573.1010	TvY486_0806390	LbrM.24.1360	LdBPK_241550.1	LinJ.24.1550	LmjF.24.1490	LmxM.24.1490	LtaP24.1630
Kinetoplastid_OG_1856	Pem.9.2260	Pfr.9.2320	Pha.1.1900	Pse.4.1220	Tb927.8.6740	TcIL3000_8_6630	TcCLB.509441.5	Tgr.583.1010	TvY486_0806360	LbrM.24.1340	LdBPK_241580.1	LinJ.24.1580	LmjF.24.1520	LmxM.24.1520	LtaP24.1650
Kinetoplastid_OG_1857	Pem.9.2240	Pfr.9.2300	Pha.1.1920	Pse.4.1200	Tb927.8.6680	TcIL3000_8_6560	TcCLB.506399.10	Tgr.583.1040	TvY486_0806310	LbrM.24.1320	LdBPK_241610.1	LinJ.24.1610	LmjF.24.1540	LmxM.24.1540	LtaP24.1670
Kinetoplastid_OG_1858	Pem.9.2220	Pfr.9.2280	Pha.1.1940	Pse.4.1180	Tb927.8.6660	TcIL3000_8_6540	TcCLB.506399.30	Tgr.540.1010	TvY486_0806280	LbrM.24.1300	LdBPK_241630.1	LinJ.24.1630	LmjF.24.1560	LmxM.24.1560	LtaP24.1690
Kinetoplastid_OG_1859	Pem.9.2150	Pfr.9.2210	Pha.1.2030	Pse.4.1080	Tb927.8.6580	TcIL3000_8_6450	TcCLB.506399.89	Tgr.20.1030	TvY486_0806190	LbrM.24.1690	LdBPK_241700.1	LinJ.24.1700	LmjF.24.1630	LmxM.24.1630	LtaP24.1770
Kinetoplastid_OG_1860	Pem.9.2570		Pha.1.1510	Pse.396.1010	Tb927.8.6430	TcIL3000_8_6290	TcCLB.506797.110	Tgr.505.1010	TvY486_0806020	LbrM.24.1870	LdBPK_241870.1	LinJ.24.1870	LmjF.24.1800	LmxM.24.1800	LtaP24.1960
Kinetoplastid_OG_1861	Pem.9.2580	Pfr.9.2630		Pse.396.1000	Tb927.8.6420	TcIL3000_8_6280	TcCLB.506797.100	Tgr.505.1020	TvY486_0806010	LbrM.24.1880	LdBPK_241880.1	LinJ.24.1880	LmjF.24.1810	LmxM.24.1810	LtaP24.1980
Kinetoplastid_OG_1862	Pem.9.2590	Pfr.9.2640	Pha.1.1500	Pse.570.1000	Tb927.8.6400	TcIL3000_8_6250	TcCLB.506797.80	Tgr.505.1040	TvY486_0805990	LbrM.24.1900	LdBPK_241900.1	LinJ.24.1900	LmjF.24.1830	LmxM.24.1830	LtaP24.2000
Kinetoplastid_OG_1863	Pem.9.2660	Pfr.9.2700	Pha.1.1420	Pse.136.1090	Tb927.8.6330		TcCLB.503885.90		TvY486_0805930	LbrM.24.1970	LdBPK_241970.1	LinJ.24.1970	LmjF.24.1900	LmxM.24.1900	LtaP24.2070
Kinetoplastid_OG_1864	Pem.9.2770	Pfr.9.2810	Pha.1.1310	Pse.195.1130	Tb927.8.6240		TcCLB.511065.10	Tgr.1886.1000		LbrM.24.2060	LdBPK_242060.1	LinJ.24.2060	LmjF.24.1980	LmxM.24.1980	LtaP24.2160
Kinetoplastid_OG_1865	Pem.9.2790	Pfr.9.2830	Pha.1.1290	Pse.195.1110	Tb927.8.6220	TcIL3000_8_6060	TcCLB.511065.36	Tgr.849.1020	TvY486_0805820	LbrM.24.2080	LdBPK_242080.1	LinJ.24.2080	LmjF.24.2000	LmxM.24.2000	LtaP24.2180
Kinetoplastid_OG_1866	Pem.9.2840	Pfr.9.2890	Pha.1.1250	Pse.195.1030	Tb927.8.6170	TcIL3000_8_6020	TcCLB.511067.30	Tgr.83.1100	TvY486_0805760	LbrM.24.2140	LdBPK_242150.1	LinJ.24.2150	LmjF.24.2060	LmxM.24.2060	LtaP24.2240
Kinetoplastid_OG_1867	Pem.9.2850	Pfr.9.2920	Pha.1.1230	Pse.195.1010	Tb927.8.6140	TcIL3000_8_5980	TcCLB.511071.10	Tgr.83.1080	TvY486_0805700	LbrM.24.2170	LdBPK_242180.1	LinJ.24.2180	LmjF.24.2090	LmxM.24.2090	LtaP24.2250
Kinetoplastid_OG_1868	Pem.9.2870	Pfr.9.2940	Pha.1.1200	Pse.53.1270	Tb927.8.6110	TcIL3000_8_5930		Tgr.83.1050	TvY486_0805670	LbrM.24.2190	LdBPK_242200.1	LinJ.24.2200	LmjF.24.2110	LmxM.24.2110	LtaP24.2270
Kinetoplastid_OG_1869	Pem.9.2960	Pfr.9.3020	Pha.1.1120	Pse.53.1160	Tb927.8.6040	TcIL3000_8_5830	TcCLB.511071.160	Tgr.1468.1000	TvY486_0805580	LbrM.24.2280	LdBPK_242290.1	LinJ.24.2290	LmjF.24.2200	LmxM.24.2200	LtaP24.2360
Kinetoplastid_OG_1870	Pem.9.3010	Pfr.9.3060	Pha.1.1080	Pse.53.1100	Tb927.8.5990	TcIL3000_8_5760	TcCLB.511075.20	Tgr.274.1060	TvY486_0805510	LbrM.24.2340	LdBPK_242350.1	LinJ.24.2350	LmjF.24.2260	LmxM.24.2260	LtaP24.2420
Kinetoplastid_OG_1871	Pem.9.3020	Pfr.9.3070	Pha.1.1070	Pse.53.1090	Tb927.8.5980	TcIL3000_8_5750	TcCLB.511075.30	Tgr.274.1070	TvY486_0805500	LbrM.24.2360	LdBPK_242370.1	LinJ.24.2370	LmjF.24.2280	LmxM.24.2280	LtaP24.2440
Kinetoplastid_OG_1872	Pem.9.3060		Pha.1.1030	Pse.53.1050	Tb927.8.5950		TcCLB.511075.60	Tgr.274.1110	TvY486_0805470	LbrM.24.2400	LdBPK_242410.1	LinJ.24.2410	LmjF.24.2320	LmxM.24.2320	LtaP24.2480
Kinetoplastid_OG_1873	Pem.17.2270		Pha.17.1660	Pse.54.1040	Tb927.10.1800	TcIL3000_10_1520	TcCLB.506495.10	Tgr.43.1210	TvY486_0042090	LbrM.21.0030	LdBPK_210030.1	LinJ.21.0030	LmjF.21.0020	LmxM.21.0020
Kinetoplastid_OG_1874	Pem.17.2250		Pha.17.1640	Pse.54.1060	Tb927.10.1820	TcIL3000_10_1540	TcCLB.506495.6	Tgr.43.1190	TvY486_0042080	LbrM.21.0050	LdBPK_210050.1	LinJ.21.0050	LmjF.21.0027	LmxM.21.0027
Kinetoplastid_OG_1875	Pem.17.2190	Pfr.16.1050	Pha.17.1580	Pse.54.1120	Tb927.10.1870	TcIL3000_10_1580	TcCLB.506493.110	Tgr.43.1100	TvY486_1001840	LbrM.21.0140	LdBPK_210140.1	LinJ.21.0140	LmjF.21.0100	LmxM.21.0100	LtaP21.0110
[truncated: 1,128 more rows]

## Sheet: Sheet 2
Group	LN Mollicute parasites					MN Mollicute parasites					HN Mollicute parasites							Model tested Mollicute parasites
[truncated: 169 more rows]

[truncated: 6 more sheets: Sheet 3, Sheet 4, Sheet 5, Sheet 6, Sheet 7, Sheet 8]
